# Supplementary material for: Non-Enzymatic MGO-Glycation of SRSF2 Drives RNA Mis-Splicing
Source: J Am Chem Soc. 2026 May 11;148(19):19502–10. doi: 10.1021/jacs.5c20726 (PMC13195657; doi:10.1021/jacs.5c20726)
Supplement: Supplementary file 1 [file ja5c20726_si_001.xlsx]

## Sheet: Proteins
Checked	Protein FDR Confidence: Combined	Master	Accession	Description	Exp. q-value: Combined	Sum PEP Score	Coverage [%]	# Peptides	# PSMs	# Unique Peptides	# AAs	MW [kDa]	calc. pI	Score Sequest HT: Sequest HT	# Peptides (by Search Engine): Sequest HT	Biological Process	Cellular Component	Molecular Function	Pfam IDs	Entrez Gene ID	Gene Symbol	Abundance Ratio (log2): (AlkMG 5h) / (NT)	Abundance Ratio (log2): (AlkMG 5h) / (MGO)	Abundance Ratio P-Value: (AlkMG 5h) / (MGO)	Abundance Ratio P-Value: (AlkMG 5h) / (NT)	Gene ID	Ensembl Gene ID	WikiPathways	Reactome Pathways	# Protein Pathway Groups	# Razor Peptides	Abundance Ratio: (AlkMG 5h) / (AlkMG 12h)	Abundance Ratio: (AlkMG 12h) / (MGO)	Abundance Ratio: (AlkMG 5h) / (MGO)	Abundance Ratio: (AlkMG 12h) / (NT)	Abundance Ratio: (AlkMG 5h) / (NT)	Abundance Ratio: (MGO) / (NT)	Abundance Ratio (log2): (AlkMG 5h) / (AlkMG 12h)	Abundance Ratio (log2): (AlkMG 12h) / (MGO)	Abundance Ratio (log2): (AlkMG 12h) / (NT)	Abundance Ratio (log2): (MGO) / (NT)	Abundance Ratio P-Value: (AlkMG 5h) / (AlkMG 12h)	Abundance Ratio P-Value: (AlkMG 12h) / (MGO)	Abundance Ratio P-Value: (AlkMG 12h) / (NT)	Abundance Ratio P-Value: (MGO) / (NT)	Abundance Ratio Adj. P-Value: (AlkMG 5h) / (AlkMG 12h)	Abundance Ratio Adj. P-Value: (AlkMG 12h) / (MGO)	Abundance Ratio Adj. P-Value: (AlkMG 5h) / (MGO)	Abundance Ratio Adj. P-Value: (AlkMG 12h) / (NT)
FALSE	High	Master Protein	B2RBS8	cDNA, FLJ95666, highly similar to Homo sapiens albumin (ALB), mRNA OS=Homo sapiens OX=9606 PE=2 SV=1	0	20.874	11	8	13	8	609	69.3	6.28	38.79	8		non-structural extracellular	other molecular function	Pf00273			-2.62	-0.15	0.95222	0.14388					0	0	0.476	1.896	0.902	0.343	0.163	0.181	-1.07	0.92	-1.55	-2.47	0.795285	0.976167	0.39962	0.26024	0.937527	1	1	0.792097
FALSE	High	Master Protein	E5RGN3	Antioxidant 1 copper chaperone OS=Homo sapiens OX=9606 GN=ATOX1 PE=1 SV=1	0	3.93	27	2	2	2	59	6.3	7.85	4.53	2			other molecular function	Pf00403		ATOX1	-4.41	-2.5	8.96663e-05	2.98099e-06	E5RGN3	ENSG00000177556	Copper homeostasis		1	0	0.256	0.692	0.177	0.184	0.047	0.265	-1.97	-0.53	-2.44	-1.91	0.000336633	0.320951	0.000153032	0.000541678	0.00306289	1	0.0010607	0.03247
FALSE	High	Master Protein	Q8TF01	Arginine/serine-rich protein PNISR OS=Homo sapiens OX=9606 GN=PNISR PE=1 SV=2	0	24.687	9	8	8	8	805	92.5	10.02	20.84	8		plasma membrane;other membranes;cytosol;nucleus;other cell component		Pf15996	25957	PNISR	-1.71	-0.02	0.691755	0.000805886	A8K540; E1P5D2; hsa:25957; Q5T064; Q5T065; Q6P2B4; Q6P2N4; Q6PJ93; Q6PK36; Q7Z640; Q8N2L1; Q8TF00; Q8TF01; Q96K10; Q96SI3; Q96SM5; Q9P076; Q9P0C0; Q9Y4N3	ENSG00000132424			0	0	1.337	0.74	0.989	0.228	0.305	0.308	0.42	-0.43	-2.13	-1.7	0.30346	0.0719274	0.000207855	0.00200338	0.43511	1	0.817171	0.0346479
FALSE	High	Master Protein	Q6GMX0	Ig-like domain-containing protein OS=Homo sapiens OX=9606 PE=1 SV=1	0	3.969	8	1	1	1	236	25.8	7.97	4.6	1		other membranes		Pf07654, Pf07686			-4.1	-2.51	0.122825	0.0109238					0	0	0.277	0.637	0.176	0.21	0.058	0.33	-1.85	-0.65	-2.25	-1.6	0.20226	0.979262	0.135792	0.211781	0.310707	1	0.189376	0.401205
FALSE	High	Master Protein	H3BMM9	RNA-binding protein with serine-rich domain 1 (Fragment) OS=Homo sapiens OX=9606 GN=RNPS1 PE=1 SV=1	0	15.149	22	4	10	4	284	31.7	11.62	33.67	4		nucleus	nucleic acid binding activity	Pf00076		RNPS1	-3.76	-2.38	0.000441485	9.20337e-05	H3BMM9	ENSG00000205937			0	0	0.199	0.967	0.192	0.372	0.074	0.385	-2.33	-0.05	-1.43	-1.38	0.00131106	0.606594	0.0176884	0.074505	0.00690696	1	0.00245623	0.152652
FALSE	High	Master Protein	Q69YL0	Protein NCBP2AS2 OS=Homo sapiens OX=9606 GN=NCBP2AS2 PE=1 SV=1	0	5.557	22	2	2	2	99	10.9	12	5.4	2						NCBP2AS2	-2.29	-0.97	0.379896	0.0144947	Q69YL0	ENSG00000270170	3q29 copy number variation syndrome		1	0	0.463	1.098	0.509	0.441	0.205	0.402	-1.11	0.14	-1.18	-1.31	0.292073	0.995768	0.132152	0.101799	0.421302	1	0.496045	0.397328
FALSE	High	Master Protein	O95714	E3 ubiquitin-protein ligase HERC2 OS=Homo sapiens OX=9606 GN=HERC2 PE=1 SV=2	0	6.645	1	2	2	2	4834	526.9	6.28	6.77	2	protein metabolism;DNA metabolism;other metabolic processes;stress response;transport;other biological processes	plasma membrane;other membranes;cytosol;cytoskeleton;nucleus;other cell component	enzyme regulator activity;other molecular function	Pf00173, Pf00415, Pf00569, Pf00632, Pf03256, Pf06701, Pf11515	8924	HERC2	-0.55	0.71	0.0343437		hsa:8924; O95714; Q86SV7; Q86SV8; Q86SV9; Q86YY3; Q86YY4; Q86YY5; Q86YY6; Q86YY7; Q86YY8; Q86YY9; Q86YZ0; Q86YZ1	ENSG00000128731	Prader-Willi and Angelman syndrome	Antigen processing: Ubiquitination & Proteasome degradation; SUMOylation of DNA damage response and repair proteins; Recruitment and ATM-mediated phosphorylation of repair and signaling proteins at DNA double strand breaks; Processing of DNA double-strand break ends; G2/M DNA damage checkpoint; Nonhomologous End-Joining (NHEJ)	7	0	0.815	2.002	1.631	0.837	0.682	0.418	-0.3	1	-0.26	-1.26	0.0941511	0.00391051			0.162468	0.603535	0.0645773
FALSE	High	Master Protein	P47929	Galectin-7 OS=Homo sapiens OX=9606 GN=LGALS7B PE=1 SV=2	0.002	3.063	8	1	1	1	136	15.1	7.62	3.47	1	cell adhesion;other biological processes	non-structural extracellular;nucleus;other cell component	other molecular function	Pf00337	3963; 653499	LGALS7; LGALS7B	-4.14	-2.89	0.107288	0.0249279	hsa:3963; hsa:653499; P47929; Q6IB87	ENSG00000178934; ENSG00000205076; ENSG00000282902; ENSG00000283082			0	0	0.368	0.366	0.135	0.154	0.057	0.422	-1.44	-1.45	-2.7	-1.24	0.315298	0.83253	0.219134	0.525649	0.447688	1	0.168612	0.53673
FALSE	High	Master Protein	Q5TIH2	Vesicle transport protein OS=Homo sapiens OX=9606 GN=SFT2D2 PE=1 SV=1	0	3.485	9	1	1	1	108	11.7	8.12	2.79	1	transport	other membranes		Pf04178		SFT2D2	-2.55	-1.34	5.97371e-05	1.91522e-06	Q5TIH2	ENSG00000213064	TYROBP causal network in microglia		1	0	0.468	0.845	0.396	0.364	0.17	0.431	-1.09	-0.24	-1.46	-1.21	0.000121034	0.703299	0.00018546	0.000386873	0.00204366	1	0.000906082	0.0340874
FALSE	High	Master Protein	H0YEE2	CD81 molecule OS=Homo sapiens OX=9606 GN=CD81 PE=1 SV=2	0	5.506	12	2	2	2	303	33	5.38	6.86	2		other membranes		Pf00335		CD81	-2.53	-1.32	0.00459692	0.000349238	H0YEE2	ENSG00000110651	Extracellular vesicles in the crosstalk of cardiac cells; 16p11.2 distal deletion syndrome		2	0	0.407	0.985	0.401	0.425	0.173	0.431	-1.3	-0.02	-1.24	-1.21	0.005221	0.999328	0.0385676	0.0442201	0.016958	1	0.0129052	0.222961
FALSE	High	Master Protein	A0A024R7X0	ADP-ribosylation factor guanine nucleotide-exchange factor 1(Brefeldin A-inhibited), isoform CRA_a OS=Homo sapiens OX=9606 GN=ARFGEF1 PE=4 SV=1	0	10.811	2	5	5	2	1849	208.6	5.85	11.86	5	transport;other biological processes	cytosol;ER/Golgi;nucleus;other cell component	enzyme regulator activity	Pf01369, Pf09324, Pf12783, Pf16213, Pf20252	10565	ARFGEF1	-0.52	0.69	0.521407		A0A024R7X0; hsa:10565				0	0	0.892	1.815	1.619	0.784	0.699	0.432	-0.17	0.86	-0.35	-1.21	0.910839	0.255388			1	1	0.648117
FALSE	High	Master Protein	A0A343SVP1	ATP synthase subunit a OS=Homo sapiens OX=9606 GN=ATP6 PE=3 SV=1	0	6.702	8	2	2	2	226	24.8	10.1	6.24	2	other metabolic processes;transport	other membranes;mitochondrion	transporter activity	Pf00119		ATP6	-4.4	-3.2	0.00145075	0.000601469	A0A343SVP1				0	0	0.145	0.755	0.109	0.328	0.047	0.434	-2.79	-0.41	-1.61	-1.2	0.00716785	0.448296	0.0659868	0.395439	0.0213627	1	0.00535371	0.278094
FALSE	High	Master Protein	Q59GI4	Zinc finger, FYVE domain containing 9 isoform 3 variant (Fragment) OS=Homo sapiens OX=9606 PE=2 SV=1	0	3.984	1	1	1	1	1333	146	5.11	3.08	1			other molecular function	Pf01363, Pf11409, Pf11979			-1.14	0.03	0.900198	0.0901427					0	0	0.635	1.609	1.022	0.717	0.455	0.445	-0.65	0.69	-0.48	-1.17	0.341039	0.682827	0.627094	0.200202	0.4776	1	0.991766	1
FALSE	High	Master Protein	A0A7I2V5Q5	Peptidylprolyl isomerase G OS=Homo sapiens OX=9606 GN=PPIG PE=1 SV=1	0	48.027	16	12	23	12	751	88.3	10.29	67.94	12	protein metabolism;other metabolic processes		other molecular function	Pf00160		PPIG	-3.69	-2.53	0.00182346	0.000546613	A0A7I2V5Q5	ENSG00000138398			0	0	0.152	1.139	0.174	0.51	0.078	0.447	-2.71	0.19	-0.97	-1.16	0.00196415	0.999815	0.244079	0.266135	0.00909845	1	0.00636545	0.577425
FALSE	High	Master Protein	A0A024R8D4	Mitochondrial ribosomal protein S2, isoform CRA_a OS=Homo sapiens OX=9606 GN=MRPS2 PE=3 SV=1	0	16.909	24	8	8	8	319	35.5	8.94	20.38	8	protein metabolism;other metabolic processes	translational apparatus	other molecular function	Pf00318		MRPS2	-1.33	-0.18	0.773788	0.476019	A0A024R8D4				0	0	1.225	0.723	0.885	0.324	0.397	0.449	0.29	-0.47	-1.63	-1.16	0.990156	0.613129	0.354431	0.909809	1	1	0.892171	0.738644
FALSE	High	Master Protein	P48426	Phosphatidylinositol 5-phosphate 4-kinase type-2 alpha OS=Homo sapiens OX=9606 GN=PIP4K2A PE=1 SV=2	0.004	2.351	3	1	1	1	406	46.2	6.99	2.32	1	cell organization and biogenesis;other metabolic processes;transport;other biological processes	plasma membrane;other membranes;cytosol;nucleus;other cytoplasmic organelle;other cell component	kinase activity;other molecular function	Pf01504	5305	PIP4K2A	-1.77	-0.63	0.358505	0.0367495	B0YJ66; B4DGX2; D3DRV1; hsa:5305; P48426; P53807; Q5VUX3	ENSG00000150867	Regulation of actin cytoskeleton; G13 signaling pathway	Synthesis of PIPs at the plasma membrane; PI5P, PP2A and IER3 Regulate PI3K/AKT Signaling; PI5P Regulates TP53 Acetylation; Synthesis of PIPs in the nucleus	6	0	0.596	1.081	0.644	0.494	0.294	0.457	-0.75	0.11	-1.02	-1.13	0.35069	0.999997	0.291506	0.285555	0.489077	1	0.47227	0.648758
FALSE	High	Master Protein	A0A0S2Z4Z6	Serine/arginine repetitive matrix 1 isoform 2 (Fragment) OS=Homo sapiens OX=9606 GN=SRRM1 PE=1 SV=1	0	72.007	25	20	33	20	918	103.9	11.84	102.13	20	RNA metabolism OR transcription;other metabolic processes	nucleus		Pf01480		SRRM1	-2.11	-1.02	0.0381912	0.00306685	A0A0S2Z4Z6	ENSG00000133226			0	0	0.59	0.835	0.493	0.393	0.232	0.471	-0.76	-0.26	-1.35	-1.09	0.25875	0.497369	0.0238594	0.130819	0.380355	1	0.0706331	0.173234
FALSE	High	Master Protein	Q8WVV4-1	Isoform 1 of Protein POF1B OS=Homo sapiens OX=9606 GN=POF1B	0	3.952	3	1	1	1	595	68.7	6.35	3.05	1						POF1B	-3.95	-2.88	0.0034123	0.00118068	Q8WVV4-1				0	0	0.251	0.541	0.136	0.259	0.065	0.478	-2	-0.89	-1.95	-1.06	0.0207138	0.43228	0.0628171	0.391958	0.0484167	1	0.0102281	0.278094
FALSE	High	Master Protein	A0A804HJI2	Arginine and serine rich coiled-coil 1 OS=Homo sapiens OX=9606 GN=RSRC1 PE=1 SV=1	0	15.883	20	5	5	5	342	39.5	11.08	16.82	5	RNA metabolism OR transcription;other metabolic processes					RSRC1	-1.44	-0.39	0.705964	0.00217451	A0A804HJI2	ENSG00000174891			0	0	1.635	0.466	0.762	0.226	0.369	0.484	0.71	-1.1	-2.15	-1.05	0.0381658	0.0101727	0.000161442	0.00592851	0.0766707	0.721524	0.829955	0.03247
FALSE	High	Master Protein	Q99959	Plakophilin-2 OS=Homo sapiens OX=9606 GN=PKP2 PE=1 SV=2	0	15.328	6	5	5	5	881	97.4	9.33	13.63	5	cell adhesion;cell-cell signaling;cell organization and biogenesis;developmental processes;other biological processes	plasma membrane;other membranes;cytoskeleton;nucleus;other cell component	other molecular function	Pf00514	5318	PKP2	0.55	1.51	0.0237515	0.52058	A0AV37; B8QFA1; B8QGS6; B8QGS7; D3DUW9; hsa:5318; Q4VC01; Q99959; Q99960	ENSG00000057294	Arrhythmogenic right ventricular cardiomyopathy; Epithelial to mesenchymal transition in colorectal cancer	Formation of the cornified envelope	4	0	2.149	1.33	2.858	0.681	1.464	0.512	1.1	0.41	-0.55	-0.97	0.0808855	0.776358	0.646248	0.254904	0.143017	1	0.0480749	1
FALSE	High	Master Protein	A0A8Q3SIH4	Cytochrome b-245 light chain OS=Homo sapiens OX=9606 GN=CYBA PE=1 SV=1	0	3.657	6	1	1	1	167	17.7	8.85	2.8	1		plasma membrane;other membranes	other molecular function			CYBA	-1.99	-1.03	7.9151e-05	3.59561e-06	A0A8Q3SIH4	ENSG00000051523	Microglia pathogen phagocytosis pathway; Genetic causes of porto-sinusoidal vascular disease		2	0	0.593	0.824	0.489	0.424	0.252	0.515	-0.75	-0.28	-1.24	-0.96	0.00122062	0.0345719	8.05849e-05	0.000892148	0.00657443	0.91046	0.000989042	0.0262476
FALSE	High	Master Protein	K7ERE3	Keratin 13 OS=Homo sapiens OX=9606 GN=KRT13 PE=1 SV=1	0	42.824	20	11	19	3	415	45.2	4.81	60.13	11		cytoskeleton	other molecular function	Pf00038		KRT13	-2.98	-2.06	0.330507	0.313293	K7ERE3	ENSG00000171401			0	1	0.812	0.296	0.24	0.156	0.127	0.527	-0.3	-1.76	-2.68	-0.92	0.836007	0.751059	0.679094	0.994732	0.973046	1	0.440703	1
FALSE	High	Master Protein	Q9GZZ9	Ubiquitin-like modifier-activating enzyme 5 OS=Homo sapiens OX=9606 GN=UBA5 PE=1 SV=1	0	11.418	13	5	6	5	404	44.8	4.84	14.72	5	cell organization and biogenesis;protein metabolism;other metabolic processes;stress response;other biological processes	other membranes;cytosol;ER/Golgi;nucleus;other cell component	other molecular function	Pf00899	79876	UBA5	-1.22	-0.31	0.721772	0.350926	A6NJL3; D3DNC8; hsa:79876; Q96ST1; Q9GZZ9	ENSG00000081307		Antigen processing: Ubiquitination & Proteasome degradation	1	0	0.873	0.924	0.807	0.492	0.43	0.532	-0.2	-0.11	-1.02	-0.91	0.994388	0.844928	0.448993	0.833052	1	1	0.843612	0.852232
FALSE	High	Master Protein	A0A087X0S5	Collagen type VI alpha 1 chain (Fragment) OS=Homo sapiens OX=9606 GN=COL6A1 PE=1 SV=2	0	4.069	4	2	2	2	450	48.8	6.27	4.49	2				Pf00092, Pf01391		COL6A1	-0.61	0.3	0.495929	0.0667059	A0A087X0S5	ENSG00000142156	miRNA targets in ECM and membrane receptors; PI3K-Akt signaling pathway		2	0	0.96	1.278	1.227	0.684	0.657	0.535	-0.06	0.35	-0.55	-0.9	0.999981	0.477517	0.0696024	0.0128288	1	1	0.624009	0.286039
FALSE	High	Master Protein	Q9BZL1	Ubiquitin-like protein 5 OS=Homo sapiens OX=9606 GN=UBL5 PE=1 SV=1	0	6.675	27	2	2	2	73	8.5	8.44	5.88	2	protein metabolism;RNA metabolism OR transcription;other metabolic processes	nucleus;other cell component	other molecular function	Pf00240	59286	UBL5	-0.51	0.37	0.845613	0.140709	hsa:59286; Q2NL89; Q9BZL1	ENSG00000198258		mRNA Splicing - Major Pathway	1	0	1.274	1.014	1.291	0.553	0.704	0.546	0.35	0.02	-0.85	-0.87	0.316086	0.719854	0.0164531	0.0541473	0.448516	1	0.954069	0.14616
FALSE	High	Master Protein	Q9Y6A9	Signal peptidase complex subunit 1 OS=Homo sapiens OX=9606 GN=SPCS1 PE=1 SV=5	0	4	7	1	1	1	169	18.3	8.72	3.66	1	protein metabolism;other metabolic processes;transport;other biological processes	other membranes;ER/Golgi		Pf06645	28972	SPCS1	-2.59	-1.74	7.13457e-05	1.36142e-05	B3KNF8; hsa:28972; Q9BVW1; Q9Y6A9; X6R2S6	ENSG00000114902	15q25 copy number variation	SRP-dependent cotranslational protein targeting to membrane; Synthesis, secretion, and inactivation of Glucagon-like Peptide-1 (GLP-1); Synthesis, secretion, and inactivation of Glucose-dependent Insulinotropic Polypeptide (GIP); Synthesis, secretion, and deacylation of Ghrelin	5	0	0.315	0.949	0.299	0.526	0.166	0.554	-1.67	-0.07	-0.93	-0.85	0.000135431	0.767652	0.00706087	0.0194207	0.00213386	1	0.000954237	0.10437
FALSE	High	Master Protein	Q66PJ3-1	Isoform 1 of ADP-ribosylation factor-like protein 6-interacting protein 4 OS=Homo sapiens OX=9606 GN=ARL6IP4	0	40.312	29	13	24	1	421	44.9	10.93	68.04	13						ARL6IP4	-3.31	-2.47	0.0153581	0.00610051	Q66PJ3-1				0	0	0.074	2.447	0.181	1.368	0.101	0.559	-3.76	1.29	0.45	-0.84	0.00253322	0.410018	0.9958	0.613057	0.0109039	1	0.0333618	1
FALSE	Medium	Master Protein	A0A6C5NEV1	MHC class I antigen OS=Homo sapiens OX=9606 GN=HLA-A PE=3 SV=1	0.04	0.994	7	1	1	1	365	40.9	6.99	3.71	1	other biological processes	plasma membrane;other membranes;ER/Golgi;other cytoplasmic organelle;other cell component		Pf00129, Pf06623, Pf07654		HLA-A	1.24	2.07	0.00147215		A0A6C5NEV1				0	0	1.984	2.121	4.209	1.189	2.359	0.56	0.99	1.08	0.25	-0.84	0.0231153	0.0795			0.0522121	1	0.00539869
FALSE	High	Master Protein	A0A140T9E9	Bromodomain-containing protein 2 (Fragment) OS=Homo sapiens OX=9606 GN=BRD2 PE=1 SV=1	0	50.384	23	14	18	12	807	88.4	9.09	52.42	14	cell organization and biogenesis	nucleus		Pf00439, Pf17035		BRD2	-1.94	-1.11	0.00532213	0.000612541	A0A140T9E9	ENSG00000234704			0	1	0.453	1.025	0.465	0.575	0.261	0.561	-1.14	0.04	-0.8	-0.83	0.010469	0.926162	0.0459997	0.0935169	0.0285985	1	0.0144943	0.2443
FALSE	High	Master Protein	A0A140VJP8	Metallothionein OS=Homo sapiens OX=9606 PE=2 SV=1	0	5.206	33	2	2	2	61	6.1	7.96	5.56	2	stress response;developmental processes;other biological processes		other molecular function	Pf00131		MT1X	-2.45	-1.64	3.69623e-05	3.49356e-06			Zinc homeostasis; Oxidative stress response		2	0	0.364	0.884	0.322	0.503	0.183	0.569	-1.46	-0.18	-0.99	-0.81	6.26258e-05	0.812987	0.00113317	0.00238541	0.00163099	1	0.000734442	0.0604136
FALSE	High	Master Protein	A4ZVS8	Protein inhibitor of activated STAT1 OS=Homo sapiens OX=9606 GN=PIAS1 PE=2 SV=1	0	5.779	4	2	3	1	651	71.8	7.3	9.66	2	protein metabolism;other metabolic processes	nucleus	other molecular function	Pf02891, Pf14324		PIAS1	0.51	1.33	0.0443994	0.490885	A4ZVS8				0	0	1.211	2.07	2.506	1.179	1.427	0.57	0.28	1.05	0.24	-0.81	0.917828	0.101461	0.794654	0.458197	1	1	0.0804562	1
FALSE	High	Master Protein	D6W5Z8	Kruppel-like factor 16, isoform CRA_a OS=Homo sapiens OX=9606 GN=KLF16 PE=4 SV=1	0	7.679	26	2	2	2	211	21.6	10.36	9.39	2				Pf00096		KLF16	-0.43	0.38	0.165642	0.684012	D6W5Z8				0	0	1.152	1.129	1.301	0.645	0.743	0.571	0.2	0.18	-0.63	-0.81	0.750823	0.54387	0.262861	0.0525251	0.898976	1	0.242158	0.603848
FALSE	High	Master Protein	Q9UKV5	E3 ubiquitin-protein ligase AMFR OS=Homo sapiens OX=9606 GN=AMFR PE=1 SV=2	0	9.998	7	3	3	3	643	72.9	6.39	10.64	3	cell-cell signaling;protein metabolism;other metabolic processes;stress response;signal transduction;other biological processes	other membranes;cytosol;ER/Golgi;nucleus;other cell component	other molecular function	Pf02845, Pf13639, Pf18442	267	AMFR	0.77	1.58	0.00212117		hsa:267; P26442; Q8IZ70; Q9UKV5	ENSG00000159461	Sterol regulatory element-binding proteins (SREBP) signaling	ER Quality Control Compartment (ERQC); N-glycan trimming in the ER and Calnexin/Calreticulin cycle	3	0	2.001	1.489	2.979	0.85	1.7	0.571	1	0.57	-0.23	-0.81	0.0136161	0.259012			0.0349025	1	0.00713965
FALSE	High	Master Protein	B4DSC2	Elongation of very long chain fatty acids protein OS=Homo sapiens OX=9606 PE=2 SV=1	0.003	2.626	3	1	1	1	289	34.1	9.38	2.85	1	other metabolic processes	other membranes;ER/Golgi	other molecular function	Pf01151			-0.08	0.72	0.588713	0.980521					0	0	1.139	1.442	1.643	0.831	0.947	0.576	0.19	0.53	-0.27	-0.79	0.949038	0.863799	0.829841	0.464335	1	1	0.714721	1
FALSE	High	Master Protein	Q59GX7	Stearoyl-CoA desaturase variant (Fragment) OS=Homo sapiens OX=9606 PE=2 SV=1	0	8.388	9	3	5	3	366	42.3	9.25	14.07	3	other metabolic processes	other membranes	other molecular function				-0.88	-0.09	0.624021	6.54944e-05					0	0	0.953	0.983	0.937	0.571	0.545	0.581	-0.07	-0.02	-0.81	-0.78	0.623253	1	0.000135282	0.000135166	0.779594	1	0.750757	0.0315139
FALSE	Medium	Master Protein	P05496	ATP synthase F(0) complex subunit C1, mitochondrial OS=Homo sapiens OX=9606 GN=ATP5MC1 PE=1 SV=2	0.01	1.709	5	1	1	1	136	14.3	9.74	2.06	1	other metabolic processes;transport	other membranes;mitochondrion	transporter activity;other molecular function	Pf00137	516	ATP5MC1	-1.49	-0.71	0.518109	0.0271946	hsa:516; P05496	ENSG00000159199	Electron transport chain: OXPHOS system in mitochondria; 7q11.23 copy number variation syndrome; Oxidative phosphorylation	Mitochondrial protein import; Cristae formation; Formation of ATP by chemiosmotic coupling	6	0	0.634	0.966	0.613	0.561	0.356	0.581	-0.66	-0.05	-0.83	-0.78	0.406	0.995393	0.186883	0.143304	0.551147	1	0.645159	0.482832
FALSE	High	Master Protein	P04792	Heat shock protein beta-1 OS=Homo sapiens OX=9606 GN=HSPB1 PE=1 SV=2	0	14.434	27	5	5	5	205	22.8	6.4	13.65	5	protein metabolism;other metabolic processes;stress response;transport;signal transduction;other biological processes	plasma membrane;cytosol;cytoskeleton;nucleus;other cell component	enzyme regulator activity;other molecular function	Pf00011	3315	HSPB1	-0.4	0.38	0.560455	0.442649	B2R4N8; hsa:3315; P04792; Q6FI47; Q96C20; Q96EI7; Q9UC31; Q9UC34; Q9UC35; Q9UC36	ENSG00000106211	Apoptosis-related network due to altered Notch3 in ovarian cancer; Fas ligand pathway and stress induction of heat shock proteins; MAPK signaling pathway; ATM signaling in development and disease ; VEGFA-VEGFR2 signaling; p38 MAPK signaling pathway; Extracellular vesicles in the crosstalk of cardiac cells; Ferroptosis; IL-18 signaling pathway; Intracellular trafficking proteins involved in CMT ne…	AUF1 (hnRNP D0) binds and destabilizes mRNA; MAPK6/MAPK4 signaling; Extra-nuclear estrogen signaling; VEGFA-VEGFR2 Pathway	16	0	1.233	1.055	1.301	0.613	0.756	0.581	0.3	0.08	-0.71	-0.78	0.486352	0.998886	0.0824914	0.0974328	0.638148	1	0.687149	0.315264
FALSE	High	Master Protein	Q86X95	Corepressor interacting with RBPJ 1 OS=Homo sapiens OX=9606 GN=CIR1 PE=1 SV=1	0	36.544	24	11	15	11	450	52.3	9.86	39.16	11	RNA metabolism OR transcription;other metabolic processes;developmental processes;other biological processes	cytoskeleton;nucleus;other cell component	other molecular function	Pf10197	9541	CIR1	-3.85	-3.09	2.36127e-06	1.16525e-06	A6NFI6; A8K8M4; hsa:9541; O95367; Q12804; Q4G1B9; Q6PJI4; Q86X95; Q8IWI2	ENSG00000138433	Notch signaling pathway		1	0	0.15	0.785	0.117	0.462	0.069	0.589	-2.74	-0.35	-1.11	-0.76	6.63811e-06	0.193804	0.00398575	0.0425505	0.00110177	1	0.000357426	0.0841996
FALSE	High	Master Protein	Q59FY9	procollagen-proline 3-dioxygenase (Fragment) OS=Homo sapiens OX=9606 PE=3 SV=1	0	9.829	7	4	4	4	600	66.7	5.66	9.81	4	other metabolic processes		other molecular function	Pf13640		P3H4	0.52	1.28	0.0375794	0.424292					0	0	1.754	1.388	2.434	0.82	1.439	0.591	0.81	0.47	-0.29	-0.76	0.116529	0.820244	0.871075	0.467803	0.194263	1	0.0697615	1
FALSE	High	Master Protein	Q6NZ52	60S ribosomal protein L27a OS=Homo sapiens OX=9606 GN=RPL27A PE=2 SV=1	0	22.467	41	7	10	7	148	16.5	11	25.41	7	protein metabolism;other metabolic processes	translational apparatus	other molecular function	Pf00828		RPL27A	-2.97	-2.23	1.73745e-05	6.48305e-06	Q6NZ52				0	0	0.212	1.008	0.214	0.6	0.127	0.595	-2.24	0.01	-0.74	-0.75	3.05693e-05	0.726762	0.0141662	0.0453568	0.00133984	1	0.000580021	0.138229
FALSE	High	Master Protein	Q15059	Bromodomain-containing protein 3 OS=Homo sapiens OX=9606 GN=BRD3 PE=1 SV=1	0	34.224	17	10	11	5	726	79.5	9.36	33.81	10	cell organization and biogenesis;other biological processes	nucleus	other molecular function	Pf00439, Pf17035	8019	BRD3	-1.64	-0.9	0.0125496	0.00147501	B1APD9; hsa:8019; Q15059; Q4G5Y3; Q5T1R7; Q8N5M3; Q92645	ENSG00000169925			0	0	0.458	1.17	0.536	0.7	0.321	0.598	-1.13	0.23	-0.52	-0.74	0.0118368	0.99995	0.149766	0.141245	0.0312611	1	0.0284928	0.423468
FALSE	High	Master Protein	Q6Y1H2	Very-long-chain (3R)-3-hydroxyacyl-CoA dehydratase 2 OS=Homo sapiens OX=9606 GN=HACD2 PE=1 SV=1	0	5.705	9	2	2	2	254	28.4	9.55	7.28	2	other metabolic processes	other membranes;ER/Golgi	other molecular function	Pf04387	201562	HACD2	-0.68	0.06	0.921098	0.0139462	hsa:201562; Q6Y1H2	ENSG00000206527		Synthesis of very long-chain fatty acyl-CoAs	1	0	0.879	1.187	1.044	0.709	0.623	0.597	-0.19	0.25	-0.5	-0.74	0.259978	0.528549	0.141462	0.0274644	0.381798	1	1	0.407689
FALSE	High	Master Protein	A0A0U1RQZ5	Ectonucleoside triphosphate diphosphohydrolase 1 OS=Homo sapiens OX=9606 GN=ENTPD1 PE=1 SV=1	0.006	2.045	20	1	1	1	51	5.4	8.16	2.52	1		other membranes				ENTPD1	-5.04	-4.31	2.11565e-05	1.28744e-05	A0A0U1RQZ5	ENSG00000138185			0	0	0.051	0.991	0.05	0.598	0.03	0.603	-4.3	-0.01	-0.74	-0.73	2.6311e-05	0.975912	0.117803	0.188787	0.00123327	1	0.000615706	0.370677
FALSE	High	Master Protein	H9KVB4	Trinucleotide repeat containing 18 OS=Homo sapiens OX=9606 GN=TNRC18 PE=1 SV=1	0	135.365	20	43	48	43	2968	314.3	8.73	151.93	43		other membranes;cytosol;mitochondrion;nucleus	other molecular function	Pf01426		TNRC18	-3.52	-2.81	8.83583e-06	4.79828e-06	H9KVB4	ENSG00000182095			0	0	0.21	0.679	0.142	0.414	0.087	0.611	-2.25	-0.56	-1.27	-0.71	3.42365e-05	0.123708	0.00553598	0.0952086	0.00140792	1	0.000495129	0.0938974
FALSE	High	Master Protein	D6RIB3	Nuclear assembly factor 1 ribonucleoprotein OS=Homo sapiens OX=9606 GN=NAF1 PE=1 SV=1	0	3.85	24	1	2	1	42	4.9	4.64	6.36	1	cell organization and biogenesis;other biological processes	other cell component	nucleic acid binding activity			NAF1	-1.61	-0.9	0.0036486	0.000708496	D6RIB3	ENSG00000145414			0	0	0.51	1.052	0.536	0.644	0.329	0.612	-0.97	0.07	-0.63	-0.71	0.00725956	0.91468	0.0840204	0.178396	0.0215756	1	0.0107811	0.318056
FALSE	High	Master Protein	Q9BV81	ER membrane protein complex subunit 6 OS=Homo sapiens OX=9606 GN=EMC6 PE=1 SV=1	0	6.342	21	2	2	2	110	12	10.07	6.65	2	cell organization and biogenesis;other metabolic processes	other membranes;ER/Golgi		Pf07019	83460	EMC6	-1.19	-0.48	0.0331142	0.000771582	hsa:83460; Q9BV81	ENSG00000127774			0	0	0.691	1.035	0.716	0.633	0.438	0.612	-0.53	0.05	-0.66	-0.71	0.0205588	0.979246	0.0340134	0.0221718	0.0484167	1	0.0627761	0.208789
FALSE	Medium	Master Protein	B0QY71	MAF bZIP transcription factor F (Fragment) OS=Homo sapiens OX=9606 GN=MAFF PE=1 SV=1	0.027	1.211	6	1	1	1	93	10.7	10.26	1.81	1	other biological processes	nucleus	nucleic acid binding activity;other molecular function	Pf03131		MAFF	0.07	0.78	0.602487	0.984996	B0QY71	ENSG00000185022	Nuclear receptors meta-pathway; NRF2 pathway; Ethanol metabolism production of ROS by CYP2E1		3	0	0.962	1.784	1.716	1.094	1.053	0.613	-0.06	0.83	0.13	-0.71	0.748867	0.189638	0.940506	0.49204	0.896722	1	0.728852	1
FALSE	High	Master Protein	O60885	Bromodomain-containing protein 4 OS=Homo sapiens OX=9606 GN=BRD4 PE=1 SV=2	0	55.595	16	19	22	14	1362	152.1	9.19	63.19	19	cell cycle OR cell proliferation;cell organization and biogenesis;stress response;other biological processes	nucleus;other cell component	nucleic acid binding activity;kinase activity;other molecular function	Pf00439, Pf17035, Pf17105	23476	BRD4	-0.52	0.18	0.51461	0.00229861	hsa:23476; O60433; O60885; Q4G0X8; Q86YS8; Q96PD3	ENSG00000141867	VEGFA-VEGFR2 signaling; 7q11.23 copy number variation syndrome	Potential therapeutics for SARS	3	6	0.955	1.187	1.133	0.733	0.7	0.617	-0.07	0.25	-0.45	-0.7	0.850336	0.200112	0.00478921	0.000708622	0.984426	1	0.642406	0.0907499
FALSE	High	Master Protein	Q9UKR5	Ergosterol biosynthetic protein 28 homolog OS=Homo sapiens OX=9606 GN=ERG28 PE=1 SV=1	0	4.007	14	2	3	2	140	15.9	9.83	4.46	2	other metabolic processes	other membranes;ER/Golgi	other molecular function	Pf03694	11161	ERG28	-0.38	0.32	0.445726	0.314995	hsa:11161; Q9P093; Q9UKR5; Q9UPI2	ENSG00000133935			0	0	1.109	1.126	1.248	0.693	0.768	0.615	0.15	0.17	-0.53	-0.7	0.68543	0.967145	0.0862547	0.0509052	0.83795	1	0.569538	0.322861
FALSE	High	Master Protein	H7BYJ1	Ring finger protein 34 OS=Homo sapiens OX=9606 GN=RNF34 PE=1 SV=1	0	7.449	9	3	3	3	507	56.8	5.29	5.83	3		cytosol;nucleus		Pf13920		RNF34	0.53	1.23	0.0693916	0.668841	H7BYJ1	ENSG00000170633			0	0	1.12	2.096	2.348	1.286	1.441	0.614	0.16	1.07	0.36	-0.7	0.93896	0.127078	0.909258	0.341157	1	1	0.117222	1
FALSE	High	Master Protein	Q13428-4	Isoform 4 of Treacle protein OS=Homo sapiens OX=9606 GN=TCOF1	0	218.301	32	52	90	1	1524	155.8	8.95	265.75	52						TCOF1	-3.17	-2.49	8.87565e-06	4.32949e-06	Q13428-4				0	42	0.198	0.902	0.178	0.56	0.111	0.621	-2.34	-0.15	-0.84	-0.69	2.06839e-05	0.395234	0.0107827	0.0701017	0.00123081	1	0.000495129	0.125785
FALSE	High	Master Protein	Q9H307	Pinin OS=Homo sapiens OX=9606 GN=PNN PE=1 SV=5	0	231.338	53	50	148	49	717	81.6	7.14	482.44	50	cell adhesion;RNA metabolism OR transcription;other metabolic processes	plasma membrane;other membranes;cytoskeleton;nucleus;other cell component	nucleic acid binding activity;other molecular function	Pf04696, Pf04697	5411	PNN	-4.43	-3.74	1.19192e-05	1.02899e-05	B4DZX8; hsa:5411; O60899; Q53EM7; Q6P5X4; Q7KYL1; Q99738; Q9H307; Q9UHZ9; Q9UQR9	ENSG00000100941		mRNA Splicing - Major Pathway	1	1	0.127	0.59	0.075	0.366	0.046	0.62	-2.98	-0.76	-1.45	-0.69	6.20966e-05	0.0743165	0.0125082	0.370848	0.00163099	1	0.000515589	0.132334
FALSE	High	Master Protein	Q9ULF5	Zinc transporter ZIP10 OS=Homo sapiens OX=9606 GN=SLC39A10 PE=1 SV=2	0	5.029	2	2	2	2	831	94.1	6.76	5.4	2	transport;other biological processes	plasma membrane;other membranes	transporter activity	Pf02535	57181	SLC39A10	0.82	1.5	8.2987e-05	0.00525261	A8K5C6; B4DGU0; hsa:57181; Q3MJA4; Q68CR5; Q6DKH6; Q9ULF5; Q9Y3Z1	ENSG00000196950	Nuclear receptors meta-pathway; NRF2 pathway; Zinc homeostasis	Zinc influx into cells by the SLC39 gene family	4	0	2.042	1.387	2.832	0.862	1.76	0.621	1.03	0.47	-0.21	-0.69	0.000706755	0.0850734	0.575383	0.0230136	0.00465511	1	0.00101451	0.977726
FALSE	High	Master Protein	A6QKW0	SHINC3 OS=Homo sapiens OX=9606 GN=SHINC3 PE=2 SV=1	0	16.397	22	6	6	6	247	27.9	9.7	16.72	6		other membranes		Pf03661		SHINC3	-0.56	0.13	0.999462	0.0138956	A6QKW0				0	0	1.058	1.031	1.091	0.643	0.68	0.624	0.08	0.04	-0.64	-0.68	0.999018	0.994235	0.0160516	0.012367	1	1	1	0.144378
FALSE	Medium	Master Protein	Q6UXH1	Protein disulfide isomerase CRELD2 OS=Homo sapiens OX=9606 GN=CRELD2 PE=1 SV=1	0.036	1.054	5	1	1	1	353	38.2	4.59	2.02	1		non-structural extracellular;ER/Golgi	other molecular function	Pf07645	79174	CRELD2	-2.71	-2.04	0.0259363	0.0131141	A5GZA2; A5GZA3; A5GZA4; A5GZA5; A5GZA6; hsa:79174; Q4W0V0; Q6UXH1; Q86UC0; Q9BU47	ENSG00000184164			0	0	0.36	0.676	0.244	0.425	0.153	0.629	-1.47	-0.56	-1.23	-0.67	0.124501	0.637481	0.255113	0.770898	0.205194	1	0.0518657	0.592297
FALSE	High	Master Protein	Q05932	Folylpolyglutamate synthase, mitochondrial OS=Homo sapiens OX=9606 GN=FPGS PE=1 SV=3	0	7.693	8	3	3	3	587	64.6	7.94	8.16	3	cell cycle OR cell proliferation;other metabolic processes;developmental processes;other biological processes	other membranes;cytosol;mitochondrion;other cell component	other molecular function		2356	FPGS	0.05	0.72	0.0266461	0.998123	B3KPW4; B7Z2Z3; F5H0K6; hsa:2356; Q05932; Q5JU19; Q5JU22; Q6P2P6	ENSG00000136877	Fluoropyrimidine activity		1	0	1.314	1.25	1.642	0.787	1.034	0.63	0.39	0.32	-0.35	-0.67	0.194724	0.466576	0.32363	0.0550716	0.300858	1	0.0530317	0.695807
FALSE	High	Master Protein	B7ZML1	DNA helicase OS=Homo sapiens OX=9606 GN=CHD9 PE=2 SV=1	0	115.109	16	36	41	29	2897	325.8	7.01	127.29	36	cell organization and biogenesis		other molecular function	Pf00176, Pf00271, Pf00385, Pf07533		CHD9	-3.48	-2.82	3.80465e-05	2.4528e-05	B7ZML1				0	2	0.199	0.71	0.141	0.449	0.089	0.632	-2.33	-0.49	-1.15	-0.66	0.000144004	0.239085	0.0242118	0.2737	0.00221493	1	0.000742837	0.173472
FALSE	High	Master Protein	Q96C01	Protein FAM136A OS=Homo sapiens OX=9606 GN=FAM136A PE=1 SV=1	0	8.701	18	3	3	3	138	15.6	7.61	9.08	3		other cell component		Pf05811	84908	FAM136A	-0.33	0.33	0.253314	0.295781	hsa:84908; Q96C01; Q96SS3	ENSG00000035141			0	0	0.942	1.332	1.255	0.845	0.797	0.635	-0.09	0.41	-0.24	-0.66	0.999999	0.257041	0.29203	0.0275724	1	1	0.350058	0.649139
FALSE	High	Master Protein	A0A0A6YYG7	Condensin-2 complex subunit H2 OS=Homo sapiens OX=9606 GN=NCAPH2 PE=1 SV=1	0	21.191	18	8	8	8	589	66.2	4.73	18.81	8	cell organization and biogenesis	nucleus;other cell component		Pf06278, Pf16858, Pf16869		NCAPH2	-0.8	-0.14	0.997667	0.519977	A0A0A6YYG7	ENSG00000025770			0	0	0.83	1.093	0.907	0.69	0.573	0.631	-0.27	0.13	-0.53	-0.66	0.947901	0.983741	0.778069	0.607292	1	1	1	1
FALSE	High	Master Protein	A0A2X0U2H5	DOCK1 (Fragment) OS=Homo sapiens OX=9606 GN=DOCK1 PE=3 SV=1	0	6.013	1	2	2	2	1865	215.2	7.56	5.73	2	signal transduction	other cell component	enzyme regulator activity	Pf00018, Pf06920, Pf14429, Pf16172, Pf20421, Pf20422	1793	DOCK1	-0.06	0.59	0.0474784	0.997271	A0A2X0U2H5; hsa:1793		Integrin-mediated cell adhesion; Androgen receptor network in prostate cancer; Focal adhesion; Hepatocyte growth factor receptor signaling; Regulation of actin cytoskeleton		5	0	1.366	1.105	1.509	0.701	0.957	0.635	0.45	0.14	-0.51	-0.66	0.0685512	0.991403	0.134821	0.0967053	0.124157	1	0.0851328	0.401205
FALSE	High	Master Protein	P15954	Cytochrome c oxidase subunit 7C, mitochondrial OS=Homo sapiens OX=9606 GN=COX7C PE=1 SV=1	0	7.204	29	2	4	2	63	7.2	10.27	11.87	2	other metabolic processes;transport	other membranes;mitochondrion		Pf02935	1350	COX7C	-0.93	-0.28	0.137659	0.0180618	hsa:1350; P15954; Q6NR81	ENSG00000127184	Electron transport chain: OXPHOS system in mitochondria; Nonalcoholic fatty liver disease; Mitochondrial complex IV assembly; 5q35 copy number variation	Respiratory electron transport; TP53 Regulates Metabolic Genes; Cytoprotection by HMOX1	7	0	0.599	1.378	0.825	0.878	0.526	0.637	-0.74	0.46	-0.19	-0.65	0.0343229	0.718043	0.80573	0.325715	0.0704069	1	0.207033	1
FALSE	High	Master Protein	Q9UHJ3	Scm-like with four MBT domains protein 1 OS=Homo sapiens OX=9606 GN=SFMBT1 PE=1 SV=2	0.009	1.773	1	1	1	1	866	98.1	6.21	2.04	1	cell organization and biogenesis;other biological processes	nucleus	other molecular function	Pf00536, Pf02820, Pf12140	51460	SFMBT1	-0.79	-0.15	0.525174	0.0184674	hsa:51460; Q402F7; Q96C73; Q9UHJ3; Q9Y4Q9	ENSG00000163935			0	0	0.817	1.103	0.901	0.709	0.579	0.643	-0.29	0.14	-0.5	-0.64	0.322452	0.969312	0.15641	0.0932526	0.456126	1	0.651885	0.43451
FALSE	High	Master Protein	H3BND2	Proline rich 14 (Fragment) OS=Homo sapiens OX=9606 GN=PRR14 PE=1 SV=8	0	4.534	10	2	2	2	242	26.5	9.82	4.81	2		nucleus				PRR14	0.92	1.56	0.103898	0.244575	H3BND2	ENSG00000156858			0	0	1.433	2.055	2.946	1.317	1.888	0.641	0.52	1.04	0.4	-0.64	0.742631	0.377886	0.659778	0.981201	0.890791	1	0.163816	1
FALSE	High	Master Protein	P35080	Profilin-2 OS=Homo sapiens OX=9606 GN=PFN2 PE=1 SV=3	0	11.785	28	3	4	1	140	15	6.99	16.43	3	cell organization and biogenesis;other biological processes	cytoskeleton;other cell component	cytoskeletal activity;other molecular function	Pf00235	5217	PFN2	-1.16	-0.53	0.118825	0.0192771	B2R4C8; D3DNI4; hsa:5217; P35080; Q4VBQ4; Q8WVF9; Q9HBK2	ENSG00000070087	Physico-chemical features and toxicity-associated pathways	RHO GTPases Activate Formins; Signaling by ROBO receptors	3	0	0.523	1.324	0.692	0.854	0.446	0.645	-0.94	0.41	-0.23	-0.63	0.0161401	0.451139	0.990023	0.389759	0.0400245	1	0.184209	1
FALSE	High	Master Protein	F5H5P2	2-oxoisovalerate dehydrogenase subunit alpha OS=Homo sapiens OX=9606 PE=1 SV=1	0	5.897	5	2	2	2	479	54.2	6.43	5.69	2		mitochondrion	other molecular function	Pf00676			0.46	1.08	0.0943394	0.853149					0	0	1.691	1.255	2.121	0.814	1.377	0.649	0.76	0.33	-0.3	-0.62	0.511295	0.550488	0.957069	0.378208	0.663547	1	0.150698	1
FALSE	High	Master Protein	Q53GY9	Cation-dependent mannose-6-phosphate receptor variant (Fragment) OS=Homo sapiens OX=9606 PE=2 SV=1	0	4.005	5	1	1	1	277	31	5.83	4.92	1	transport	other membranes;ER/Golgi;other cytoplasmic organelle	other molecular function	Pf02157			0.06	0.68	0.119321	0.997857					0	0	1.114	1.435	1.599	0.936	1.043	0.652	0.16	0.52	-0.1	-0.62	0.957751	0.226463	0.992817	0.215535	1	1	0.184862	1
FALSE	High	Master Protein	Q96P63	Serpin B12 OS=Homo sapiens OX=9606 GN=SERPINB12 PE=1 SV=1	0	4.005	4	1	1	1	405	46.2	5.53	4.02	1	other biological processes	non-structural extracellular;plasma membrane;other membranes;other cell component	enzyme regulator activity;other molecular function	Pf00079	89777	SERPINB12	-2.94	-2.34	4.69878e-05	3.55006e-05	hsa:89777; Q3SYB4; Q96P63	ENSG00000166634		Neutrophil degranulation	1	0	0.305	0.65	0.198	0.427	0.13	0.657	-1.72	-0.62	-1.23	-0.61	0.000514563	0.0422143	0.00883817	0.409834	0.00388817	0.933877	0.00080271	0.113108
FALSE	High	Master Protein	A8K4T3	Protein zwilch OS=Homo sapiens OX=9606 PE=2 SV=1	0	7.909	6	3	3	3	477	54.1	6.8	7.96	3	cell cycle OR cell proliferation;signal transduction;other biological processes	other cell component		Pf09817			-0.7	-0.09	0.769313	0.0500698					0	0	1.079	0.872	0.94	0.572	0.617	0.656	0.11	-0.2	-0.81	-0.61	0.639317	0.217162	0.013105	0.156053	0.794333	1	0.887671	0.134423
FALSE	High	Master Protein	B7WP74	CWC22 spliceosome associated protein homolog (Fragment) OS=Homo sapiens OX=9606 GN=CWC22 PE=1 SV=1	0	38.196	17	14	17	14	745	85.5	5.71	50.99	14			nucleic acid binding activity	Pf02847, Pf02854		CWC22	-0.19	0.42	0.0226963	0.452566	B7WP74	ENSG00000163510			0	0	1.201	1.116	1.34	0.732	0.879	0.656	0.26	0.16	-0.45	-0.61	0.0630835	0.850296	0.013521	0.00598449	0.116529	1	0.0463218	0.135218
FALSE	High	Master Protein	Q13850	Peripheral benzodiazepine receptor OS=Homo sapiens OX=9606 PE=3 SV=1	0	5.768	9	2	3	2	169	18.5	8.87	7.04	2		other membranes;mitochondrion	other molecular function	Pf03073		PBR	-1.93	-1.33	0.000327231	8.17401e-05					0	0	0.46	0.865	0.398	0.57	0.262	0.659	-1.12	-0.21	-0.81	-0.6	0.00252879	0.177084	0.00701533	0.0916325	0.0109024	1	0.00209582	0.1042
FALSE	High	Master Protein	P41440	Reduced folate transporter OS=Homo sapiens OX=9606 GN=SLC19A1 PE=1 SV=3	0	14.099	13	5	5	5	591	64.8	8.95	16.62	5	other metabolic processes;transport;other biological processes	plasma membrane;other membranes	transporter activity;other molecular function	Pf01770	6573	SLC19A1	0.26	0.87	0.068154	0.82854	B2R7U8; B7Z8C3; E9PFY4; hsa:6573; O00553; O60227; P41440; Q13026; Q9BTX8	ENSG00000173638	Folate metabolism; Ethanol effects on histone modifications	Metabolism of folate and pterines	3	0	1.446	1.262	1.824	0.83	1.2	0.658	0.53	0.34	-0.27	-0.6	0.661423	0.30862	0.997089	0.310428	0.814658	1	0.115583	1
FALSE	High	Master Protein	A0A024R3K2	RNA pseudouridylate synthase domain containing 4, isoform CRA_a OS=Homo sapiens OX=9606 GN=RPUSD4 PE=4 SV=1	0	5.811	6	2	2	2	377	42.2	9.92	5.08	2	RNA metabolism OR transcription;other metabolic processes		nucleic acid binding activity;other molecular function	Pf00849		RPUSD4	-0.07	0.54	0.00186099	0.985945	A0A024R3K2				0	0	0.978	1.483	1.451	0.977	0.956	0.659	-0.03	0.57	-0.03	-0.6	0.852451	0.00413993	0.727492	0.00254714	0.985695	0.609322	0.00646917	1
FALSE	High	Master Protein	Q13428-3	Isoform 3 of Treacle protein OS=Homo sapiens OX=9606 GN=TCOF1	0	216.694	32	51	88	0	1489	152.1	9.04	264.55	51						TCOF1	-2.51	-1.92	0.000387455	0.000217787	Q13428-3				0	1	0.306	0.864	0.264	0.576	0.176	0.666	-1.71	-0.21	-0.8	-0.59	0.000666293	0.906797	0.211626	0.43208	0.00447788	1	0.00225182	0.523391
FALSE	High	Master Protein	Q09666	Neuroblast differentiation-associated protein AHNAK OS=Homo sapiens OX=9606 GN=AHNAK PE=1 SV=2	0	19.279	3	7	7	7	5890	628.7	6.15	18.46	7	other biological processes	non-structural extracellular;plasma membrane;other membranes;cytosol;cytoskeleton;nucleus;other cell component	other molecular function		79026	AHNAK	-1.34	-0.74	0.114761	0.0100553	A1A586; hsa:79026; Q09666	ENSG00000124942			0	0	0.566	1.054	0.597	0.699	0.396	0.663	-0.82	0.08	-0.52	-0.59	0.055327	0.94164	0.376756	0.204927	0.104272	1	0.178654	0.768002
FALSE	High	Master Protein	B7Z4N5	cDNA FLJ58676, highly similar to Protein AF-9 OS=Homo sapiens OX=9606 PE=2 SV=1	0	23.629	14	7	9	7	607	67.8	9.06	29.87	7	other biological processes	nucleus		Pf03366, Pf17793		MLLT3	-3.44	-2.85	7.14745e-05	5.67429e-05					0	0	0.209	0.663	0.139	0.442	0.092	0.667	-2.26	-0.59	-1.18	-0.58	0.00029299	0.259807	0.0506414	0.49798	0.00288268	1	0.000954237	0.258876
FALSE	High	Master Protein	Q04695	Keratin, type I cytoskeletal 17 OS=Homo sapiens OX=9606 GN=KRT17 PE=1 SV=2	0	62.997	38	21	29	7	432	48.1	5.02	87.54	21	cell organization and biogenesis;other biological processes	plasma membrane;cytosol;cytoskeleton	other molecular function	Pf00038	3872	KRT17	-3.18	-2.6	0.00153937	0.00205487	A5Z1M9; A5Z1N0; A5Z1N1; A5Z1N2; A6NDV6; A6NKQ2; hsa:3872; Q04695; Q6IP98; Q8N1P6	ENSG00000128422	1p36 copy number variation syndrome; Pancreatic cancer subtypes	Formation of the cornified envelope	4	0	0.317	0.519	0.164	0.347	0.11	0.669	-1.66	-0.95	-1.53	-0.58	0.0256467	0.127293	0.111491	0.9806	0.0557328	1	0.00557982	0.365499
FALSE	High	Master Protein	Q86X10	Ral GTPase-activating protein subunit beta OS=Homo sapiens OX=9606 GN=RALGAPB PE=1 SV=1	0	5.843	2	3	3	3	1494	166.7	6.79	6.91	3	other biological processes		enzyme regulator activity;other molecular function	Pf20412	57148	RALGAPB	-0.13	0.46	0.0666695	0.696372	A2A2E8; A2A2E9; hsa:57148; Q5TG31; Q86X10; Q8N3D1; Q8WWC0; Q9H3X8; Q9UJR1; Q9ULK1; Q9Y3G9	ENSG00000170471		Translocation of SLC2A4 (GLUT4) to the plasma membrane	1	0	0.975	1.409	1.373	0.941	0.917	0.668	-0.04	0.49	-0.09	-0.58	0.973652	0.0388694	0.880338	0.0245969	1	0.91046	0.113277	1
FALSE	High	Master Protein	B2RDX4	cDNA, FLJ96811, highly similar to Homo sapiens G patch domain containing 1 (GPATC1), mRNA OS=Homo sapiens OX=9606 PE=2 SV=1	0	18.838	6	4	5	4	931	103.3	7.15	18.33	4	RNA metabolism OR transcription;other metabolic processes		nucleic acid binding activity	Pf01585, Pf07713		GPATCH1	-2.4	-1.83	2.00905e-05	9.97894e-06					0	0	0.342	0.821	0.281	0.555	0.19	0.676	-1.55	-0.29	-0.85	-0.57	0.000110302	0.0882904	0.00477651	0.107407	0.00195814	1	0.000607146	0.0907143
FALSE	High	Master Protein	A0A8I5KSJ4	AMMECR nuclear protein 1 OS=Homo sapiens OX=9606 GN=AMMECR1 PE=1 SV=1	0	10.575	21	5	5	5	319	33.6	8.51	10.72	5						AMMECR1	0.7	1.27	0.000215688	0.00836256	A0A8I5KSJ4	ENSG00000101935			0	0	1.494	1.617	2.416	1.087	1.625	0.672	0.58	0.69	0.12	-0.57	0.0104461	0.015956	0.901484	0.0656506	0.0285527	0.852442	0.00170233	1
FALSE	High	Master Protein	P15924	Desmoplakin OS=Homo sapiens OX=9606 GN=DSP PE=1 SV=3	0	245.813	29	82	98	82	2871	331.6	6.81	295	82	cell adhesion;cell organization and biogenesis;protein metabolism;other metabolic processes;stress response;developmental processes;other biological processes	plasma membrane;other membranes;cytoskeleton;other cell component	cytoskeletal activity;other molecular function	Pf00681, Pf17902, Pf18373	1832	DSP	-1.22	-0.66	0.031355	0.00174057	B2RTT2; D7RX09; hsa:1832; O75993; P15924; Q14189; Q9UHN4	ENSG00000096696	Arrhythmogenic right ventricular cardiomyopathy; Lung fibrosis; Epithelial to mesenchymal transition in colorectal cancer	Formation of the cornified envelope; Neutrophil degranulation; RND3 GTPase cycle; RND1 GTPase cycle; Apoptotic cleavage of cell adhesion proteins	9	0	0.725	0.871	0.631	0.592	0.429	0.68	-0.46	-0.2	-0.76	-0.56	0.182266	0.560631	0.0159519	0.0734859	0.284604	1	0.0608424	0.144174
FALSE	High	Master Protein	Q8NDT2	Putative RNA-binding protein 15B OS=Homo sapiens OX=9606 GN=RBM15B PE=1 SV=3	0	35.575	16	11	11	10	890	97.1	9.85	34.62	11	cell organization and biogenesis;RNA metabolism OR transcription;other metabolic processes;transport;other biological processes	nucleus;other cell component	nucleic acid binding activity	Pf00076, Pf07744	29890	RBM15B	-0.94	-0.38	0.206439	0.00342371	A4QPG7; hsa:29890; Q6QE19; Q8NDT2; Q9BV96	ENSG00000259956			0	0	0.57	1.347	0.767	0.913	0.52	0.678	-0.81	0.43	-0.13	-0.56	0.00444576	0.0622939	0.844488	0.0333579	0.0150433	1	0.294043	1
FALSE	High	Master Protein	E9PD50	SMG7 nonsense mediated mRNA decay factor OS=Homo sapiens OX=9606 GN=SMG7 PE=1 SV=1	0	3.523	1	1	1	1	1170	130.8	7.88	3.02	1	RNA metabolism OR transcription;other metabolic processes	cytosol;nucleus		Pf10373, Pf10374	9887	SMG7	-1.14	-0.58	0.0689004	0.0228584	E9PD50	ENSG00000116698			0	0	0.952	0.704	0.67	0.478	0.455	0.68	-0.07	-0.51	-1.06	-0.56	0.846738	0.199313	0.0574342	0.651298	0.981554	1	0.116488	0.273081
FALSE	High	Master Protein	C6ZRK2	TCF7L2 isoform pFC8A_TCF7L2_B4_ex1-no4-11-14 OS=Homo sapiens OX=9606 PE=2 SV=1	0	4.005	4	1	1	1	408	45.4	9.01	3.95	1	cell-cell signaling;signal transduction	nucleus	nucleic acid binding activity	Pf00505, Pf08347			0.07	0.62	0.0334041	0.985657			Arrhythmogenic right ventricular cardiomyopathy; Wnt signaling pathway; Influence of laminopathies on Wnt signaling; Overlap between signal transduction pathways contributing to LMNA laminopathies; DNA damage response (only ATM dependent)		5	0	1.061	1.449	1.537	0.991	1.052	0.684	0.09	0.53	-0.01	-0.55	0.99927	0.0390445	0.995459	0.0847477	1	0.91046	0.0630957	1
FALSE	High	Master Protein	Q9P0H9	Protein RER1 OS=Homo sapiens OX=9606 GN=RER1 PE=1 SV=1	0	7.905	16	3	3	3	214	24.8	9.63	9.23	3	other biological processes	other membranes;other cell component		Pf03248		RER1	-0.64	-0.1	0.519134	0.000818033	Q9P0H9				0	0	0.872	1.072	0.935	0.736	0.642	0.687	-0.2	0.1	-0.44	-0.54	0.164657	0.772922	0.00664248	0.00269139	0.260213	1	0.646306	0.101334
FALSE	High	Master Protein	Q4KMP7	TBC1 domain family member 10B OS=Homo sapiens OX=9606 GN=TBC1D10B PE=1 SV=3	0	38.374	19	13	15	13	808	87.1	9.19	47.56	13	transport;other biological processes	plasma membrane;other membranes;cytosol	enzyme regulator activity	Pf00566	26000	TBC1D10B	-2.35	-1.81	0.000159158	9.20127e-05	B9A6L0; hsa:26000; Q4KMP7; Q6IN54; Q6P530; Q71RG7; Q86VC5; Q9H8Z2; Q9NUN6; Q9UFP2	ENSG00000169221		TBC/RABGAPs	1	0	0.306	0.93	0.285	0.642	0.197	0.691	-1.71	-0.1	-0.64	-0.53	0.000362695	0.693523	0.0997264	0.353427	0.00311493	1	0.0014282	0.351045
FALSE	High	Master Protein	Q59G01	Ankyrin 3 isoform 1 variant (Fragment) OS=Homo sapiens OX=9606 PE=2 SV=1	0	21.743	9	6	7	5	931	101.8	6.99	24.08	6		other cell component		Pf00791, Pf12796, Pf17809			-1.71	-1.17	0.00182983	0.000327349					0	0	0.597	0.743	0.444	0.513	0.306	0.69	-0.74	-0.43	-0.96	-0.53	0.0446588	0.0909545	0.00518364	0.115679	0.0873152	1	0.0063781	0.092044
FALSE	High	Master Protein	Q8WVM7	Cohesin subunit SA-1 OS=Homo sapiens OX=9606 GN=STAG1 PE=1 SV=3	0	21.31	6	8	9	3	1258	144.3	5.59	22.14	8	cell cycle OR cell proliferation;cell organization and biogenesis;other biological processes	cytosol;cytoskeleton;nucleus;other cell component	other molecular function	Pf08514	10274	STAG1	1.04	1.57	0.000122905	0.00328181	hsa:10274; O00539; Q6P275; Q8WVM7	ENSG00000118007	Cell cycle; Regulation of sister chromatid separation at the metaphase-anaphase transition; 10q22q23 copy number variation	SUMOylation of DNA damage response and repair proteins; Meiotic synapsis; Separation of Sister Chromatids; Resolution of Sister Chromatid Cohesion; Estrogen-dependent gene expression; Establishment of Sister Chromatid Cohesion; Cohesin Loading onto Chromatin	10	0	2.208	1.349	2.979	0.932	2.057	0.69	1.14	0.43	-0.1	-0.53	0.00121549	0.0825908	0.986989	0.0807154	0.00655627	1	0.00125216	1
FALSE	High	Master Protein	A0A494C039	Hypoxia up-regulated 1 OS=Homo sapiens OX=9606 GN=HYOU1 PE=1 SV=1	0	78.599	36	27	33	1	1000	111.3	5.22	108.12	27	protein metabolism;other metabolic processes		other molecular function	Pf00012	10525	HYOU1	1.25	1.78	0.000582489	0.00758332	A0A494C039	ENSG00000149428	VEGFA-VEGFR2 signaling		1	0	2.506	1.371	3.435	0.951	2.384	0.694	1.33	0.45	-0.07	-0.53	0.00504813	0.188708	0.997705	0.319775	0.0166202	1	0.00290324	1
FALSE	High	Master Protein	A0A7I2V3T0	CD9 molecule OS=Homo sapiens OX=9606 GN=CD9 PE=1 SV=1	0.001	3.453	4	1	1	1	216	24	5.38	3.37	1		other membranes		Pf00335		CD9	-1.72	-1.19	0.0801455	0.0136793	A0A7I2V3T0	ENSG00000010278			0	0	0.377	1.162	0.438	0.807	0.304	0.694	-1.41	0.22	-0.31	-0.53	0.0195531	0.695397	0.883376	0.381528	0.0465538	1	0.132551	1
FALSE	High	Master Protein	Q9NXF7	DDB1- and CUL4-associated factor 16 OS=Homo sapiens OX=9606 GN=DCAF16 PE=1 SV=1	0	4.008	11	2	2	2	216	24.2	6.04	6.33	2	protein metabolism;other metabolic processes	nucleus;other cell component		Pf15349	54876	DCAF16	-0.36	0.17	0.996803	0.124907	B3KPB7; hsa:54876; Q9NXF7	ENSG00000163257		Neddylation	1	0	0.876	1.289	1.129	0.893	0.782	0.692	-0.19	0.37	-0.16	-0.53	0.719262	0.608356	0.409608	0.0985081	0.869147	1	1	0.804431
FALSE	High	Master Protein	Q5HYD8	procollagen-proline 4-dioxygenase OS=Homo sapiens OX=9606 GN=DKFZp686M0919 PE=2 SV=1	0.002	3.075	3	1	1	1	533	60.6	5.71	3.64	1		ER/Golgi	other molecular function	Pf08336, Pf13640		DKFZp686M0919	-0.29	0.24	0.458566	0.48404	Q5HYD8				0	0	0.984	1.198	1.179	0.829	0.816	0.692	-0.02	0.26	-0.27	-0.53	0.998581	0.38697	0.555729	0.0862692	1	1	0.583588	0.958759
FALSE	High	Master Protein	A0A1B0GVI3	Keratin 10 OS=Homo sapiens OX=9606 GN=KRT10 PE=1 SV=2	0	123.931	44	28	84	23	624	63.3	5.26	292.3	28		cytoskeleton	other molecular function	Pf00038		KRT10	-3.02	-2.5	7.90323e-05	5.30898e-05	A0A1B0GVI3	ENSG00000186395			0	4	0.222	0.794	0.176	0.555	0.123	0.699	-2.17	-0.33	-0.85	-0.52	0.000237548	0.435033	0.0607902	0.378627	0.00274227	1	0.000989042	0.278094
FALSE	High	Master Protein	K7ENS6	NEDD4 like E3 ubiquitin protein ligase (Fragment) OS=Homo sapiens OX=9606 GN=NEDD4L PE=1 SV=1	0.004	2.537	6	1	1	1	150	17.6	5.78	3.02	1				Pf00397		NEDD4L	-1.2	-0.68	0.112617	0.010745	K7ENS6	ENSG00000049759			0	0	0.904	0.688	0.622	0.482	0.435	0.699	-0.15	-0.54	-1.05	-0.52	0.763533	0.387337	0.0310189	0.224173	0.90932	1	0.175851	0.198593
FALSE	High	Master Protein	B7Z361	Reticulon OS=Homo sapiens OX=9606 PE=2 SV=1	0	5.742	9	2	3	2	205	22.9	8.84	7.92	2		other membranes;ER/Golgi		Pf02453			-0.07	0.45	0.417807	0.850979					0	0	0.914	1.495	1.367	1.043	0.953	0.697	-0.13	0.58	0.06	-0.52	0.478491	0.0613513	0.94355	0.194605	0.630088	0.996512	0.538111	1
FALSE	High	Master Protein	A0A087WU07	MICOS complex subunit MIC10 OS=Homo sapiens OX=9606 GN=MICOS10 PE=1 SV=1	0.003	2.614	13	1	1	1	62	7	7.28	2.56	1		other membranes;mitochondrion		Pf04418	440574	MICOS10	0.19	0.71	0.0333401	0.889986	A0A087WU07	ENSG00000173436			0	0	1.577	1.036	1.633	0.722	1.138	0.697	0.66	0.05	-0.47	-0.52	0.0556885	0.976622	0.219221	0.138009	0.104842	1	0.0630957	0.536742
FALSE	High	Master Protein	Q9BYC9	39S ribosomal protein L20, mitochondrial OS=Homo sapiens OX=9606 GN=MRPL20 PE=1 SV=1	0	11.765	25	4	5	4	149	17.4	10.86	12.85	4	cell organization and biogenesis;protein metabolism;other metabolic processes	other membranes;mitochondrion;translational apparatus	nucleic acid binding activity;other molecular function	Pf00453	55052	MRPL20	-2.05	-1.54	1.58439e-06	6.42471e-07	B2RE41; B7Z746; hsa:55052; Q9BYC9	ENSG00000242485	1p36 copy number variation syndrome	Mitochondrial translation initiation; Mitochondrial translation elongation; Mitochondrial translation termination	4	0	0.397	0.868	0.345	0.608	0.242	0.701	-1.33	-0.2	-0.72	-0.51	7.85635e-06	0.037383	0.00072525	0.0182917	0.00112705	0.91046	0.000350867	0.0527714
FALSE	High	Master Protein	E7ETY2	Treacle ribosome biogenesis factor 1 OS=Homo sapiens OX=9606 GN=TCOF1 PE=1 SV=1	0	199.205	31	48	80	2	1488	152.2	8.85	242.85	48		cytosol;nucleus		Pf03546	6949	TCOF1	-2.78	-2.28	3.27647e-05	1.92595e-05	E7ETY2	ENSG00000070814			0	0	0.22	0.937	0.206	0.661	0.145	0.706	-2.19	-0.09	-0.6	-0.5	6.41925e-05	0.68088	0.0551284	0.207731	0.00163099	1	0.000720648	0.267562
FALSE	High	Master Protein	Q5R3B4	Mitochondrial pyruvate carrier (Fragment) OS=Homo sapiens OX=9606 GN=MPC2 PE=1 SV=1	0.004	2.393	8	1	1	1	105	11.7	10.2	2.29	1	transport	other membranes;mitochondrion		Pf03650		MPC2	-1.12	-0.62	0.00335796	0.0002793	Q5R3B4	ENSG00000143158			0	0	0.718	0.906	0.651	0.642	0.461	0.709	-0.48	-0.14	-0.64	-0.5	0.013997	0.592315	0.0104535	0.0430132	0.0356657	1	0.0100953	0.124959
FALSE	High	Master Protein	A0A804HKQ1	RCR-type E3 ubiquitin transferase OS=Homo sapiens OX=9606 GN=MYCBP2 PE=1 SV=1	0	13.231	2	8	8	8	4752	521.4	7.02	20.34	8	protein metabolism;other metabolic processes;other biological processes	other cell component	other molecular function		23077	MYCBP2	-1.14	-0.64	0.0133445	0.000609614	A0A804HKQ1	ENSG00000005810	3q29 copy number variation syndrome		1	0	0.538	1.193	0.642	0.842	0.453	0.705	-0.89	0.25	-0.25	-0.5	0.0020596	0.368977	0.272188	0.0359732	0.00943515	1	0.0300375	0.617718
FALSE	High	Master Protein	Q9UK58	Cyclin-L1 OS=Homo sapiens OX=9606 GN=CCNL1 PE=1 SV=1	0	5.717	4	2	2	2	526	59.6	10.7	5.11	2	other biological processes	nucleus;other cell component	enzyme regulator activity	Pf00134, Pf02984	57018	CCNL1	-0.93	-0.42	0.180312	0.0125941	B3KMY3; C9JPL0; hsa:57018; Q6NVY9; Q6UWS7; Q8NI48; Q96QT0; Q9NZF3; Q9UK58	ENSG00000163660			0	0	0.673	1.108	0.746	0.781	0.526	0.705	-0.57	0.15	-0.36	-0.5	0.105481	0.974937	0.281051	0.176728	0.179298	1	0.261561	0.631949
FALSE	High	Master Protein	Q96GS4	BLOC-1-related complex subunit 6 OS=Homo sapiens OX=9606 GN=BORCS6 PE=1 SV=2	0	6.961	11	3	3	3	357	37.2	5.76	8.05	3	cell organization and biogenesis;transport;other biological processes	other membranes;other cytoplasmic organelle;other cell component	other molecular function	Pf10157	54785	BORCS6	-0.29	0.2	0.753357	0.462398	hsa:54785; Q53HS4; Q96GS4; Q9NXW8	ENSG00000196544			0	0	1.13	1.02	1.152	0.723	0.817	0.709	0.18	0.03	-0.47	-0.5	0.515249	0.969632	0.0929568	0.15562	0.667718	1	0.872938	0.336682
FALSE	High	Master Protein	A0A679C955	Cytochrome b (Fragment) OS=Homo sapiens OX=9606 GN=cytB PE=4 SV=1	0.004	2.372	14	1	1	1	66	7.5	8.88	2.74	1	other metabolic processes	other membranes;mitochondrion	other molecular function	Pf00033		cytB	-0.92	-0.43	0.486728	0.0394116	A0A679C955				0	0	0.911	0.817	0.744	0.58	0.528	0.71	-0.13	-0.29	-0.79	-0.49	0.787804	0.940387	0.117206	0.224705	0.931272	1	0.614362	0.370677
FALSE	High	Master Protein	Q92674	Centromere protein I OS=Homo sapiens OX=9606 GN=CENPI PE=1 SV=2	0	13.921	8	7	7	7	756	86.7	8.76	16.87	7	cell cycle OR cell proliferation;cell organization and biogenesis;other biological processes	cytosol;nucleus;other cell component		Pf07778	2491	CENPI	-0.32	0.17	0.379343	0.0821059	hsa:2491; Q5JWZ9; Q92674; Q96ED0	ENSG00000102384		Separation of Sister Chromatids; Resolution of Sister Chromatid Cohesion; RHO GTPases Activate Formins; EML4 and NUDC in mitotic spindle formation; Deposition of new CENPA-containing nucleosomes at the centromere; Amplification of signal from unattached kinetochores via a MAD2 inhibitory signal	7	0	1.121	1.003	1.124	0.715	0.802	0.714	0.16	0	-0.48	-0.49	0.398875	0.999966	0.0125087	0.011945	0.543135	1	0.495512	0.132334
FALSE	High	Master Protein	Q6SPF0	Sterile alpha motif domain-containing protein 1 OS=Homo sapiens OX=9606 GN=SAMD1 PE=1 SV=1	0	20.13	17	6	6	6	538	56	7.58	17.01	6	cell organization and biogenesis;protein metabolism;other metabolic processes;other biological processes	non-structural extracellular;nucleus;other cell component	other molecular function	Pf00536	90378	SAMD1	1	1.49	0.0598835	0.29541	hsa:90378; Q6P0R3; Q6PIS7; Q6SPF0; Q96IM4	ENSG00000288488			0	0	2.153	1.304	2.808	0.931	2.004	0.714	1.11	0.38	-0.1	-0.49	0.131653	0.9286	0.982384	0.805542	0.21495	1	0.103513	1
FALSE	High	Master Protein	Q1ZYL5	Tropomyosin 1 alpha variant 6 OS=Homo sapiens OX=9606 PE=2 SV=1	0	19.79	25	9	10	2	245	28.5	4.78	25.18	9		cytoskeleton	cytoskeletal activity	Pf00261		TPM1	1.07	1.57	0.00342484						0	0	2.019	1.468	2.963	1.042	2.104	0.71	1.01	0.55	0.06	-0.49	0.01155	0.227411			0.0306277	1	0.010236
FALSE	High	Master Protein	O15047	Histone-lysine N-methyltransferase SETD1A OS=Homo sapiens OX=9606 GN=SETD1A PE=1 SV=3	0	79.924	20	25	32	25	1707	185.9	5.14	100.01	25	cell organization and biogenesis;protein metabolism;other metabolic processes;stress response;developmental processes;other biological processes	nucleus;other cell component	nucleic acid binding activity;other molecular function	Pf00076, Pf00856, Pf11764	9739	SETD1A	-3.07	-2.59	5.76351e-05	3.73927e-05	A6NP62; hsa:9739; O15047; Q6PIF3; Q8TAJ6	ENSG00000099381	Histone modifications	Formation of WDR5-containing histone-modifying complexes; PKMTs methylate histone lysines; RUNX1 regulates genes involved in megakaryocyte differentiation and platelet function	4	0	0.249	0.668	0.167	0.479	0.119	0.716	-2	-0.58	-1.06	-0.48	0.000269043	0.19327	0.0236247	0.320426	0.00281019	1	0.000894496	0.172324
FALSE	High	Master Protein	O14949	Cytochrome b-c1 complex subunit 8 OS=Homo sapiens OX=9606 GN=UQCRQ PE=1 SV=4	0	12.655	34	5	6	5	82	9.9	10.08	13.44	5	other metabolic processes;developmental processes	other membranes;mitochondrion		Pf02939	27089	UQCRQ	-1.44	-0.96	0.0213819	0.00294129	hsa:27089; O14949; Q5FVE2; Q9BV88; Q9T2V7	ENSG00000164405	Electron transport chain: OXPHOS system in mitochondria; Nonalcoholic fatty liver disease; Mitochondrial complex III assembly	Respiratory electron transport	4	0	0.69	0.742	0.512	0.532	0.367	0.717	-0.53	-0.43	-0.91	-0.48	0.251075	0.30262	0.0232842	0.21234	0.371047	1	0.0440643	0.171194
FALSE	High	Master Protein	A0A059RRD2	NADH-ubiquinone oxidoreductase chain 4 OS=Homo sapiens OX=9606 GN=ND4 PE=3 SV=1	0	7	4	2	3	2	459	51.5	9.35	9.83	2	other metabolic processes;transport	other membranes;mitochondrion	transporter activity	Pf00361, Pf01059		ND4	-1.85	-1.36	0.0328637	0.0116228	A0A059RRD2				0	0	0.53	0.732	0.388	0.524	0.278	0.716	-0.91	-0.45	-0.93	-0.48	0.213855	0.514363	0.138393	0.623141	0.323816	1	0.0623789	0.401205
FALSE	High	Master Protein	Q13217	DnaJ homolog subfamily C member 3 OS=Homo sapiens OX=9606 GN=DNAJC3 PE=1 SV=1	0	17.653	13	7	7	7	504	57.5	6.15	17.61	7	protein metabolism;other metabolic processes;stress response;other biological processes	non-structural extracellular;cytosol;ER/Golgi;other cytoplasmic organelle;other cell component	enzyme regulator activity;other molecular function	Pf00226, Pf00515, Pf13181, Pf13432	5611	DNAJC3	-1	-0.52	0.257857	0.052039	hsa:5611; Q13217; Q86WT9; Q8N4N2	ENSG00000102580	Photodynamic therapy-induced unfolded protein response	Neutrophil degranulation; Regulation of Insulin-like Growth Factor (IGF) transport and uptake by Insulin-like Growth Factor Binding Proteins (IGFBPs); Post-translational protein phosphorylation; XBP1(S) activates chaperone genes; Viral mRNA Translation	6	0	0.485	1.438	0.698	1.028	0.499	0.715	-1.04	0.52	0.04	-0.48	0.0494008	0.605822	0.988765	0.511629	0.0948031	1	0.35553	1
FALSE	High	Master Protein	D3DUE6	Cytokine-like nuclear factor N-PAC OS=Homo sapiens OX=9606 GN=N-PAC PE=3 SV=1	0	17.71	13	6	7	6	558	60.9	9.42	16.63	6		other cell component	other molecular function	Pf00855, Pf03446, Pf14833	84656	N-PAC	-0.13	0.36	0.105363	0.453824	D3DUE6				0	0	1.126	1.137	1.28	0.814	0.917	0.716	0.17	0.18	-0.3	-0.48	0.362117	0.767661	0.0621947	0.020631	0.50216	1	0.165978	0.278094
FALSE	High	Master Protein	N0DVB2	Zinc finger DBF-type containing 2 vesion 1 OS=Homo sapiens OX=9606 GN=ZDBF2 PE=2 SV=1	0.004	2.355	1	2	2	2	2354	265.5	6.16	4	2		nucleus	nucleic acid binding activity;other molecular function	Pf07535	57683	ZDBF2	-0.15	0.33	0.174682	0.996099	hsa:57683; N0DVB2				0	0	0.708	1.776	1.258	1.273	0.901	0.716	-0.5	0.83	0.35	-0.48	0.708668	0.0423818	0.871964	0.182122	0.859345	0.933877	0.254316	1
FALSE	High	Master Protein	P08779	Keratin, type I cytoskeletal 16 OS=Homo sapiens OX=9606 GN=KRT16 PE=1 SV=4	0	91.331	61	27	44	9	473	51.2	5.05	128.6	27	cell organization and biogenesis;stress response;other biological processes	plasma membrane;cytosol;cytoskeleton	cytoskeletal activity	Pf00038	3868	KRT16	-2.93	-2.47	0.0207281	0.0461313	A8K488; hsa:3868; P08779; P30654; Q16402; Q9UBG8	ENSG00000186832	Vitamin D receptor pathway	Formation of the cornified envelope	3	4	0.429	0.421	0.181	0.305	0.131	0.724	-1.22	-1.25	-1.71	-0.47	0.286364	0.257405	0.427625	0.996211	0.414349	1	0.0429039	0.827419
FALSE	High	Master Protein	Q12899	Tripartite motif-containing protein 26 OS=Homo sapiens OX=9606 GN=TRIM26 PE=1 SV=1	0	10.155	9	5	5	5	539	62.1	5.03	13.03	5	protein metabolism;other metabolic processes;stress response;other biological processes	cytosol;nucleus;other cell component	nucleic acid binding activity;other molecular function	Pf00622, Pf00643, Pf13765, Pf15227	7726	TRIM26	-0.89	-0.41	0.997783	0.219943	A6NG96; hsa:7726; Q12899; Q5SRL2	ENSG00000137313; ENSG00000226060; ENSG00000228881; ENSG00000230230; ENSG00000231002; ENSG00000231641; ENSG00000234046; ENSG00000234127		Interferon gamma signaling	1	0	0.756	0.993	0.751	0.715	0.541	0.72	-0.4	-0.01	-0.48	-0.47	0.647831	0.745095	0.698968	0.26866	0.80176	1	1	1
FALSE	High	Master Protein	I3WA68	Epidermal growth factor receptor (Fragment) OS=Homo sapiens OX=9606 GN=EGFR PE=4 SV=1	0.003	2.839	4	1	1	1	191	21.2	8.15	2.2	1	protein metabolism;other metabolic processes		kinase activity;other molecular function	Pf07714		EGFR	-0.17	0.3	0.850527	0.66172	I3WA68				0	0	1.035	1.193	1.235	0.859	0.889	0.72	0.05	0.25	-0.22	-0.47	0.916762	0.515326	0.928429	0.312161	1	1	0.957753	1
FALSE	High	Master Protein	A0A024R9Z6	Ankyrin repeat and MYND domain containing 2, isoform CRA_b OS=Homo sapiens OX=9606 GN=ANKMY2 PE=4 SV=1	0	6.474	7	2	2	2	441	49.3	6.25	7.44	2			other molecular function	Pf01753, Pf12796	57037	ANKMY2	-0.24	0.23	0.435697	0.92193	A0A024R9Z6; hsa:57037				0	0	1.219	0.963	1.174	0.693	0.845	0.72	0.29	-0.05	-0.53	-0.47	0.488945	0.999501	0.288142	0.255728	0.641092	1	0.558872	0.643373
FALSE	High	Master Protein	Q96H79	Zinc finger CCCH-type antiviral protein 1-like OS=Homo sapiens OX=9606 GN=ZC3HAV1L PE=1 SV=2	0	18.208	22	5	5	5	300	32.9	8.13	19.35	5		cytosol		Pf18606	92092	ZC3HAV1L	-1.19	-0.73	2.32604e-07	2.25525e-08	hsa:92092; Q8WUD9; Q96H79	ENSG00000146858			0	0	0.714	0.843	0.601	0.614	0.438	0.729	-0.49	-0.25	-0.7	-0.46	3.88258e-06	0.000542464	5.72393e-07	1.13427e-05	0.00105705	0.593255	0.000233361	0.0149718
FALSE	High	Master Protein	Q2TBE0	CWF19-like protein 2 OS=Homo sapiens OX=9606 GN=CWF19L2 PE=1 SV=4	0	69.674	23	23	30	23	894	103.7	8.65	87.61	23	RNA metabolism OR transcription;other metabolic processes	nucleus		Pf04676, Pf04677	143884	CWF19L2	-2.64	-2.19	3.19371e-05	3.62073e-05	A4FU66; A4FU67; A4FU68; A8KAD6; hsa:143884; Q2TBE0; Q6PHW1; Q96MI1	ENSG00000152404		mRNA Splicing - Major Pathway	1	0	0.354	0.62	0.22	0.452	0.16	0.729	-1.5	-0.69	-1.15	-0.46	0.000641036	0.0133794	0.00704253	0.741583	0.00440575	0.814068	0.000712122	0.104225
FALSE	High	Master Protein	Q8TD26	Chromodomain-helicase-DNA-binding protein 6 OS=Homo sapiens OX=9606 GN=CHD6 PE=1 SV=4	0	12.426	2	5	6	1	2715	305.2	6.27	16.76	5	cell organization and biogenesis;other biological processes	nucleus;other cell component	nucleic acid binding activity;other molecular function	Pf00176, Pf00271, Pf00385	84181	CHD6	-2.55	-2.09	6.74216e-05	4.8857e-05	hsa:84181; Q5JYQ0; Q5TGZ9; Q5TH00; Q5TH01; Q8IZR2; Q8TD26; Q8WTY0; Q9H4H6; Q9H6D4; Q9NTT7; Q9P2L1	ENSG00000124177			0	0	0.295	0.799	0.236	0.579	0.171	0.725	-1.76	-0.32	-0.79	-0.46	0.000288965	0.236609	0.0376301	0.41753	0.00286728	1	0.000951267	0.220509
FALSE	High	Master Protein	Q9ULD5	Zinc finger protein 777 OS=Homo sapiens OX=9606 GN=ZNF777 PE=1 SV=3	0.007	1.891	1	1	1	1	831	93.7	6.61	2.05	1	cell organization and biogenesis;other biological processes	nucleus	nucleic acid binding activity;other molecular function	Pf00096, Pf01352	27153	ZNF777	-0.58	-0.12	0.9916	0.683873	hsa:27153; Q8N2R2; Q8N659; Q9ULD5	ENSG00000196453		Generic Transcription Pathway	1	0	0.923	0.998	0.921	0.726	0.67	0.728	-0.12	0	-0.46	-0.46	1	0.990903	0.68769	0.546641	1	1	1	1
FALSE	High	Master Protein	Q8WUH6	Transmembrane protein 263 OS=Homo sapiens OX=9606 GN=TMEM263 PE=1 SV=1	0	38.283	79	6	23	6	116	11.7	9.32	75.93	6		other membranes		Pf15475	90488	TMEM263	-3.61	-3.17	5.56104e-06	4.52981e-06	B3KMN9; hsa:90488; Q8WUH6	ENSG00000151135			0	0	0.142	0.785	0.111	0.575	0.082	0.733	-2.82	-0.35	-0.8	-0.45	1.21969e-05	0.412267	0.0374086	0.253733	0.00122002	1	0.000448574	0.219726
FALSE	High	Master Protein	B4DKG7	cDNA FLJ60633, highly similar to Homo sapiens secernin 3 (SCRN3), mRNA OS=Homo sapiens OX=9606 PE=2 SV=1	0	4.005	7	1	1	1	194	22.6	6.95	4.14	1	protein metabolism		other molecular function			SCRN3	-2.18	-1.73	0.00023813	0.000224737					0	0	0.417	0.723	0.301	0.529	0.22	0.731	-1.26	-0.47	-0.92	-0.45	0.00166302	0.180055	0.0675436	0.757149	0.00813374	1	0.00181725	0.280841
FALSE	High	Master Protein	Q8WUH1-1	Isoform 1 of Protein Churchill OS=Homo sapiens OX=9606 GN=CHURC1	0	3.919	9	1	1	1	139	16.1	5.54	2.54	1						CHURC1	-0.84	-0.38	0.0703414	0.000765787	Q8WUH1-1				0	0	0.842	0.911	0.766	0.665	0.559	0.73	-0.25	-0.13	-0.59	-0.45	0.0645032	0.999885	0.0125815	0.0117407	0.118658	1	0.11851	0.132334
FALSE	High	Master Protein	A0A7P0TAC5	Huntingtin OS=Homo sapiens OX=9606 GN=HTT PE=1 SV=1	0	10.482	1	5	5	5	3086	341.2	6.24	13.03	5		nucleus;other cell component		Pf12372		HTT	-1.45	-1	0.0442477	0.0106711	A0A7P0TAC5	ENSG00000197386	Mesodermal commitment pathway; Mesodermal commitment pathway; ERK pathway in Huntington's disease; Rett syndrome causing genes; 15q25 copy number variation		5	0	0.394	1.266	0.499	0.928	0.366	0.733	-1.34	0.34	-0.11	-0.45	0.0132524	0.765835	0.912641	0.473176	0.0341509	1	0.0802324	1
FALSE	High	Master Protein	D3DR32	M-phase phosphoprotein 1, isoform CRA_a OS=Homo sapiens OX=9606 GN=MPHOSPH1 PE=3 SV=1	0	8.694	2	4	4	4	1780	206	5.8	7.82	4	other biological processes	cytoskeleton;other cell component	cytoskeletal activity;other molecular function	Pf00225		MPHOSPH1	-0.94	-0.49	0.217149	0.0621185	D3DR32				0	0	0.621	1.142	0.71	0.837	0.52	0.733	-0.69	0.19	-0.26	-0.45	0.219114	1	0.647887	0.65139	0.330693	1	0.307356	1
FALSE	High	Master Protein	E7ETU9	procollagen-lysine 5-dioxygenase OS=Homo sapiens OX=9606 GN=PLOD2 PE=1 SV=1	0	15.417	9	6	7	6	703	81.1	6.65	20.78	6		other membranes;ER/Golgi	other molecular function	Pf03171		PLOD2	-0.04	0.41	0.00511649	0.983036	E7ETU9	ENSG00000152952	Clear cell renal cell carcinoma pathways; Type I collagen synthesis in the context of osteogenesis imperfecta		2	0	1.228	1.08	1.326	0.792	0.973	0.734	0.3	0.11	-0.34	-0.45	0.0625502	0.243111	0.0604217	0.00631426	0.115681	1	0.0140183	0.278094
FALSE	High	Master Protein	Q9H9T3	Elongator complex protein 3 OS=Homo sapiens OX=9606 GN=ELP3 PE=1 SV=2	0	13.317	13	6	6	6	547	62.2	8.88	15.27	6	RNA metabolism OR transcription;other metabolic processes;developmental processes;other biological processes	cytosol;nucleus;other cell component	enzyme regulator activity;nucleic acid binding activity;other molecular function	Pf00583, Pf04055, Pf16199	55140	ELP3	0.01	0.45	0.369636	0.987371	B4DE19; B4DIG1; E2QRI5; hsa:55140; Q53G84; Q6AWB0; Q9BVF7; Q9H9T3; Q9NVZ1	ENSG00000134014	Ethanol effects on histone modifications	HATs acetylate histones	2	0	0.969	1.413	1.37	1.037	1.005	0.733	-0.05	0.5	0.05	-0.45	0.99864	0.427695	0.997431	0.582892	1	1	0.484925	1
FALSE	High	Master Protein	A0A0A0MQX8	Muscleblind like splicing regulator 1 OS=Homo sapiens OX=9606 GN=MBNL1 PE=1 SV=1	0	8.755	7	3	3	3	400	43	8.82	8.56	3		cytosol;nucleus	other molecular function	Pf00642, Pf14608		MBNL1	-0.72	-0.29	0.0109758	0.000355509	A0A0A0MQX8	ENSG00000152601			0	0	0.622	1.316	0.819	0.973	0.605	0.74	-0.68	0.4	-0.04	-0.44	0.000318468	0.028612	0.880796	0.0188843	0.00302947	0.898749	0.025517	1
FALSE	High	Master Protein	Q4FZ45	Chromosome 14 open reading frame 111, isoform CRA_c OS=Homo sapiens OX=9606 GN=DKFZp686O2396 PE=2 SV=1	0	6.452	10	2	2	2	198	23.4	9.7	6.05	2	RNA metabolism OR transcription;other metabolic processes	nucleus;other cell component		Pf04900	51077	DKFZp686O2396	-1.01	-0.57	0.0464386	0.00162751	hsa:51077; Q4FZ45				0	0	0.661	1.023	0.676	0.752	0.497	0.735	-0.6	0.03	-0.41	-0.44	0.00629575	0.402573	0.321633	0.0468029	0.019626	1	0.0835499	0.693011
FALSE	High	Master Protein	Q8NDZ4	Divergent protein kinase domain 2A OS=Homo sapiens OX=9606 GN=DIPK2A PE=1 SV=1	0	6.991	5	2	2	2	430	49.5	8.53	6.26	2	cell cycle OR cell proliferation;developmental processes;other biological processes	non-structural extracellular;other membranes;ER/Golgi		Pf12260	205428	DIPK2A	0.79	1.24	0.000296058	0.00599477	B2RCF2; B7Z1W3; hsa:205428; Q8NDZ4	ENSG00000181744			0	0	1.709	1.38	2.359	1.014	1.733	0.735	0.77	0.47	0.02	-0.44	0.00515888	0.0602822	0.9746	0.160304	0.0168377	0.996512	0.00197004	1
FALSE	High	Master Protein	A0A384NL93	Cytochrome c oxidase subunit 5B, mitochondrial OS=Homo sapiens OX=9606 PE=2 SV=1	0	11.849	29	4	5	4	129	13.7	8.81	12.92	4	other metabolic processes	other membranes;mitochondrion		Pf01215			-0.83	-0.4	0.00527484	0.000178793			Electron transport chain: OXPHOS system in mitochondria; Nonalcoholic fatty liver disease		2	0	0.827	0.918	0.759	0.682	0.564	0.743	-0.27	-0.12	-0.55	-0.43	0.0471192	0.328894	0.0021684	0.0126774	0.091204	1	0.0143855	0.0705037
FALSE	High	Master Protein	B3KQQ7	Beta-1,4-glucuronyltransferase 1 OS=Homo sapiens OX=9606 PE=2 SV=1	0	5.2	6	2	2	2	415	47.1	7.2	3.75	2	protein metabolism;other metabolic processes	other membranes;ER/Golgi	other molecular function	Pf13896			-1.26	-0.83	0.00594917	0.000939929					0	0	0.606	0.927	0.562	0.687	0.417	0.741	-0.72	-0.11	-0.54	-0.43	0.018487	0.761051	0.0502563	0.15956	0.0444954	1	0.0157358	0.257731
FALSE	High	Master Protein	B7Z591	Calcium load-activated calcium channel OS=Homo sapiens OX=9606 GN=TMCO1 PE=2 SV=1	0	7.438	13	2	2	2	176	19.9	9.82	5.67	2	transport;other biological processes	other membranes;ER/Golgi	transporter activity	Pf01956	54499	TMCO1	-0.81	-0.38	0.0331169	0.00213817	B7Z591				0	0	0.786	0.977	0.768	0.724	0.569	0.741	-0.35	-0.03	-0.47	-0.43	0.118552	0.763616	0.0297707	0.0925465	0.197151	1	0.0627761	0.195511
FALSE	High	Master Protein	O95298	NADH dehydrogenase [ubiquinone] 1 subunit C2 OS=Homo sapiens OX=9606 GN=NDUFC2 PE=1 SV=1	0	4.874	17	2	3	2	119	14.2	8.98	8.35	2	cell organization and biogenesis;other metabolic processes;transport;other biological processes	plasma membrane;other membranes;mitochondrion;other cytoplasmic organelle;other cell component	transporter activity	Pf06374	4718	NDUFC2	-0.81	-0.39	0.0342769	0.0055425	E9PNU8; E9PRB2; hsa:4718; O95298; Q549M5; Q6FIH8; Q9UBJ9	ENSG00000151366	Electron transport chain: OXPHOS system in mitochondria; Nonalcoholic fatty liver disease; Oxidative phosphorylation	Neutrophil degranulation; Complex I biogenesis	6	0	0.799	0.958	0.765	0.713	0.57	0.745	-0.32	-0.06	-0.49	-0.43	0.104631	0.824747	0.110765	0.296824	0.178048	1	0.0644925	0.365499
FALSE	High	Master Protein	Q9BX90	Magphinin beta OS=Homo sapiens OX=9606 GN=TRO PE=2 SV=1	0	5.26	2	2	3	1	706	76.9	9.89	8.03	2				Pf01454	7216	TRO	0.54	0.98	0.00248414	0.0704255	Q9BX90				0	0	1.942	1.014	1.969	0.751	1.458	0.741	0.96	0.02	-0.41	-0.43	0.00173064	0.980779	0.127349	0.196646	0.00836264	1	0.00802481	0.386733
FALSE	High	Master Protein	P0CJ78	Zinc finger protein 865 OS=Homo sapiens OX=9606 GN=ZNF865 PE=1 SV=1	0.003	2.775	1	1	1	1	1059	111	9.19	2.39	1	other biological processes	nucleus	nucleic acid binding activity;other molecular function	Pf00096, Pf13912	100507290	ZNF865	-0.6	-0.17	0.98553	0.67312	hsa:100507290; P0CJ78	ENSG00000261221			0	0	0.732	1.21	0.886	0.899	0.658	0.743	-0.45	0.28	-0.15	-0.43	0.741646	0.556852	0.99505	0.509143	0.890448	1	1	1
FALSE	High	Master Protein	P49903	Selenide, water dikinase 1 OS=Homo sapiens OX=9606 GN=SEPHS1 PE=1 SV=2	0	9.931	11	3	3	3	392	42.9	5.97	10.34	3	protein metabolism;other metabolic processes	plasma membrane;other membranes;nucleus;other cell component	kinase activity;other molecular function	Pf00586, Pf02769	22929	SEPHS1	-0.12	0.31	0.528772	0.803458	B4DWK0; D3DRS9; D6PSQ9; hsa:22929; P49903; Q5T5U8; Q5T5U9; Q9BVT4	ENSG00000086475			0	0	1.017	1.215	1.236	0.903	0.918	0.743	0.02	0.28	-0.15	-0.43	1	0.528326	0.803833	0.220768	1	1	0.654554	1
FALSE	High	Master Protein	A0A059RLQ9	Cytochrome c oxidase subunit 3 OS=Homo sapiens OX=9606 GN=COX3 PE=3 SV=1	0	3.527	5	1	1	1	261	29.9	7.31	2.94	1	other metabolic processes;transport	other membranes;mitochondrion	transporter activity	Pf00510		COX3	-1.51	-1.09	0.000354516	8.02756e-05	A0A059RLQ9				0	0	0.46	1.021	0.469	0.762	0.35	0.746	-1.12	0.03	-0.39	-0.42	0.000280402	0.989211	0.112026	0.0782028	0.00281019	1	0.00212407	0.365499
FALSE	High	Master Protein	S4R329	ER membrane protein complex subunit 4 OS=Homo sapiens OX=9606 GN=EMC4 PE=1 SV=1	0	11.958	57	3	4	3	72	7.8	9.82	13.95	3						EMC4	-0.58	-0.16	0.0440762	0.000615436	S4R329	ENSG00000128463			0	0	0.963	0.931	0.897	0.694	0.669	0.746	-0.05	-0.1	-0.53	-0.42	0.362731	0.415237	0.00258582	0.0126518	0.502629	1	0.0799876	0.0741308
FALSE	High	Master Protein	I0B0K8	Truncated profilaggrin OS=Homo sapiens OX=9606 GN=FLG PE=4 SV=1	0	9.107	2	3	3	3	4021	430.2	9.29	8.9	3			other molecular function	Pf01023, Pf03516		FLG	-3.24	-2.82	0.000500025	0.000990875	I0B0K8				0	0	0.231	0.614	0.142	0.458	0.106	0.747	-2.11	-0.7	-1.13	-0.42	0.00517492	0.143863	0.200117	1	0.0168723	1	0.00263756	0.503171
FALSE	High	Master Protein	B4DRB0	Tetraspanin OS=Homo sapiens OX=9606 PE=2 SV=1	0	4.978	9	2	2	2	201	22.9	8.16	5.84	2		other membranes		Pf00335			-0.54	-0.13	0.831109	0.100742					0	0	0.831	1.102	0.916	0.825	0.686	0.749	-0.27	0.14	-0.28	-0.42	0.941507	0.990834	0.19314	0.267719	1	1	0.942847	0.493762
FALSE	Medium	Master Protein	Q9H8L6	Multimerin-2 OS=Homo sapiens OX=9606 GN=MMRN2 PE=1 SV=2	0.038	1.016	1	1	1	1	949	104.3	5.86	2.37	1	cell adhesion;developmental processes;other biological processes	non-structural extracellular;extracellular matrix		Pf00386, Pf07546	79812	MMRN2	-0.09	0.33	0.481548	0.998119	hsa:79812; Q504V7; Q6P2N2; Q9H8L6	ENSG00000173269	VEGFA-VEGFR2 signaling; 10q22q23 copy number variation		2	0	1.206	1.04	1.254	0.778	0.938	0.748	0.27	0.06	-0.36	-0.42	0.798268	0.931158	0.761284	0.476619	0.940393	1	0.609145	1
FALSE	High	Master Protein	P05165	Propionyl-CoA carboxylase alpha chain, mitochondrial OS=Homo sapiens OX=9606 GN=PCCA PE=1 SV=4	0	162.165	63	42	87	42	728	80	7.52	282.66	42	other metabolic processes	cytosol;mitochondrion;other cell component	other molecular function	Pf00289, Pf00364, Pf02785, Pf02786, Pf18140	5095	PCCA	-3.36	-2.95	3.82765e-06	3.26269e-06	B4DKY8; B4DPF9; C9JPQ8; hsa:5095; P05165; Q15979; Q8WXQ7	ENSG00000175198	Primary ovarian insufficiency	Biotin transport and metabolism; Defective HLCS causes multiple carboxylase deficiency; Propionyl-CoA catabolism	4	0	0.146	0.886	0.13	0.665	0.097	0.75	-2.77	-0.17	-0.59	-0.41	4.28457e-06	0.994153	0.193386	0.256072	0.00107494	1	0.000406087	0.494049
FALSE	High	Master Protein	Q8N1N4	Keratin, type II cytoskeletal 78 OS=Homo sapiens OX=9606 GN=KRT78 PE=1 SV=2	0	21.629	17	10	11	8	520	56.8	6.02	29.98	10	other biological processes	cytosol;cytoskeleton	bone, tooth or skin structural activity	Pf00038, Pf16208	196374	KRT78	-2.97	-2.56	7.87407e-06	7.35318e-06	A8K4D6; hsa:196374; Q5HYM7; Q7RTT2; Q8N1N4	ENSG00000170423		Formation of the cornified envelope	2	0	0.234	0.726	0.17	0.547	0.128	0.754	-2.1	-0.46	-0.87	-0.41	5.1573e-05	0.0362752	0.00764077	0.399277	0.00156404	0.91046	0.000490923	0.10693
FALSE	High	Master Protein	P35908	Keratin, type II cytoskeletal 2 epidermal OS=Homo sapiens OX=9606 GN=KRT2 PE=1 SV=2	0	184.29	67	42	91	33	639	65.4	8	326.76	42	cell cycle OR cell proliferation;cell organization and biogenesis;protein metabolism;other metabolic processes;other biological processes	plasma membrane;cytosol;cytoskeleton;other cell component	bone, tooth or skin structural activity;cytoskeletal activity	Pf00038, Pf16208	3849	KRT2	-3.05	-2.64	1.55165e-05	1.28747e-05	hsa:3849; P35908; Q4VAQ2	ENSG00000172867		Formation of the cornified envelope	2	8	0.221	0.726	0.16	0.546	0.12	0.752	-2.18	-0.46	-0.87	-0.41	7.88975e-05	0.0899436	0.0143257	0.36459	0.00176957	1	0.000547146	0.138871
FALSE	High	Master Protein	P29375	Lysine-specific demethylase 5A OS=Homo sapiens OX=9606 GN=KDM5A PE=1 SV=3	0	5.7	2	3	3	3	1690	192	6.49	7.37	3	cell organization and biogenesis;other biological processes	nucleus;other cell component	enzyme regulator activity;nucleic acid binding activity;other molecular function	Pf00628, Pf01388, Pf02373, Pf02375, Pf02928, Pf08429	5927	KDM5A	-1.15	-0.74	0.0812519	0.00782504	A8MV76; hsa:5927; P29375; Q4LE72; Q86XZ1	ENSG00000073614		HDMs demethylate histones	1	0	0.48	1.251	0.6	0.94	0.451	0.752	-1.06	0.32	-0.09	-0.41	0.00822454	0.323438	0.943341	0.208462	0.023773	1	0.134016	1
FALSE	High	Master Protein	Q9Y5B8	Nucleoside diphosphate kinase 7 OS=Homo sapiens OX=9606 GN=NME7 PE=1 SV=1	0	12.826	13	4	4	4	376	42.5	6.47	12.94	4	other metabolic processes	cytosol;cytoskeleton	kinase activity;other molecular function	Pf00334	29922	NME7	0.34	0.75	0.0959619	0.441324	A8K3T6; A8MY09; B3KSW9; hsa:29922; Q5TGZ4; Q9Y5B8	ENSG00000143156	Pyrimidine metabolism; Ciliopathies	Recruitment of NuMA to mitotic centrosomes; Recruitment of mitotic centrosome proteins and complexes	4	0	1.296	1.294	1.677	0.976	1.264	0.754	0.37	0.37	-0.04	-0.41	0.319308	0.785957	0.999758	0.793095	0.452297	1	0.152948	1
FALSE	High	Master Protein	Q9UI36	Dachshund homolog 1 OS=Homo sapiens OX=9606 GN=DACH1 PE=1 SV=4	0	19.997	10	7	8	7	758	78.5	8.51	25.9	7	cell cycle OR cell proliferation;developmental processes;other biological processes	cytosol;ER/Golgi;nucleus;other cell component	nucleic acid binding activity;other molecular function	Pf02437	1602	DACH1	0.07	0.48	0.00505851	0.789852	A0A087WZP2; D0FY35; D0FY36; hsa:1602; O75523; O75687; Q5VYY3; Q5VYY4; Q96SG3; Q96SG4; Q9H524; Q9UI36; Q9UMH4	ENSG00000276644			0	0	1.359	1.027	1.396	0.773	1.051	0.753	0.44	0.04	-0.37	-0.41	0.00493757	0.999995	0.0276112	0.028319	0.0162965	1	0.0138829	0.186807
FALSE	High	Master Protein	P60953	Cell division control protein 42 homolog OS=Homo sapiens OX=9606 GN=CDC42 PE=1 SV=2	0	18.636	30	5	9	4	191	21.2	6.55	28.78	5	cell-cell signaling;cell cycle OR cell proliferation;cell organization and biogenesis;protein metabolism;other metabolic processes;stress response;transport;developmental processes;signal transduction;other biological processes	plasma membrane;other membranes;cytosol;cytoskeleton;ER/Golgi;other cytoplasmic organelle;other cell component	signal transduction activity or receptor binding;other molecular function	Pf00071	998	CDC42	-0.81	-0.41	0.00827637	0.000969559	hsa:998; P21181; P25763; P60953; Q7L8R5; Q9UDI2	ENSG00000070831	Androgen receptor signaling pathway; Target of rapamycin signaling; Integrin-mediated cell adhesion; RANKL/RANK signaling pathway; Leptin signaling pathway; Microtubule cytoskeleton regulation; Metastatic brain tumor; Pathogenic Escherichia coli infection; RalA downstream regulated genes; B cell receptor signaling pathway; AGE/RAGE pathway; Brain-derived neurotrophic factor (BDNF) signaling pathw…	Regulation of actin dynamics for phagocytic cup formation; FCGR3A-mediated phagocytosis; CDC42 GTPase cycle; RAC1 GTPase cycle; RHOQ GTPase cycle; RHOG GTPase cycle; MAPK6/MAPK4 signaling; RHO GTPases Activate WASPs and WAVEs; RHO GTPases activate IQGAPs; RHO GTPases Activate Formins; RAC2 GTPase cycle; RAC3 GTPase cycle; RHOJ GTPase cycle; RHOV GTPase cycle; Gene and protein expression by JAK-ST…	61	0	0.743	1.016	0.755	0.77	0.572	0.757	-0.43	0.02	-0.38	-0.4	0.0213577	0.849133	0.0458649	0.117801	0.0490743	1	0.0202488	0.243981
FALSE	High	Master Protein	E7EUI6	Integrin beta OS=Homo sapiens OX=9606 GN=ITGB1 PE=1 SV=2	0	38.594	16	13	13	13	801	88.7	5.44	34.68	13	cell adhesion;signal transduction	plasma membrane;other membranes;other cell component		Pf00362, Pf07965, Pf07974, Pf08725, Pf18372		ITGB1	-0.56	-0.15	0.529047	0.00369355	E7EUI6	ENSG00000150093	Neural crest differentiation; Primary focal segmental glomerulosclerosis (FSGS); Mammary gland development pathway - Embryonic development (Stage 1 of 4); RAC1/PAK1/p38/MMP2 pathway; Factors and pathways affecting insulin-like growth factor (IGF1)-Akt signaling; Focal adhesion: PI3K-Akt-mTOR-signaling pathway; PI3K-Akt signaling pathway; Ebola virus infection in host; Mechanoregulation and pathol…		14	0	0.942	0.954	0.899	0.722	0.68	0.757	-0.09	-0.07	-0.47	-0.4	0.617902	0.998262	0.0126515	0.0150484	0.774068	1	0.654554	0.132334
FALSE	High	Master Protein	Q8N2H4	Protein SYS1 homolog OS=Homo sapiens OX=9606 GN=SYS1 PE=1 SV=1	0.002	3.232	6	1	1	1	156	17.6	7.72	2.36	1	transport;other biological processes	other membranes;cytosol;ER/Golgi		Pf09801	90196	SYS1	-1.45	-1.06	0.0913534	0.0116336	C9JFB3; E1P620; hsa:90196; Q5QPU7; Q8N2H4; Q96SD8; Q9BQZ2; Q9BQZ4; Q9H1F7	ENSG00000204070		Retrograde transport at the Trans-Golgi-Network	1	0	0.734	0.654	0.48	0.497	0.365	0.76	-0.45	-0.61	-1.01	-0.4	0.191298	0.939198	0.153382	0.291466	0.296313	1	0.146601	0.42947
FALSE	High	Master Protein	Q99808	Equilibrative nucleoside transporter 1 OS=Homo sapiens OX=9606 GN=SLC29A1 PE=1 SV=3	0	8.391	7	2	2	2	456	50.2	8.29	9.4	2	cell-cell signaling;other metabolic processes;stress response;transport;signal transduction;other biological processes	plasma membrane;other membranes;other cell component	transporter activity	Pf01733	2030	SLC29A1	-0.21	0.19	0.0206259	0.0306807	B3KQV7; B3KQY5; hsa:2030; Q5T9W9; Q99808; Q9UJY2	ENSG00000112759	Fluoropyrimidine activity	Transport of nucleosides and free purine and pyrimidine bases across the plasma membrane; Azathioprine ADME; Ribavirin ADME	4	0	1.219	0.938	1.144	0.71	0.866	0.757	0.29	-0.09	-0.49	-0.4	0.00684375	0.780608	0.000360794	0.000720913	0.0210216	1	0.0427786	0.038822
FALSE	High	Master Protein	Q76LA1	CSTB protein OS=Homo sapiens OX=9606 GN=CSTB PE=2 SV=1	0	9.542	32	3	3	3	98	11.1	7.56	6.32	3	cell organization and biogenesis;protein metabolism;other metabolic processes;other biological processes	cytosol;nucleus	enzyme regulator activity	Pf00031	1476	CSTB	-1	-0.6	0.758108	0.408779	hsa:1476; Q76LA1				0	0	0.741	0.891	0.661	0.674	0.499	0.756	-0.43	-0.17	-0.57	-0.4	0.985273	0.911411	0.561639	0.865398	1	1	0.877734	0.965108
FALSE	High	Master Protein	Q9NP64	Zinc finger CCHC domain-containing protein 17 OS=Homo sapiens OX=9606 GN=ZCCHC17 PE=1 SV=1	0	19.683	22	6	10	6	241	27.6	9.7	34.79	6	other biological processes	cytosol;translational apparatus;nucleus	other molecular function	Pf00575	51538	ZCCHC17	-3.14	-2.75	8.1349e-06	5.13297e-06	B4DY38; D3DPN4; hsa:51538; Q6PKH4; Q9NP64; Q9NYG4; Q9P0M8	ENSG00000121766			0	0	0.169	0.88	0.149	0.673	0.114	0.765	-2.57	-0.18	-0.57	-0.39	1.09525e-05	0.922993	0.0685157	0.141565	0.00122002	1	0.000490923	0.283125
FALSE	High	Master Protein	Q9BWJ5	Splicing factor 3B subunit 5 OS=Homo sapiens OX=9606 GN=SF3B5 PE=1 SV=1	0.003	2.875	13	1	1	1	86	10.1	6.35	2.6	1	cell organization and biogenesis;protein metabolism;RNA metabolism OR transcription;other metabolic processes;other biological processes	nucleus;other cell component	nucleic acid binding activity;other molecular function	Pf07189	83443	SF3B5	-1.39	-1	0.000370209	8.37948e-05	B2R568; hsa:83443; Q7RTV1; Q9BWJ5	ENSG00000169976	mRNA processing	mRNA Splicing - Major Pathway; mRNA Splicing - Minor Pathway	3	0	0.49	1.019	0.5	0.777	0.381	0.763	-1.03	0.03	-0.36	-0.39	0.000361932	0.99999	0.0827515	0.079989	0.00311053	1	0.00218424	0.315917
FALSE	High	Master Protein	Q96AA3	Protein RFT1 homolog OS=Homo sapiens OX=9606 GN=RFT1 PE=1 SV=1	0	19.273	13	8	8	8	541	60.3	8.85	21.1	8	cell organization and biogenesis;protein metabolism;other metabolic processes;transport	other membranes;ER/Golgi	transporter activity	Pf04506	91869	RFT1	-0.31	0.08	0.483108	0.00911491	hsa:91869; Q96AA3; Q96J03	ENSG00000163933	N-glycan biosynthesis	Biosynthesis of the N-glycan precursor (dolichol lipid-linked oligosaccharide, LLO) and transfer to a nascent protein; Defective RFT1 causes CDG-1n	3	0	1.154	0.914	1.055	0.698	0.806	0.764	0.21	-0.13	-0.52	-0.39	0.0662491	0.441251	0.000613806	0.00221154	0.12105	1	0.610746	0.050731
FALSE	High	Master Protein	A0A8V8TKT5	non-specific serine/threonine protein kinase OS=Homo sapiens OX=9606 GN=STK39 PE=1 SV=1	0	7.499	5	3	3	2	524	57.2	6.49	6.01	3	protein metabolism;other metabolic processes		kinase activity;other molecular function		27347	STK39	0.7	1.09	0.00481136	0.0354857	A0A8V8TKT5	ENSG00000198648			0	0	1.127	1.895	2.135	1.447	1.63	0.763	0.17	0.92	0.53	-0.39	0.449766	0.0297611	0.22024	0.671851	0.600402	0.898795	0.0133572	0.53815
FALSE	High	Master Protein	O94903	Pyridoxal phosphate homeostasis protein OS=Homo sapiens OX=9606 GN=PLPBP PE=1 SV=1	0	7.694	9	3	3	3	275	30.3	7.5	8.4	3		cytosol;other cell component	other molecular function	Pf01168	11212	PLPBP	-0.11	0.28	0.405914	0.923352	hsa:11212; O94903; Q6FI94	ENSG00000147471			0	0	0.989	1.228	1.215	0.935	0.925	0.762	-0.02	0.3	-0.1	-0.39	0.999358	0.354743	0.95362	0.239358	1	1	0.525466	1
FALSE	High	Master Protein	G3V5X4	Spectrin repeat containing nuclear envelope protein 2 OS=Homo sapiens OX=9606 GN=SYNE2 PE=1 SV=1	0	11.303	1	4	4	4	6818	787.2	5.45	10.94	4		other membranes;cytoskeleton;nucleus	cytoskeletal activity	Pf00307, Pf00435		SYNE2	0.02	0.4	0.378808	0.959565	G3V5X4	ENSG00000054654	Rett syndrome causing genes		1	0	1.176	1.125	1.323	0.861	1.013	0.765	0.23	0.17	-0.22	-0.39	0.972259	0.590613	0.821313	0.263074	1	1	0.494901	1
FALSE	High	Master Protein	B4DN54	cDNA FLJ55111, highly similar to Sorting and assembly machinery component 50 homolog OS=Homo sapiens OX=9606 PE=2 SV=1	0	12.167	21	5	6	1	259	28.5	8.54	17.21	5		other membranes		Pf01103			-0.08	0.31	0.522108	0.990926					0	0	1.207	1.026	1.238	0.782	0.944	0.763	0.27	0.04	-0.35	-0.39	0.859595	0.914163	0.760143	0.452595	0.991068	1	0.648901	1
FALSE	High	Master Protein	Q9UFG1	Uncharacterized protein DKFZp434I2115 (Fragment) OS=Homo sapiens OX=9606 GN=DKFZp434I2115 PE=2 SV=1	0.007	1.939	3	1	1	1	216	23.3	7.84	2.52	1			other molecular function	Pf00005		DKFZp434I2115	0.07	0.46	0.337212	0.998377	Q9UFG1				0	0	1.06	1.298	1.376	0.993	1.053	0.765	0.08	0.38	-0.01	-0.39	0.916014	0.653194	0.974834	0.499328	1	1	0.448328	1
FALSE	High	Master Protein	P13647	Keratin, type II cytoskeletal 5 OS=Homo sapiens OX=9606 GN=KRT5 PE=1 SV=3	0	92.204	42	30	43	19	590	62.3	7.74	121.88	30	cell organization and biogenesis;other biological processes	cytosol;cytoskeleton;other cell component	bone, tooth or skin structural activity;cytoskeletal activity;other molecular function	Pf00038, Pf16208	3852	KRT5	-3.01	-2.64	4.08537e-05	5.1866e-05	hsa:3852; P13647; Q6PI71; Q6UBJ0; Q8TA91	ENSG00000186081		Formation of the cornified envelope; Type I hemidesmosome assembly	3	3	0.229	0.702	0.161	0.541	0.124	0.771	-2.13	-0.51	-0.89	-0.38	0.000329909	0.0640589	0.0350759	0.853693	0.00306289	1	0.000761397	0.212162
FALSE	High	Master Protein	A0A1B0GVU9	glutamine--tRNA ligase (Fragment) OS=Homo sapiens OX=9606 GN=QARS1 PE=1 SV=1	0	77.368	34	23	37	1	736	83.7	7.44	111.79	23	protein metabolism;RNA metabolism OR transcription;other metabolic processes	other cell component	other molecular function	Pf00749, Pf03950, Pf04557, Pf04558		QARS1	-1.63	-1.25	0.00625478	0.00255708	A0A1B0GVU9	ENSG00000172053			0	0	0.365	1.155	0.421	0.885	0.323	0.766	-1.46	0.21	-0.18	-0.38	0.00241534	0.797014	0.937431	0.541218	0.0105282	1	0.0161429	1
FALSE	High	Master Protein	A0A1W2PNP0	Phosphatidylinositol glycan anchor biosynthesis class T (Fragment) OS=Homo sapiens OX=9606 GN=PIGT PE=1 SV=1	0	15.416	10	6	6	6	580	65.9	8.65	17.46	6	protein metabolism;other metabolic processes	other membranes;ER/Golgi		Pf04113		PIGT	-0.7	-0.32	0.0861986	0.0210883	A0A1W2PNP0	ENSG00000124155			0	0	0.772	1.039	0.803	0.798	0.616	0.767	-0.37	0.06	-0.33	-0.38	0.133281	0.986349	0.387753	0.532459	0.217208	1	0.140971	0.778765
FALSE	High	Master Protein	Q8IUI2	MAZ protein OS=Homo sapiens OX=9606 PE=2 SV=1	0	7.504	12	3	4	2	264	28.6	9.14	9.83	3				Pf00096, Pf12874, Pf13894			-1.1	-0.72	0.0836578	0.0320662					0	0	0.555	1.096	0.608	0.84	0.466	0.766	-0.85	0.13	-0.25	-0.38	0.212995	0.887457	0.393861	0.72754	0.323816	1	0.137347	0.786952
FALSE	High	Master Protein	P62861	FAU ubiquitin-like and ribosomal protein S30 OS=Homo sapiens OX=9606 GN=FAU PE=1 SV=2	0.001	3.322	8	1	1	1	133	14.4	10.17	0	1	cell organization and biogenesis;protein metabolism;other metabolic processes;stress response	non-structural extracellular;cytosol;translational apparatus;nucleus;other cell component	other molecular function	Pf00240, Pf04758	2197	FAU	-1.1	-0.73	0.0638087	0.0373388	hsa:2197; P35544; P62861; Q05472; Q95261; Q9H5V4	ENSG00000149806	Cytoplasmic ribosomal proteins	SRP-dependent cotranslational protein targeting to membrane; Regulation of expression of SLITs and ROBOs; L13a-mediated translational silencing of Ceruloplasmin expression; Translation initiation complex formation; Formation of a pool of free 40S subunits; Formation of the ternary complex, and subsequently, the 43S complex; Ribosomal scanning and start codon recognition; GTP hydrolysis and joinin…	19	0	0.68	0.889	0.605	0.683	0.465	0.769	-0.56	-0.17	-0.55	-0.38	0.30716	0.635761	0.333611	0.875913	0.437889	1	0.108988	0.710132
FALSE	High	Master Protein	Q9Y5V0	Zinc finger protein 706 OS=Homo sapiens OX=9606 GN=ZNF706 PE=1 SV=1	0.003	2.904	16	1	1	1	76	8.5	10.01	2.88	1	other biological processes	nucleus;other cell component	other molecular function	Pf04419, Pf12874	51123	ZNF706	-0.48	-0.1	0.956492	0.134336	A8K362; hsa:51123; Q9Y5V0	ENSG00000120963		Generic Transcription Pathway	1	0	1.088	0.86	0.935	0.66	0.718	0.768	0.12	-0.22	-0.6	-0.38	0.965542	0.999974	0.0782893	0.0746658	1	1	1	0.306664
FALSE	High	Master Protein	A0A2R8YGH5	AP complex subunit sigma OS=Homo sapiens OX=9606 GN=AP1S1 PE=1 SV=1	0	5.286	16	2	2	2	157	18.6	5.73	5.28	2	transport	plasma membrane;other membranes;ER/Golgi;other cell component	other molecular function	Pf01217		AP1S1	-0.6	-0.22	0.818328	0.322465	A0A2R8YGH5	ENSG00000106367			0	0	0.892	0.963	0.859	0.738	0.658	0.766	-0.17	-0.05	-0.44	-0.38	0.905396	0.996692	0.610123	0.710581	1	1	0.931497	1
FALSE	High	Master Protein	O14578	Citron Rho-interacting kinase OS=Homo sapiens OX=9606 GN=CIT PE=1 SV=2	0	5.298	1	2	2	2	2027	231.3	6.57	4.08	2	cell cycle OR cell proliferation;cell organization and biogenesis;protein metabolism;other metabolic processes;developmental processes;other biological processes	plasma membrane;other membranes;cytosol;ER/Golgi;nucleus;other cell component	enzyme regulator activity;kinase activity;other molecular function	Pf00069, Pf00169, Pf00780	11113	CIT	-0.15	0.23	0.39215	0.580636	hsa:11113; O14578; Q2M5E1; Q6XUH8; Q86UQ9; Q9UPZ7	ENSG00000122966	Pleural mesothelioma; G13 signaling pathway	RHOC GTPase cycle; RHOA GTPase cycle; RAC1 GTPase cycle; RHOB GTPase cycle; RHO GTPases activate CIT	7	0	0.944	1.242	1.172	0.955	0.902	0.769	-0.08	0.31	-0.07	-0.38	0.943324	0.200348	0.840793	0.0929309	1	1	0.509686	1
FALSE	High	Master Protein	B4DKC1	Transmembrane 9 superfamily member OS=Homo sapiens OX=9606 PE=2 SV=1	0	15.288	11	6	6	6	601	69.8	6.74	17.02	6		other membranes		Pf02990			0	0.37	0.230974	0.999334					0	0	0.991	1.307	1.295	1.007	0.998	0.771	-0.01	0.39	0.01	-0.38	0.998114	0.186166	0.999987	0.263767	1	1	0.323873	1
FALSE	High	Master Protein	A0A0S2Z4K2	CCHC-type zinc finger nucleic acid binding protein isoform 3 (Fragment) OS=Homo sapiens OX=9606 GN=CNBP PE=2 SV=1	0	25.525	50	8	13	1	177	19.5	7.71	35.12	8	other biological processes	cytosol;ER/Golgi;nucleus	nucleic acid binding activity;other molecular function	Pf00098	7555	CNBP	-1.23	-0.87	0.00554614	0.00201955	A0A0S2Z4K2; hsa:7555				0	6	0.562	0.974	0.548	0.756	0.425	0.776	-0.83	-0.04	-0.4	-0.37	0.0196797	0.69868	0.140242	0.467951	0.0468044	1	0.0149882	0.404779
FALSE	High	Master Protein	B2RDW0	cDNA, FLJ96792, highly similar to Homo sapiens calmodulin 2 (phosphorylase kinase, delta) (CALM2), mRNA OS=Homo sapiens OX=9606 PE=2 SV=1	0.004	2.527	5	1	1	1	149	16.8	4.22	2.31	1	other metabolic processes		kinase activity;other molecular function	Pf13499			-0.82	-0.46	0.273886	0.0970634					0	0	0.753	0.968	0.729	0.751	0.566	0.776	-0.41	-0.05	-0.41	-0.37	0.204908	0.995257	0.848662	0.746531	0.313824	1	0.374266	1
FALSE	High	Master Protein	A8K2S1	Phospholipase A2 OS=Homo sapiens OX=9606 PE=2 SV=1	0	4.548	2	2	2	2	749	85.2	5.38	4.37	2	other metabolic processes	other membranes;other cell component	other molecular function	Pf00168, Pf01735			-0.26	0.1	0.983113	0.121351					0	0	1.027	1.046	1.074	0.811	0.833	0.776	0.04	0.06	-0.3	-0.37	0.997453	0.945176	0.151067	0.0797482	1	1	1	0.425709
FALSE	High	Master Protein	Q96N66	Lysophospholipid acyltransferase 7 OS=Homo sapiens OX=9606 GN=MBOAT7 PE=1 SV=2	0	13.703	11	4	4	4	472	52.7	8.97	13.98	4	other metabolic processes;developmental processes;other biological processes	other membranes;ER/Golgi;other cell component	other molecular function	Pf03062	79143	MBOAT7	-0.25	0.12	0.528208	0.162834	A9C4B6; B0V3I5; B4DQ87; hsa:79143; Q05DF0; Q7L5N2; Q96N66; Q99908; Q9BPV2; Q9BRE9	ENSG00000125505; ENSG00000273592; ENSG00000274194; ENSG00000275118; ENSG00000276935; ENSG00000277025; ENSG00000277733; ENSG00000277923; ENSG00000278322; ENSG00000278519		Acyl chain remodelling of PI	1	0	1.127	0.963	1.085	0.746	0.84	0.774	0.17	-0.05	-0.42	-0.37	0.296434	0.952439	0.0177777	0.0314163	0.426258	1	0.654554	0.152816
FALSE	High	Master Protein	E9PNM1	Squalene synthase OS=Homo sapiens OX=9606 GN=FDFT1 PE=1 SV=1	0	13.005	11	4	7	4	410	47.3	6.54	21.22	4	other metabolic processes	other membranes;ER/Golgi	other molecular function	Pf00494		FDFT1	0.43	0.8	0.00443584	0.168105	E9PNM1	ENSG00000079459	Sterol regulatory element-binding proteins (SREBP) signaling; Ferroptosis; Cholesterol metabolism with Bloch and Kandutsch-Russell pathways; Cholesterol synthesis disorders; 8p23.1 copy number variation syndrome		5	0	1.72	1.015	1.745	0.784	1.349	0.773	0.78	0.02	-0.35	-0.37	0.0110979	0.838724	0.401777	0.160845	0.0297927	1	0.0125667	0.794234
FALSE	High	Master Protein	Q9Y3A4	Ribosomal RNA-processing protein 7 homolog A OS=Homo sapiens OX=9606 GN=RRP7A PE=1 SV=2	0	12.047	17	4	4	4	280	32.3	9.58	12.82	4	cell cycle OR cell proliferation;cell organization and biogenesis;RNA metabolism OR transcription;other metabolic processes;developmental processes;other biological processes	cytoskeleton;nucleus;other cell component		Pf12923, Pf17799	27341	RRP7A	0.41	0.78	0.0436128	0.246617	A4FTX2; B2RBG4; hsa:27341; Q0VAD0; Q5JZ94; Q6P4B5; Q8IVR9; Q8IVY0; Q8N5Q3; Q8NEY6; Q9Y3A4; Q9Y3H5	ENSG00000189306		Major pathway of rRNA processing in the nucleolus and cytosol; rRNA modification in the nucleus and cytosol	2	0	1.071	1.601	1.714	1.243	1.331	0.776	0.1	0.68	0.31	-0.37	0.947612	0.0875154	0.434342	0.76855	1	1	0.0792858	0.83554
FALSE	High	Master Protein	Q6YHU6	Thyroid adenoma-associated protein OS=Homo sapiens OX=9606 GN=THADA PE=1 SV=1	0	4.918	1	2	2	2	1953	219.5	6.06	5.07	2	RNA metabolism OR transcription;other metabolic processes;other biological processes	other membranes;ER/Golgi	enzyme regulator activity	Pf10350	63892	THADA	0.27	0.64	0.0330511	0.598148	A8K1V8; B7WNS6; hsa:63892; Q3KR04; Q53RC6; Q53TB2; Q6YHU2; Q6YHU6; Q6ZU38; Q8IY32; Q8TAU8; Q96I88; Q9BZF7; Q9C096; Q9H6U0; Q9H6W7	ENSG00000115970		tRNA modification in the nucleus and cytosol	1	0	1.198	1.299	1.556	1.006	1.205	0.775	0.26	0.38	0.01	-0.37	0.374966	0.308865	0.992901	0.285628	0.516198	1	0.062693	1
FALSE	High	Master Protein	Q9H1K0	Rabenosyn-5 OS=Homo sapiens OX=9606 GN=RBSN PE=1 SV=2	0	7.003	4	3	3	3	784	88.8	5.5	6.84	3	transport;other biological processes	plasma membrane;other membranes;cytosol;other cytoplasmic organelle;other cell component	other molecular function	Pf01363, Pf11464, Pf16601	64145	RBSN	-0.14	0.23	0.7618	0.92424	B4DWY8; C9J4P5; hsa:64145; Q3KP30; Q59EY8; Q8NAQ1; Q9H1K0	ENSG00000131381		Factors involved in megakaryocyte development and platelet production; Toll Like Receptor 9 (TLR9) Cascade	2	0	1.114	1.053	1.174	0.817	0.91	0.775	0.16	0.07	-0.29	-0.37	0.424085	0.915936	0.251008	0.487021	0.571395	1	0.881159	0.586058
FALSE	High	Master Protein	Q7Z675	Calcium-transporting ATPase OS=Homo sapiens OX=9606 GN=DKFZp779O2152 PE=2 SV=1	0	49.163	15	13	23	1	994	109.2	5.1	59.93	13	transport	other membranes;cytosol;ER/Golgi	transporter activity;other molecular function	Pf00122, Pf00689, Pf00690, Pf08282, Pf13246	487	DKFZp779O2152	-0.23	0.14	0.846545	0.975456	hsa:487; Q7Z675				0	0	1.027	1.073	1.102	0.828	0.85	0.771	0.04	0.1	-0.27	-0.37	0.998431	0.910778	0.943762	0.681773	1	1	0.95489	1
FALSE	High	Master Protein	Q9NRG7	Epimerase family protein SDR39U1 OS=Homo sapiens OX=9606 GN=SDR39U1 PE=1 SV=3	0	7.043	6	2	2	2	293	31.1	9.04	5.49	2			other molecular function	Pf01370, Pf08338	56948	SDR39U1	-0.08	0.29	0.467945	0.987989	hsa:56948; Q6ZW71; Q9BVQ3; Q9NRG7	ENSG00000100445			0	0	1.08	1.131	1.221	0.874	0.944	0.773	0.11	0.18	-0.19	-0.37	0.998311	0.391291	0.998026	0.394627	1	1	0.593995	1
FALSE	High	Master Protein	Q9Y232	Chromodomain Y-like protein OS=Homo sapiens OX=9606 GN=CDYL PE=1 SV=2	0	6.502	3	2	2	2	598	66.4	9.45	6.35	2	cell organization and biogenesis;other biological processes	nucleus;other cell component	other molecular function	Pf00378, Pf00385	9425	CDYL	-0.04	0.34	0.455533	0.99757	A8K6D6; B4DLG4; hsa:9425; Q0VDG7; Q32NC5; Q5VX99; Q6P7T5; Q9BWZ2; Q9Y232; Q9Y424	ENSG00000153046			0	0	1.145	1.102	1.262	0.851	0.974	0.772	0.2	0.14	-0.23	-0.37	0.820722	0.897359	0.774708	0.446065	0.960621	1	0.580575	1
FALSE	High	Master Protein	P11498	Pyruvate carboxylase, mitochondrial OS=Homo sapiens OX=9606 GN=PC PE=1 SV=2	0	213.308	46	48	113	48	1178	129.6	6.84	364.76	48	other metabolic processes;other biological processes	cytosol;mitochondrion;other cell component	other molecular function	Pf00289, Pf00364, Pf00682, Pf02436, Pf02785, Pf02786	5091	PC	-3.53	-3.17	3.86037e-06	3.70708e-06	B4DN00; hsa:5091; P11498; Q16705	ENSG00000173599	Alanine and aspartate metabolism; TCA cycle and deficiency of pyruvate dehydrogenase complex (PDHc); Fatty acid biosynthesis; Amino acid metabolism; Glycolysis and gluconeogenesis; Metabolic Epileptic Disorders	Gluconeogenesis; Biotin transport and metabolism; Defective HLCS causes multiple carboxylase deficiency	9	0	0.124	0.897	0.111	0.699	0.086	0.779	-3.02	-0.16	-0.52	-0.36	4.12372e-06	0.998801	0.302538	0.353084	0.00107494	1	0.000406087	0.665187
FALSE	High	Master Protein	Q6UXV4	MICOS complex subunit MIC27 OS=Homo sapiens OX=9606 GN=APOOL PE=1 SV=1	0	9.845	17	4	4	4	268	29.1	9.52	10.68	4	cell organization and biogenesis	non-structural extracellular;other membranes;mitochondrion;other cell component		Pf09769	139322	APOOL	-0.64	-0.28	0.00756638	0.000206011	hsa:139322; Q3KNU7; Q5H9D1; Q6UXV4	ENSG00000155008		Platelet degranulation ; Cristae formation	2	0	0.821	1.002	0.822	0.78	0.64	0.778	-0.29	0	-0.36	-0.36	0.026331	0.7239	0.00399891	0.0113104	0.0566377	1	0.0188322	0.0841996
FALSE	High	Master Protein	Q9NX24	H/ACA ribonucleoprotein complex subunit 2 OS=Homo sapiens OX=9606 GN=NHP2 PE=1 SV=1	0	15.691	37	4	4	4	153	17.2	8.22	15.62	4	cell organization and biogenesis;DNA metabolism;RNA metabolism OR transcription;other metabolic processes	nucleus;other cell component	nucleic acid binding activity	Pf01248	55651	NHP2	-0.97	-0.61	0.0047404	0.00128402	A6NKY8; hsa:55651; Q9NX24; Q9P095	ENSG00000145912		rRNA modification in the nucleus and cytosol; Telomere Extension By Telomerase	2	0	0.652	1.007	0.657	0.784	0.511	0.778	-0.62	0.01	-0.35	-0.36	0.0101765	0.896882	0.143366	0.31397	0.0279798	1	0.0132154	0.41169
FALSE	High	Master Protein	N0E4C7	Casein kinase II subunit beta OS=Homo sapiens OX=9606 GN=CSNK2B PE=2 SV=1	0	9.942	17	3	5	3	215	24.9	5.55	18.63	3	cell-cell signaling;other metabolic processes;signal transduction	other cell component	enzyme regulator activity;kinase activity	Pf01214	1460	CSNK2B	-0.48	-0.12	0.271347	0.00344654	hsa:1460; N0E4C7				0	0	0.887	1.038	0.92	0.807	0.716	0.778	-0.17	0.05	-0.31	-0.36	0.144644	0.958268	0.0460245	0.0263541	0.232566	1	0.371217	0.2443
FALSE	High	Master Protein	B3KVY9	cDNA FLJ41755 fis, clone HSYRA2009102, highly similar to Adenosine 3'-phospho 5'-phosphosulfate transporter 1 OS=Homo sapiens OX=9606 PE=2 SV=1	0	7.054	8	3	3	3	412	45	8.98	8.2	3	transport	other membranes		Pf08449			-0.06	0.31	0.0600238	0.724365					0	0	1.161	1.066	1.239	0.829	0.962	0.777	0.22	0.09	-0.27	-0.36	0.253603	0.695859	0.0854471	0.0239818	0.374174	1	0.103698	0.32124
FALSE	High	Master Protein	E7EQI7	WASH complex subunit 5 OS=Homo sapiens OX=9606 GN=WASHC5 PE=1 SV=1	0	17.267	7	7	7	7	1011	117	8.27	19.03	7		nucleus;other cell component		Pf10266	9897	WASHC5	-0.15	0.21	0.806129	0.918292	E7EQI7	ENSG00000164961			0	0	0.929	1.248	1.159	0.969	0.9	0.777	-0.11	0.32	-0.04	-0.36	0.978267	0.59685	0.991355	0.517914	1	1	0.920426	1
FALSE	High	Master Protein	A0A384ME37	60S ribosomal protein L13a OS=Homo sapiens OX=9606 PE=2 SV=1	0	39.325	44	11	25	11	203	23.6	10.93	53.54	11	protein metabolism;other metabolic processes;stress response;developmental processes;other biological processes	cytosol;translational apparatus;other cell component	nucleic acid binding activity;other molecular function	Pf00572		RPL13A	-2.9	-2.55	2.75745e-07	2.495e-07			VEGFA-VEGFR2 signaling; Cytoplasmic ribosomal proteins		2	0	0.208	0.824	0.171	0.647	0.134	0.785	-2.27	-0.28	-0.63	-0.35	7.39368e-07	0.0689144	0.00357035	0.093018	0.000843854	1	0.000233361	0.0801772
FALSE	High	Master Protein	P62316	Small nuclear ribonucleoprotein Sm D2 OS=Homo sapiens OX=9606 GN=SNRPD2 PE=1 SV=1	0	29.451	62	8	14	8	118	13.5	9.91	47.46	8	cell organization and biogenesis;RNA metabolism OR transcription;other metabolic processes	cytosol;nucleus;other cell component		Pf01423	6633	SNRPD2	-1.04	-0.69	0.000199815	7.74029e-05	A8K797; hsa:6633; J3KPM5; P43330; P62316	ENSG00000125743	mRNA processing	SARS-CoV-2 modulates host translation machinery; snRNP Assembly; mRNA Splicing - Major Pathway; mRNA Splicing - Minor Pathway	5	0	0.629	0.986	0.62	0.775	0.487	0.786	-0.67	-0.02	-0.37	-0.35	0.000593027	0.534783	0.0346847	0.177666	0.00422793	1	0.00162315	0.211114
FALSE	High	Master Protein	A0A0S2Z487	Junction plakoglobin isoform 1 (Fragment) OS=Homo sapiens OX=9606 GN=JUP PE=2 SV=1	0	48.161	25	16	19	14	745	81.7	6.14	59.72	16	cell adhesion;cell organization and biogenesis;other biological processes	plasma membrane;other membranes;cytosol;cytoskeleton;other cell component	other molecular function	Pf00514	3728	JUP	-1.09	-0.74	0.00930969	0.00103302	A0A0S2Z487; hsa:3728		Arrhythmogenic right ventricular cardiomyopathy; Corticotropin-releasing hormone signaling pathway; Opioid receptor pathways		3	2	0.814	0.733	0.597	0.576	0.469	0.786	-0.3	-0.45	-0.8	-0.35	0.384489	0.077259	0.00456749	0.114509	0.526935	1	0.0222264	0.0882474
FALSE	High	Master Protein	A0A384MTQ5	Terpene cyclase/mutase family member OS=Homo sapiens OX=9606 PE=2 SV=1	0	24.489	14	10	10	10	732	83.2	6.61	27.25	10	other metabolic processes	other cell component	other molecular function	Pf13243, Pf13249			-0.36	-0.02	0.870723	0.0205091					0	0	0.91	1.086	0.988	0.854	0.778	0.787	-0.14	0.12	-0.23	-0.35	0.47659	0.870021	0.116758	0.0480533	0.627918	1	0.97145	0.370677
FALSE	High	Master Protein	A8YXX5	Cell proliferation-inducing protein 60 OS=Homo sapiens OX=9606 GN=PIG60 PE=2 SV=1	0	17.038	19	7	8	7	354	38.2	9.55	18.74	7		other membranes		Pf00153	23787	PIG60	-0.3	0.05	0.979703	0.0268805	A8YXX5; hsa:23787		IL-18 signaling pathway		1	0	1.012	1.021	1.032	0.8	0.81	0.784	0.02	0.03	-0.32	-0.35	0.961715	0.999646	0.0159662	0.0177071	1	1	1	0.144174
FALSE	High	Master Protein	B7Z9L3	Chloride channel protein OS=Homo sapiens OX=9606 PE=2 SV=1	0.002	3.006	1	1	1	1	747	82.6	7.74	3	1	transport	other membranes	transporter activity	Pf00571, Pf00654			-0.38	-0.03	0.929081	0.142043					0	0	0.826	1.187	0.98	0.932	0.77	0.786	-0.28	0.25	-0.1	-0.35	0.436307	0.754346	0.71094	0.281398	0.585578	1	1	1
FALSE	High	Master Protein	B0AZU0	cDNA, FLJ79530, highly similar to Homo sapiens O-acyltransferase (membrane bound) domain containing 2 (OACT2), mRNA OS=Homo sapiens OX=9606 PE=2 SV=1	0	4.005	3	1	1	1	431	49.6	7.83	3.87	1		other membranes	other molecular function	Pf03062			-0.41	-0.06	0.982071	0.147731					0	0	1.024	0.939	0.962	0.737	0.755	0.785	0.03	-0.09	-0.44	-0.35	0.998583	0.951998	0.123418	0.224914	1	1	1	0.38008
FALSE	High	Master Protein	Q4G148	Glucoside xylosyltransferase 1 OS=Homo sapiens OX=9606 GN=GXYLT1 PE=1 SV=2	0	4.005	4	1	1	1	440	50.5	8.65	3.53	1	protein metabolism;other metabolic processes	other membranes	other molecular function	Pf01501	283464	GXYLT1	-0.17	0.18	0.421401	0.403962	B3KWJ2; hsa:283464; Q4G148; Q8IXV1; Q96BH4	ENSG00000151233			0	0	1.115	1.016	1.133	0.797	0.889	0.784	0.16	0.02	-0.33	-0.35	0.663255	0.964871	0.108965	0.0633131	0.816218	1	0.542267	0.365499
FALSE	High	Master Protein	Q96ES7	SAGA-associated factor 29 OS=Homo sapiens OX=9606 GN=SGF29 PE=1 SV=1	0	9.344	12	3	3	3	293	33.2	8.1	6.99	3	cell organization and biogenesis;protein metabolism;other metabolic processes;other biological processes	cytoskeleton;nucleus;other cell component	other molecular function	Pf07039	112869	SGF29	0.24	0.59	0.0388119	0.604047	hsa:112869; Q96ES7; Q96MF5	ENSG00000176476		Formation of WDR5-containing histone-modifying complexes; HATs acetylate histones	2	0	1.238	1.213	1.502	0.951	1.178	0.784	0.31	0.28	-0.07	-0.35	0.2468	0.523574	0.933114	0.323301	0.365656	1	0.0716564	1
FALSE	High	Master Protein	Q9NQX1-3	Isoform 3 of PR domain zinc finger protein 5 OS=Homo sapiens OX=9606 GN=PRDM5	0.005	2.067	7	1	1	1	111	12.9	9.04	2.99	1						PRDM5	-0.06	0.29	0.081532	0.750056	Q9NQX1-3				0	0	1.163	1.05	1.221	0.824	0.958	0.785	0.22	0.07	-0.28	-0.35	0.598142	0.413527	0.223912	0.0330797	0.754893	1	0.134378	0.544812
FALSE	High	Master Protein	Q9C0D5	Protein TANC1 OS=Homo sapiens OX=9606 GN=TANC1 PE=1 SV=3	0	13.437	3	5	5	5	1861	202.1	8.32	13.9	5	cell cycle OR cell proliferation;cell organization and biogenesis;other biological processes	other cell component		Pf00023, Pf12796	85461	TANC1	0.17	0.52	0.0460618	0.776025	C9JD88; hsa:85461; Q49AI8; Q9C0D5	ENSG00000115183			0	0	1.154	1.241	1.432	0.972	1.122	0.784	0.21	0.31	-0.04	-0.35	0.496761	0.309982	0.982356	0.253978	0.649354	1	0.0829724	1
FALSE	High	Master Protein	A0A087WYI0	Integrator complex subunit 11 OS=Homo sapiens OX=9606 GN=INTS11 PE=1 SV=1	0	3.688	4	2	2	2	502	56.3	8.9	5.43	2		cytosol;nucleus		Pf07521, Pf10996, Pf16661	54973	INTS11	-0.09	0.26	0.614379	0.840742	A0A087WYI0	ENSG00000127054	1p36 copy number variation syndrome		1	0	1.175	1.018	1.196	0.797	0.936	0.783	0.23	0.03	-0.33	-0.35	0.64605	0.999925	0.30905	0.290377	0.799901	1	0.740952	0.674307
FALSE	High	Master Protein	Q13085	Acetyl-CoA carboxylase 1 OS=Homo sapiens OX=9606 GN=ACACA PE=1 SV=2	0	414.931	43	90	221	1	2346	265.4	6.37	741.93	90	cell organization and biogenesis;protein metabolism;other metabolic processes;other biological processes	cytosol;cytoskeleton;mitochondrion;nucleus	other molecular function	Pf00289, Pf00364, Pf01039, Pf02785, Pf02786, Pf08326	31	ACACA	-4.16	-3.82	2.0904e-06	2.88883e-06	B2RP68; B2ZZ90; hsa:31; Q13085; Q6KEV6; Q6XDA8; Q7Z2G8; Q7Z561; Q7Z563; Q7Z564; Q86WB2; Q86WB3	ENSG00000275176; ENSG00000278540	AMP-activated protein kinase signaling; Sterol regulatory element-binding proteins (SREBP) signaling; Leptin signaling pathway; Corticotropin-releasing hormone signaling pathway; Mesodermal commitment pathway; Fatty acid biosynthesis; VEGFA-VEGFR2 signaling; Focal adhesion: PI3K-Akt-mTOR-signaling pathway; Leptin and adiponectin; Lipid metabolism pathway; Clear cell renal cell carcinoma pathways;…	ChREBP activates metabolic gene expression; Biotin transport and metabolism; Carnitine metabolism; Activation of gene expression by SREBF (SREBP); Fatty acyl-CoA biosynthesis; Defective HLCS causes multiple carboxylase deficiency	22	89	0.065	1.084	0.071	0.857	0.056	0.791	-3.94	0.12	-0.22	-0.34	2.11092e-06	0.999996	0.681058	0.691878	0.000945889	1	0.000350867	1
FALSE	High	Master Protein	P11717	Cation-independent mannose-6-phosphate receptor OS=Homo sapiens OX=9606 GN=IGF2R PE=1 SV=3	0	57.685	10	20	20	20	2491	274.2	5.94	59.43	20	transport;developmental processes;signal transduction;other biological processes	plasma membrane;other membranes;ER/Golgi;nucleus;other cytoplasmic organelle;other cell component	kinase activity;other molecular function	Pf00040, Pf00878	3482	IGF2R	-1.51	-1.17	0.000133179	5.39489e-05	hsa:3482; P11717; Q7Z7G9; Q96PT5	ENSG00000197081	TROP2 regulatory signaling	Neutrophil degranulation; Golgi Associated Vesicle Biogenesis; Cargo recognition for clathrin-mediated endocytosis; Retrograde transport at the Trans-Golgi-Network	6	0	0.424	1.045	0.443	0.828	0.351	0.793	-1.24	0.06	-0.27	-0.34	9.24328e-05	0.944634	0.302438	0.163211	0.00185638	1	0.00130918	0.665046
FALSE	High	Master Protein	A0A024R254	Melanoma antigen family D, 1, isoform CRA_a OS=Homo sapiens OX=9606 GN=MAGED1 PE=4 SV=1	0	25.536	12	9	12	8	778	86.1	5.83	36.58	9				Pf01454		MAGED1	0.3	0.64	5.21723e-05	0.0103567	A0A024R254				0	0	1.516	1.028	1.558	0.813	1.233	0.792	0.6	0.04	-0.3	-0.34	6.54909e-05	0.981162	0.00758551	0.00527619	0.00163099	1	0.0008484	0.106809
FALSE	High	Master Protein	Q8NF99	Zinc finger protein 397 OS=Homo sapiens OX=9606 GN=ZNF397 PE=1 SV=2	0.003	2.746	2	1	1	1	534	61.1	7.27	2.78	1	other biological processes	plasma membrane;other membranes;cytosol;cytoskeleton;nucleus;other cell component	nucleic acid binding activity;other molecular function	Pf00096, Pf02023	84307	ZNF397	-0.72	-0.38	0.551237	0.0373398	hsa:84307; Q8NF99; Q9BRM2	ENSG00000186812			0	0	0.629	1.224	0.769	0.964	0.606	0.788	-0.67	0.29	-0.05	-0.34	0.038353	0.228415	0.977938	0.184788	0.0769598	1	0.677708	1
FALSE	High	Master Protein	Q4G0Q4	ATP-binding cassette, sub-family B (MDR/TAP), member 4 OS=Homo sapiens OX=9606 GN=ABCB4 PE=2 SV=1	0.009	1.764	1	1	1	1	1286	141.4	8.48	2.22	1	transport	other membranes	transporter activity;other molecular function	Pf00005, Pf00664		ABCB4	-0.6	-0.26	0.29311	0.121938	Q4G0Q4				0	0	0.669	1.25	0.836	0.986	0.66	0.789	-0.58	0.32	-0.02	-0.34	0.180993	0.9794	0.944051	0.80994	0.282901	1	0.397037	1
FALSE	High	Master Protein	Q9Y5P6	Mannose-1-phosphate guanyltransferase beta OS=Homo sapiens OX=9606 GN=GMPPB PE=1 SV=2	0	19.999	19	5	6	5	360	39.8	6.61	21.02	5	protein metabolism;other metabolic processes	other cell component	other molecular function	Pf00132, Pf00483	29925	GMPPB	0.32	0.66	0.0059424	0.144277	A8K6N5; hsa:29925; Q9H7U3; Q9Y5P6	ENSG00000173540	N-glycan biosynthesis	Synthesis of GDP-mannose	2	0	1.133	1.393	1.579	1.098	1.244	0.788	0.18	0.48	0.13	-0.34	0.411651	0.0422886	0.742724	0.255271	0.556896	0.933877	0.0157213	1
FALSE	High	Master Protein	Q8N0U8	Vitamin K epoxide reductase complex subunit 1-like protein 1 OS=Homo sapiens OX=9606 GN=VKORC1L1 PE=1 SV=2	0	5.524	10	2	2	2	176	19.8	9.13	5.54	2	protein metabolism;other metabolic processes;stress response	other membranes;ER/Golgi	other molecular function	Pf07884	154807	VKORC1L1	-0.18	0.16	0.0731967	0.166873	B4E222; E7ETM5; hsa:154807; Q6AHW9; Q6TEK6; Q8N0U8	ENSG00000196715		Metabolism of vitamin K	1	0	0.981	1.137	1.115	0.899	0.882	0.791	-0.03	0.19	-0.15	-0.34	0.824613	0.0243813	0.427275	0.00597875	0.963965	0.879736	0.122518	0.826959
FALSE	High	Master Protein	A0A024R7X7	Double-stranded RNA-binding protein Staufen homolog 2 OS=Homo sapiens OX=9606 GN=STAU2 PE=4 SV=1	0	22.742	14	7	9	4	570	62.6	9.61	19.61	7		cytoskeleton	nucleic acid binding activity	Pf00035, Pf16482		STAU2	0.18	0.52	0.0179613	0.701999	A0A024R7X7				0	0	1.468	0.976	1.434	0.772	1.134	0.791	0.55	-0.03	-0.37	-0.34	0.035588	0.942992	0.241143	0.127524	0.0725235	1	0.0381292	0.572329
FALSE	High	Master Protein	D7RF68	AGTRAP-BRAF fusion protein OS=Homo sapiens OX=9606 PE=2 SV=1	0	14.675	11	5	7	2	597	66.2	8.9	21.44	5	protein metabolism;other metabolic processes;signal transduction	other membranes	kinase activity;other molecular function	Pf06396, Pf07714			0.1	0.44	0.281785	0.946757					0	0	1.13	1.199	1.355	0.949	1.073	0.792	0.18	0.26	-0.08	-0.34	0.99947	0.315544	0.969459	0.571415	1	1	0.38316	1
FALSE	High	Master Protein	A0A024R1E4	Mitochondrial fission process protein 1 OS=Homo sapiens OX=9606 GN=MTP18 PE=3 SV=1	0	3.694	7	1	1	1	166	18	9.31	2.87	1	cell organization and biogenesis;other biological processes	mitochondrion		Pf10558	51537	MTP18	-1.65	-1.32	1.94489e-05	7.93634e-06	A0A024R1E4; hsa:51537				0	0	0.47	0.855	0.402	0.678	0.319	0.793	-1.09	-0.23	-0.56	-0.33	7.72877e-05	0.1664	0.00482216	0.0616345	0.00174924	1	0.00060151	0.0910643
FALSE	High	Master Protein	Q6FGH9	Dynein light chain OS=Homo sapiens OX=9606 GN=DNCL1 PE=2 SV=1	0	24.069	57	4	9	4	89	10.4	7.4	30.57	4	other biological processes	cytoskeleton;other cell component		Pf01221	8655	DNCL1	-0.51	-0.18	0.0488841	0.00062497	hsa:8655; Q6FGH9				0	0	0.865	1.018	0.88	0.81	0.7	0.795	-0.21	0.03	-0.3	-0.33	0.0517498	0.999966	0.0113533	0.0118853	0.0986111	1	0.0872793	0.126935
FALSE	High	Master Protein	B4DV31	Peroxisomal assembly protein PEX3 OS=Homo sapiens OX=9606 PE=2 SV=1	0	7.601	8	2	2	2	253	28.7	9.29	6.48	2	cell organization and biogenesis	other membranes;other cytoplasmic organelle		Pf04882			-0.61	-0.28	0.0899868	0.000833161					0	0	0.82	1.004	0.823	0.8	0.656	0.797	-0.29	0.01	-0.32	-0.33	0.0316424	0.848464	0.0257501	0.0108242	0.0658044	1	0.145583	0.179499
FALSE	High	Master Protein	Q7Z5J4	Retinoic acid-induced protein 1 OS=Homo sapiens OX=9606 GN=RAI1 PE=1 SV=2	0	19.65	5	7	7	6	1906	203.2	8.79	19.08	7	developmental processes;other biological processes	nucleus;other cell component	other molecular function	Pf13771	10743	RAI1	-0.41	-0.08	0.869111	0.0743341	hsa:10743; Q7Z5J4; Q8N3B4; Q8ND08; Q8WU64; Q96JK5; Q9H1C1; Q9H1C2; Q9UF69	ENSG00000108557	Smith-Magenis and Potocki-Lupski syndrome copy number variation	Heme signaling; Circadian Clock	3	0	0.758	1.249	0.946	0.996	0.755	0.797	-0.4	0.32	-0.01	-0.33	0.032945	0.0881891	0.994196	0.181317	0.0681048	1	0.97003	1
FALSE	High	Master Protein	B7Z287	cDNA FLJ55197, highly similar to Protein FAM60A OS=Homo sapiens OX=9606 PE=2 SV=1	0.005	2.078	8	1	1	1	262	29.1	9	2.39	1				Pf15396			-0.32	0.01	0.958339	0.0897604					0	0	0.667	1.509	1.007	1.198	0.799	0.794	-0.58	0.59	0.26	-0.33	0.00294481	0.00181846	0.188635	0.0505252	0.0118838	0.593255	1	0.485858
FALSE	High	Master Protein	B4E1J8	cDNA FLJ56285, highly similar to ADP-ribosylation factor-like protein 8B OS=Homo sapiens OX=9606 PE=2 SV=1	0	7.359	12	3	3	1	238	27.2	9.66	7.39	3	transport	other membranes;cytoskeleton;other cytoplasmic organelle;other cell component	other molecular function	Pf00025			-0.37	-0.04	0.64999	0.143558					0	0	1.045	0.931	0.973	0.739	0.773	0.794	0.06	-0.1	-0.44	-0.33	0.998795	0.570293	0.121064	0.51738	1	1	0.77668	0.375929
FALSE	High	Master Protein	Q96IG2	F-box/LRR-repeat protein 20 OS=Homo sapiens OX=9606 GN=FBXL20 PE=1 SV=2	0	5.835	4	2	2	2	436	48.4	7.49	5.5	2	protein metabolism;other metabolic processes;stress response;other biological processes	cytosol;other cell component		Pf12937, Pf13516	84961	FBXL20	-0.34	-0.01	0.882348	0.633159	A8K729; hsa:84961; Q38J52; Q96IG2	ENSG00000108306	17q12 copy number variation syndrome	Neddylation; Antigen processing: Ubiquitination & Proteasome degradation	3	0	0.895	1.109	0.992	0.881	0.788	0.795	-0.16	0.15	-0.18	-0.33	0.68524	0.97687	0.996228	0.93781	0.837772	1	0.97987	1
FALSE	Medium	Master Protein	Q9C0B2	Cilia- and flagella-associated protein 74 OS=Homo sapiens OX=9606 GN=CFAP74 PE=2 SV=3	0.04	0.999	0	1	1	1	1584	178.5	6.42	2.71	1	cell cycle OR cell proliferation;cell organization and biogenesis	cytoskeleton;nucleus;other cell component			85452	CFAP74	0.42	0.74	0.121941	0.71982	A4VCI2; H7C4E1; hsa:85452; Q5T2D9; Q5T2E0; Q69YW0; Q6ZSJ4; Q9C0B2	ENSG00000142609	1p36 copy number variation syndrome		1	0	1.124	1.49	1.674	1.188	1.335	0.797	0.17	0.58	0.25	-0.33	0.980101	0.199425	0.883532	0.598464	1	1	0.188185	1
FALSE	High	Master Protein	B3KWI6	ditrans,polycis-polyprenyl diphosphate synthase [(2E,6E)-farnesyldiphosphate specific] OS=Homo sapiens OX=9606 PE=2 SV=1	0	8.767	12	3	3	3	293	33.2	8.47	7.65	3	protein metabolism;other metabolic processes	other membranes;ER/Golgi;other cell component	other molecular function				-0.1	0.23	0.188686	0.870735					0	0	1.024	1.147	1.175	0.914	0.936	0.797	0.03	0.2	-0.13	-0.33	0.923229	0.401013	0.585338	0.0962062	1	1	0.272193	0.98766
FALSE	High	Master Protein	G3V4M9	inositol-1,3,4-trisphosphate 5/6-kinase OS=Homo sapiens OX=9606 GN=ITPK1 PE=1 SV=1	0.001	3.312	4	1	1	1	295	31.7	5.74	2.72	1	other metabolic processes		kinase activity;other molecular function	Pf05770		ITPK1	0	0.34	0.632459	0.999968	G3V4M9	ENSG00000100605; ENSG00000274958	2q37 copy number variation syndrome		1	0	1.156	1.093	1.264	0.868	1.003	0.794	0.21	0.13	-0.2	-0.33	0.983778	0.819181	0.982967	0.679859	1	1	0.759167	1
FALSE	High	Master Protein	A0A8Q3WKT6	CD55 molecule (Cromer blood group) OS=Homo sapiens OX=9606 GN=CD55 PE=1 SV=1	0	16.095	16	6	6	6	391	42.8	7.84	17.83	6						CD55	0.63	0.95	9.69839e-06	0.000343283	A0A8Q3WKT6	ENSG00000196352	Complement system; Acute viral myocarditis		2	0	1.703	1.131	1.926	0.908	1.546	0.803	0.77	0.18	-0.14	-0.32	3.65231e-05	0.137523	0.228291	0.0128003	0.00143096	1	0.000495129	0.551858
FALSE	High	Master Protein	Q9HB00	Desmocollin 1, isoform CRA_b OS=Homo sapiens OX=9606 GN=DSC1 PE=4 SV=1	0	4.005	2	1	1	1	840	93.8	5.53	3.42	1	cell adhesion	plasma membrane;other membranes	other molecular function	Pf00028, Pf08758	1823	DSC1	-2.66	-2.34	0.00078326	0.00135281	Q9HB00		VEGFA-VEGFR2 signaling		1	0	0.341	0.58	0.198	0.463	0.158	0.798	-1.55	-0.79	-1.11	-0.32	0.0141502	0.0900956	0.110831	0.998824	0.0359995	1	0.00351636	0.365499
FALSE	High	Master Protein	P10644	cAMP-dependent protein kinase type I-alpha regulatory subunit OS=Homo sapiens OX=9606 GN=PRKAR1A PE=1 SV=1	0	19.475	15	6	7	6	381	43	5.35	22.61	6	cell cycle OR cell proliferation;cell organization and biogenesis;developmental processes;signal transduction;other biological processes	plasma membrane;other membranes;cytosol;cytoskeleton;other cytoplasmic organelle;other cell component	enzyme regulator activity;other molecular function	Pf00027, Pf02197	5573	PRKAR1A	0.61	0.93	0.000165809	0.00313019	hsa:5573; K7ER48; P10644; Q567S7	ENSG00000108946	Mesodermal commitment pathway; Myometrial relaxation and contraction pathways; Mesodermal commitment pathway; G protein signaling pathways; Cannabinoid receptor signaling; Lipid metabolism pathway; Hippo signaling regulation pathways; Hippo-Merlin signaling dysregulation; Fragile X syndrome; Cardiomyocyte signaling pathways converging on Titin; Calcium regulation in cardiac cells; Sudden infant d…	FCGR3A-mediated IL10 synthesis; GPER1 signaling; ADORA2B mediated anti-inflammatory cytokines production; ALK mutants bind TKIs; Signaling by ALK fusions and activated point mutants; Factors involved in megakaryocyte development and platelet production; Glucagon-like Peptide-1 (GLP1) regulates insulin secretion; Vasopressin regulates renal water homeostasis via Aquaporins; PKA activation; PKA act…	25	0	1.645	1.162	1.911	0.929	1.528	0.799	0.72	0.22	-0.11	-0.32	0.000431035	0.605203	0.553349	0.142675	0.0034923	1	0.00145653	0.95721
FALSE	High	Master Protein	E9PG82	Sorcin OS=Homo sapiens OX=9606 GN=SRI PE=1 SV=1	0	4.005	17	1	1	1	72	7.2	5.01	4.23	1						SRI	1.1	1.43	0.00175372	0.0158881	E9PG82	ENSG00000075142			0	0	1.613	1.665	2.687	1.333	2.15	0.8	0.69	0.74	0.41	-0.32	0.0265617	0.147061	0.841813	0.53733	0.0570379	1	0.006177	1
FALSE	High	Master Protein	Q0JRZ9	F-BAR domain only protein 2 OS=Homo sapiens OX=9606 GN=FCHO2 PE=1 SV=2	0	6.389	2	2	2	2	810	88.9	6.86	5.07	2	cell organization and biogenesis;transport;other biological processes	plasma membrane;other membranes;cytosol;other cell component	other molecular function	Pf00611, Pf10291	115548	FCHO2	-0.48	-0.16	0.523836	0.0407559	A8K6W7; B2RNQ9; B4DHK0; E9PG79; hsa:115548; Q0JRZ9; Q0JTJ3; Q96CF5	ENSG00000157107		Cargo recognition for clathrin-mediated endocytosis	2	0	1.011	0.886	0.896	0.709	0.717	0.8	0.02	-0.17	-0.5	-0.32	0.995883	0.414937	0.0317486	0.214097	1	1	0.650658	0.200415
FALSE	High	Master Protein	Q9BXJ9	N-alpha-acetyltransferase 15, NatA auxiliary subunit OS=Homo sapiens OX=9606 GN=NAA15 PE=1 SV=1	0	116.981	36	36	52	1	866	101.2	7.42	156.34	36	protein metabolism;other metabolic processes;developmental processes;other biological processes	cytosol;nucleus;other cell component	translation activity	Pf12569, Pf13181	80155	NAA15	0.37	0.69	0.00882656	0.273296	D3DNY6; hsa:80155; Q52LG9; Q8IWH4; Q8NEV2; Q9BXJ9; Q9H8P6	ENSG00000164134			0	0	1.227	1.316	1.614	1.053	1.291	0.8	0.29	0.4	0.07	-0.32	0.336086	0.0845577	0.982155	0.203069	0.471826	1	0.0212089	1
FALSE	High	Master Protein	B7ZKQ9	SCARB1 protein OS=Homo sapiens OX=9606 GN=SCARB1 PE=1 SV=1	0	9.913	7	4	4	4	481	53.8	7.85	8.61	4	transport	plasma membrane;other membranes;other cytoplasmic organelle;other cell component		Pf01130		SCARB1	0.05	0.37	0.00226683	0.579276	B7ZKQ9	ENSG00000073060	Sterol regulatory element-binding proteins (SREBP) signaling; SARS-CoV-2 and COVID-19 pathway; Familial hyperlipidemia type 3; Cholesterol metabolism		4	0	1.188	1.089	1.295	0.873	1.038	0.802	0.25	0.12	-0.2	-0.32	0.00730385	0.688366	0.0686946	0.0192694	0.0216727	1	0.00748317	0.283596
FALSE	High	Master Protein	Q9NXL9	DNA helicase MCM9 OS=Homo sapiens OX=9606 GN=MCM9 PE=1 SV=4	0	13.014	5	5	5	4	1143	127.2	7.74	14.47	5	cell organization and biogenesis;DNA metabolism;other metabolic processes;stress response;other biological processes	nucleus;other cell component	nucleic acid binding activity;other molecular function	Pf00493, Pf17207, Pf17855	254394	MCM9	0.07	0.39	0.000325248	0.70137	B4DR30; B9DI77; hsa:254394; Q2KHJ0; Q8N5S5; Q9HCV5; Q9NXL9	ENSG00000111877	Ciliary landscape; Primary ovarian insufficiency		2	0	1.195	1.094	1.308	0.879	1.051	0.803	0.26	0.13	-0.19	-0.32	0.00372013	0.106425	0.0251904	0.00175218	0.0140813	1	0.00208995	0.17714
FALSE	High	Master Protein	Q9H977	WD repeat-containing protein 54 OS=Homo sapiens OX=9606 GN=WDR54 PE=1 SV=1	0	5.647	6	2	2	2	334	35.9	6.2	5.24	2	cell cycle OR cell proliferation;cell organization and biogenesis;other biological processes	cytoskeleton;other cell component	other molecular function		84058	WDR54	0.21	0.53	0.093916	0.759982	B9A049; D6W5I3; hsa:84058; Q53H85; Q86V45; Q9H977	ENSG00000005448			0	0	1.226	1.18	1.448	0.943	1.157	0.799	0.29	0.24	-0.08	-0.32	0.541898	0.5179	0.993693	0.465611	0.695727	1	0.15015	1
FALSE	High	Master Protein	A1A4G1	HECT domain containing 3 OS=Homo sapiens OX=9606 GN=HECTD3 PE=2 SV=1	0	8.791	6	3	3	3	577	65.6	5.63	8.9	3			other molecular function	Pf00632	79654	HECTD3	0.17	0.5	0.086466	0.868512	A1A4G1; hsa:79654				0	0	1.242	1.135	1.41	0.907	1.126	0.799	0.31	0.18	-0.14	-0.32	0.497133	0.529884	0.94147	0.338722	0.649642	1	0.141353	1
FALSE	High	Master Protein	Q8N1X3	cDNA FLJ37317 fis, clone BRAMY2017455, highly similar to Homo sapiens ATP-binding cassette protein M-ABC1 mRNA OS=Homo sapiens OX=9606 PE=2 SV=1	0	7.944	5	2	2	2	701	76.2	8.88	7.41	2	transport	other membranes	transporter activity;other molecular function	Pf00005, Pf00664			-0.13	0.19	0.99984	0.990633					0	0	1.057	1.076	1.138	0.865	0.914	0.803	0.08	0.11	-0.21	-0.32	0.962523	0.976732	0.888069	0.983069	1	1	1	1
FALSE	High	Master Protein	A0A0S2Z3P9	Acyl-CoA dehydrogenase short/branched chain isoform 1 (Fragment) OS=Homo sapiens OX=9606 GN=ACADSB PE=2 SV=1	0	8.019	7	3	4	3	432	47.5	6.99	9.01	3		mitochondrion	other molecular function	Pf00441, Pf02770, Pf02771	36	ACADSB	-1.09	-0.78	2.03747e-06	3.45843e-07	A0A0S2Z3P9; hsa:36				0	0	0.542	1.076	0.583	0.869	0.471	0.808	-0.88	0.11	-0.2	-0.31	8.31737e-07	0.237962	0.010346	0.00146673	0.000843854	1	0.000350867	0.124361
FALSE	High	Master Protein	Q9NU22	Midasin OS=Homo sapiens OX=9606 GN=MDN1 PE=1 SV=2	0	103.433	7	34	36	34	5596	632.4	5.68	107.96	34	cell organization and biogenesis;transport	cytosol;cytoskeleton;nucleus;other cell component	other molecular function	Pf07728, Pf17865, Pf17867	23195	MDN1	-0.52	-0.21	0.189693	0.0111129	hsa:23195; O15019; Q5T794; Q9NU22	ENSG00000112159; ENSG00000288121			0	0	0.842	1.026	0.864	0.825	0.695	0.805	-0.25	0.04	-0.28	-0.31	0.0606468	0.819122	0.387106	0.146794	0.112597	1	0.273423	0.77826
FALSE	High	Master Protein	B7ZM73	Protein MON2 homolog OS=Homo sapiens OX=9606 GN=MON2 PE=2 SV=1	0	16.894	4	6	6	6	1688	187.2	6.02	17.24	6	transport			Pf09324, Pf12783, Pf16206, Pf16213	23041	MON2	-0.4	-0.09	0.864748	0.0262776	B7ZM73				0	0	1.03	0.912	0.939	0.735	0.757	0.806	0.04	-0.13	-0.44	-0.31	0.911302	0.524061	0.0129778	0.0634178	1	1	0.96711	0.133761
FALSE	High	Master Protein	Q6NUN9	Zinc finger protein 746 OS=Homo sapiens OX=9606 GN=ZNF746 PE=1 SV=1	0	4.522	5	1	1	1	644	69.1	6.86	4.9	1	cell organization and biogenesis;other biological processes	cytosol;nucleus;other cell component	nucleic acid binding activity;other molecular function	Pf00096, Pf01352, Pf13912	155061	ZNF746	0.33	0.64	0.0174759	0.32516	A8K6Z9; hsa:155061; Q6NUN9; Q6ZRF9	ENSG00000181220	Sildenafil treatment	Generic Transcription Pathway	2	0	1.591	0.977	1.555	0.79	1.257	0.809	0.67	-0.03	-0.34	-0.31	0.00887145	0.934818	0.169723	0.325338	0.0252038	1	0.0372239	0.457007
FALSE	High	Master Protein	Q6ICQ8	ARHG protein (Fragment) OS=Homo sapiens OX=9606 GN=ARHG PE=2 SV=1	0	10.227	19	3	4	2	191	21.3	8.12	14	3	signal transduction;other biological processes		other molecular function	Pf00071	391	ARHG	-0.25	0.06	0.916128	0.389253	hsa:391; Q6ICQ8		Brain-derived neurotrophic factor (BDNF) signaling pathway		1	0	0.921	1.128	1.039	0.911	0.839	0.807	-0.12	0.17	-0.14	-0.31	0.883801	0.99974	0.726383	0.684031	1	1	1	1
FALSE	High	Master Protein	A0A4W8VX11	Pericentriolar material 1 OS=Homo sapiens OX=9606 GN=PCM1 PE=4 SV=1	0	46.639	10	16	17	15	1860	210	5	50.51	16	cell cycle OR cell proliferation;cell organization and biogenesis;other biological processes	other membranes;cytosol;cytoskeleton;nucleus		Pf15717		PCM1	-0.22	0.08	0.677128	0.653798	A0A4W8VX11	ENSG00000078674	Prader-Willi and Angelman syndrome; Joubert syndrome		2	0	0.966	1.098	1.061	0.888	0.858	0.809	-0.05	0.14	-0.17	-0.31	0.999989	0.660472	0.668711	0.210468	1	1	0.803333	1
FALSE	High	Master Protein	Q14156	Protein EFR3 homolog A OS=Homo sapiens OX=9606 GN=EFR3A PE=1 SV=2	0.004	2.442	1	1	1	1	821	92.9	6.7	2.36	1	other metabolic processes;other biological processes	plasma membrane;other membranes;cytosol			23167	EFR3A	0.27	0.58	0.13769	0.764388	A7MD19; hsa:23167; Q14156; Q2VPK2; Q63HL7; Q68DX1; Q6IQ18	ENSG00000132294			0	0	1.261	1.185	1.495	0.956	1.205	0.806	0.33	0.25	-0.07	-0.31	0.632518	0.584455	0.999421	0.597937	0.78788	1	0.207033	1
FALSE	High	Master Protein	A6NN50	Obscurin like cytoskeletal adaptor 1 OS=Homo sapiens OX=9606 GN=OBSL1 PE=1 SV=1	0	34.147	7	12	12	12	1804	197	5.62	34.63	12				Pf07679, Pf13927		OBSL1	0.09	0.4	0.00502116	0.804039	A6NN50	ENSG00000124006			0	0	1.247	1.061	1.323	0.854	1.065	0.805	0.32	0.09	-0.23	-0.31	0.0245806	0.548788	0.133507	0.0271219	0.0541464	1	0.0137906	0.399531
FALSE	High	Master Protein	C7E537	MHC class I antigen (Fragment) OS=Homo sapiens OX=9606 GN=HLA-B PE=3 SV=1	0	6.151	13	2	2	1	181	21	5.48	5.76	2				Pf00129		HLA-B	0.15	0.46	0.0905826	0.848023	C7E537				0	0	1.454	0.949	1.379	0.764	1.11	0.805	0.54	-0.08	-0.39	-0.31	0.0246496	0.747032	0.118476	0.371245	0.0541464	1	0.145583	0.370677
FALSE	High	Master Protein	A0A140VK53	Testicular secretory protein Li 53 OS=Homo sapiens OX=9606 PE=2 SV=1	0	578.46	45	126	409	126	2752	299.4	12.06	1311.13	126		nucleus		Pf08312		SRRM2	-4.15	-3.85	2.45886e-06	2.51631e-06					0	0	0.119	0.584	0.069	0.473	0.056	0.811	-3.07	-0.78	-1.08	-0.3	7.65408e-06	0.147146	0.0216564	0.367854	0.00111334	1	0.000361899	0.166859
FALSE	High	Master Protein	Q7Z6E9	E3 ubiquitin-protein ligase RBBP6 OS=Homo sapiens OX=9606 GN=RBBP6 PE=1 SV=1	0	257.063	35	69	118	69	1792	201.4	9.64	350.92	69	protein metabolism;DNA metabolism;RNA metabolism OR transcription;other metabolic processes;stress response;developmental processes;other biological processes	cytosol;cytoskeleton;nucleus;other cell component	other molecular function	Pf04564, Pf08783, Pf13696	5930	RBBP6	-3.9	-3.6	6.68755e-06	6.70023e-06	hsa:5930; Q147T5; Q15290; Q6DKH4; Q6P4C2; Q6YNC9; Q7Z6E8; Q7Z6E9; Q8N0V2; Q96PH3; Q9H3I8; Q9H5M5; Q9NPX4	ENSG00000122257		RHOBTB1 GTPase cycle; Antigen processing: Ubiquitination & Proteasome degradation	2	0	0.123	0.669	0.082	0.542	0.067	0.81	-3.02	-0.58	-0.88	-0.3	1.47802e-05	0.41826	0.0717755	0.451948	0.00122002	1	0.000483186	0.291844
FALSE	High	Master Protein	H6VRF8	Keratin, type II cytoskeletal 1 OS=Homo sapiens OX=9606 GN=KRT1 PE=3 SV=1	0	194.006	59	41	123	34	644	66	8.12	395.22	41		plasma membrane;other membranes;cytosol;cytoskeleton		Pf00038, Pf16208, Pf16210		KRT1	-3.11	-2.81	0.00014427	0.000159877	H6VRF8				0	1	0.2	0.713	0.143	0.578	0.116	0.81	-2.32	-0.49	-0.79	-0.3	0.000659612	0.275951	0.122574	0.832897	0.0044624	1	0.00135206	0.378477
FALSE	High	Master Protein	B3KWP5	cDNA FLJ43509 fis, clone PERIC2003699 OS=Homo sapiens OX=9606 GN=MGC40405 PE=2 SV=1	0	14.272	19	2	9	2	111	13.1	10.26	23.94	2						MGC40405	-3.65	-3.35	0.000159009	0.000196317	B3KWP5				0	0	0.154	0.639	0.098	0.519	0.08	0.812	-2.7	-0.65	-0.95	-0.3	0.00046826	0.51782	0.28554	0.901785	0.00368784	1	0.00142744	0.638997
FALSE	Medium	Master Protein	Q9HCE9	Anoctamin-8 OS=Homo sapiens OX=9606 GN=ANO8 PE=1 SV=3	0.021	1.368	2	1	1	1	1232	135.9	5.82	0	1	transport	plasma membrane;other membranes;ER/Golgi	transporter activity	Pf04547	57719	ANO8	-3.85	-3.56	0.000428101	0.000523521	A6NIJ0; hsa:57719; Q9HCE9	ENSG00000074855		Stimuli-sensing channels; Induction of Cell-Cell Fusion; Regulation of Insulin-like Growth Factor (IGF) transport and uptake by Insulin-like Growth Factor Binding Proteins (IGFBPs); Post-translational protein phosphorylation	4	0	0.155	0.55	0.085	0.448	0.069	0.814	-2.69	-0.86	-1.16	-0.3	0.00169287	0.443498	0.271933	0.933015	0.00823781	1	0.00240735	0.617558
FALSE	High	Master Protein	A0A3G2LMK2	CD59 blood group antigen (Fragment) OS=Homo sapiens OX=9606 PE=4 SV=1	0.002	3.075	17	1	1	1	71	8.2	5.77	3.58	1							-1.23	-0.93	0.00795838	0.0012852					0	0	0.538	0.976	0.525	0.793	0.427	0.813	-0.89	-0.04	-0.33	-0.3	0.0033258	0.845349	0.445622	0.184701	0.012992	1	0.0196165	0.847669
FALSE	High	Master Protein	A0A1U9X8X5	Corneodesmosin OS=Homo sapiens OX=9606 PE=4 SV=1	0	6.111	5	2	2	2	528	51.5	8.35	5.94	2	other biological processes	non-structural extracellular				S	-3.01	-2.71	0.000775723	0.0013732					0	0	0.258	0.593	0.153	0.482	0.124	0.812	-1.95	-0.75	-1.05	-0.3	0.00906564	0.147039	0.177407	0.999355	0.0255933	1	0.00349366	0.468982
FALSE	High	Master Protein	A0A8I5KV60	Transcription initiation factor TFIID subunit 2 OS=Homo sapiens OX=9606 GN=TAF2 PE=1 SV=1	0	16.635	4	6	6	6	1251	142.6	8.16	17.39	6		nucleus			6873	TAF2	-0.56	-0.26	0.474576	0.0079424	A0A8I5KV60	ENSG00000064313			0	0	0.783	1.067	0.836	0.867	0.68	0.813	-0.35	0.09	-0.21	-0.3	0.0844887	0.544166	0.204951	0.0407651	0.148564	1	0.601327	0.512182
FALSE	High	Master Protein	A0A024R3R5	Delta(14)-sterol reductase LBR OS=Homo sapiens OX=9606 GN=LBR PE=3 SV=1	0	32.134	13	8	16	8	615	70.7	9.36	41.65	8	other metabolic processes	other membranes;ER/Golgi;nucleus	nucleic acid binding activity;other molecular function	Pf01222, Pf09465		LBR	0.4	0.7	0.00169474	0.0386671	A0A024R3R5				0	0	1.298	1.255	1.628	1.019	1.322	0.812	0.38	0.33	0.03	-0.3	0.0334797	0.110099	0.992576	0.226103	0.0689846	1	0.0060119	1
FALSE	High	Master Protein	B2RBE0	cDNA, FLJ95462, highly similar to Homo sapiens fatty-acid-Coenzyme A ligase, long-chain 3 (FACL3),mRNA OS=Homo sapiens OX=9606 PE=2 SV=1	0	57.295	29	17	22	15	720	80.3	8.46	67.17	17	other metabolic processes	other membranes	other molecular function	Pf00501			-0.38	-0.08	0.905662	0.0568542					0	2	0.909	1.041	0.947	0.845	0.769	0.812	-0.14	0.06	-0.24	-0.3	0.683488	0.964843	0.212959	0.124472	0.835932	1	0.995332	0.526121
FALSE	High	Master Protein	Q2TSD3	Protein kinase C OS=Homo sapiens OX=9606 PE=2 SV=1	0	4.959	3	2	2	2	672	76.7	7.05	4.92	2	protein metabolism;other metabolic processes	plasma membrane;other membranes;mitochondrion;nucleus	kinase activity;other molecular function	Pf00069, Pf00130, Pf00168			-0.63	-0.33	0.453011	0.291781					0	0	0.81	0.981	0.795	0.796	0.645	0.812	-0.3	-0.03	-0.33	-0.3	0.713248	0.959371	0.763402	0.944543	0.862935	1	0.577792	1
FALSE	High	Master Protein	B2R9T9	cDNA, FLJ94551 OS=Homo sapiens OX=9606 PE=2 SV=1	0	18.199	13	5	6	5	243	26.2	10.67	20.17	5	other biological processes	other membranes		Pf14965			-0.3	0	0.993062	0.690118					0	0	1.043	0.959	1	0.777	0.81	0.81	0.06	-0.06	-0.36	-0.3	0.48883	0.629262	0.153068	0.561254	0.641092	1	1	0.429107
FALSE	High	Master Protein	A0A0S2PZM4	Bifunctional arginine demethylase and lysyl-hydroxylase JMJD6 OS=Homo sapiens OX=9606 GN=JMJD6 PE=4 SV=1	0	15.085	16	4	5	4	414	47.6	8.73	15.57	4	other metabolic processes		other molecular function	Pf02373		JMJD6	-0.25	0.04	0.855488	0.715355	A0A0S2PZM4				0	0	0.831	1.24	1.03	1.009	0.838	0.814	-0.27	0.31	0.01	-0.3	0.772126	0.364487	0.996465	0.354752	0.917884	1	0.961452	1
FALSE	High	Master Protein	B7Z3K3	Inositol-3-phosphate synthase 1 OS=Homo sapiens OX=9606 PE=2 SV=1	0	4.221	7	2	3	2	356	38.8	5.4	7.77	2	other metabolic processes		other molecular function	Pf01658, Pf07994			0.07	0.37	0.00815893	0.876864					0	0	1.384	0.932	1.291	0.759	1.051	0.814	0.47	-0.1	-0.4	-0.3	0.00540784	0.980716	0.0240147	0.0365214	0.017431	1	0.0200286	0.173237
FALSE	High	Master Protein	Q5JSL3	Dedicator of cytokinesis protein 11 OS=Homo sapiens OX=9606 GN=DOCK11 PE=1 SV=2	0	8.741	2	3	3	3	2073	237.5	7.74	8.83	3	signal transduction;other biological processes	cytosol	enzyme regulator activity;other molecular function	Pf00169, Pf06920, Pf11878, Pf14429, Pf20421, Pf20422	139818	DOCK11	-0.28	0.03	0.662548		A6NMF0; hsa:139818; Q5JSL3; Q66M66; Q6ZUJ5; Q86VU8; Q96MN3	ENSG00000147251		CDC42 GTPase cycle; RAC1 GTPase cycle; Factors involved in megakaryocyte development and platelet production	3	0	0.85	1.199	1.019	0.971	0.825	0.81	-0.23	0.26	-0.04	-0.3	0.98251	0.475054			1	1	0.789077
FALSE	High	Master Protein	P02533	Keratin, type I cytoskeletal 14 OS=Homo sapiens OX=9606 GN=KRT14 PE=1 SV=4	0	98.381	55	28	47	9	472	51.5	5.16	143.78	28	cell organization and biogenesis;other biological processes	plasma membrane;cytosol;cytoskeleton;nucleus;other cell component	cytoskeletal activity;other molecular function	Pf00038	3861	KRT14	-2.96	-2.67	0.000228702	0.000506796	hsa:3861; P02533; Q14715; Q53XY3; Q9BUE3; Q9UBN2; Q9UBN3; Q9UCY4	ENSG00000186847	Corticotropin-releasing hormone signaling pathway	Formation of the cornified envelope; Type I hemidesmosome assembly	4	14	0.254	0.618	0.157	0.505	0.128	0.817	-1.98	-0.69	-0.99	-0.29	0.00400143	0.0526325	0.0949147	0.999532	0.0144007	0.975563	0.00176538	0.340596
FALSE	High	Master Protein	O75146	Huntingtin-interacting protein 1-related protein OS=Homo sapiens OX=9606 GN=HIP1R PE=1 SV=2	0	37.515	12	12	13	11	1068	119.3	6.67	36.99	12	cell organization and biogenesis;transport;developmental processes;other biological processes	plasma membrane;other membranes;cytosol;cytoskeleton;mitochondrion;other cell component	cytoskeletal activity;other molecular function	Pf01608, Pf07651, Pf16515	9026	HIP1R	0.46	0.75	3.93735e-05	0.0010933	A6NHQ6; hsa:9026; O75146; Q6NXG8; Q9UED9	ENSG00000130787	5q35 copy number variation	Golgi Associated Vesicle Biogenesis; Clathrin-mediated endocytosis	3	1	1.341	1.252	1.68	1.024	1.374	0.818	0.42	0.32	0.03	-0.29	0.000903637	0.0128566	0.949994	0.0435459	0.00544855	0.796573	0.000749566	1
FALSE	High	Master Protein	A0A3F2YNX6	Histone acetyltransferase OS=Homo sapiens OX=9606 GN=KAT6A PE=1 SV=1	0	5.781	1	2	3	2	2006	225.1	5.71	6.25	2	cell organization and biogenesis;protein metabolism;other metabolic processes;other biological processes	cytosol;nucleus;other cell component	nucleic acid binding activity;other molecular function	Pf00628, Pf01853, Pf17772		KAT6A	-0.77	-0.48	0.0493872	0.00506753	A0A3F2YNX6	ENSG00000083168	Pathways affected in adenoid cystic carcinoma		1	0	0.779	0.92	0.717	0.754	0.588	0.819	-0.36	-0.12	-0.41	-0.29	0.10562	0.934476	0.0984253	0.194108	0.179453	1	0.0880067	0.347963
FALSE	High	Master Protein	Q4VCS5	Angiomotin OS=Homo sapiens OX=9606 GN=AMOT PE=1 SV=1	0	99.794	33	30	37	30	1084	118	7.64	124.67	30	cell organization and biogenesis;developmental processes;signal transduction;other biological processes	plasma membrane;other membranes;cytosol;cytoskeleton;nucleus;other cell component	other molecular function	Pf12240	154796	AMOT	0.65	0.94	0.000285792	0.00954418	hsa:154796; Q4VCS5; Q504X5; Q9HD27; Q9UPT1	ENSG00000126016	VEGFA-VEGFR2 signaling; Hippo-Merlin signaling dysregulation; Pleural mesothelioma		3	0	2.068	0.93	1.923	0.761	1.575	0.819	1.05	-0.11	-0.39	-0.29	0.000195609	0.953276	0.0482544	0.0877959	0.00252367	1	0.00193272	0.250466
FALSE	High	Master Protein	A0A286YFD0	Methylenetetrahydrofolate reductase OS=Homo sapiens OX=9606 GN=MTHFR PE=1 SV=1	0	5.916	3	2	2	2	642	72	6.1	5.63	2	other metabolic processes		other molecular function	Pf02219		MTHFR	-0.38	-0.1	0.812451	0.0115114	A0A286YFD0	ENSG00000177000	Glycine metabolism; Trans-sulfuration, one-carbon metabolism and related pathways; Ethanol effects on histone modifications; MTHFR deficiency; Male infertility		5	0	0.808	1.158	0.936	0.949	0.766	0.819	-0.31	0.21	-0.08	-0.29	0.0327586	0.103226	0.61982	0.0299823	0.0677759	1	0.925826	1
FALSE	High	Master Protein	Q6FHL3	Translocating chain-associated membrane protein OS=Homo sapiens OX=9606 GN=TRAM1 PE=2 SV=1	0	7.091	7	2	2	2	374	43	9.63	5.64	2	transport	other membranes;ER/Golgi		Pf03798, Pf08390	23471	TRAM1	0.6	0.89	0.000704694	0.0130897	hsa:23471; Q6FHL3				0	0	1.847	1.002	1.851	0.818	1.511	0.816	0.89	0	-0.29	-0.29	0.000571123	0.993955	0.171127	0.228089	0.00415655	1	0.00329037	0.458975
FALSE	High	Master Protein	Q9NPI1	Bromodomain-containing protein 7 OS=Homo sapiens OX=9606 GN=BRD7 PE=1 SV=1	0	16.093	13	6	6	6	651	74.1	6.39	17.66	6	cell-cell signaling;cell cycle OR cell proliferation;cell organization and biogenesis;signal transduction;other biological processes	cytosol;nucleus;other cell component	nucleic acid binding activity;other molecular function	Pf00439, Pf12024	29117	BRD7	-0.48	-0.18	0.11307	0.0215877	hsa:29117; Q4VC09; Q8N2L9; Q96KA4; Q9BV48; Q9NPI1; Q9UH59	ENSG00000166164		Regulation of TP53 Activity through Acetylation	1	0	0.838	1.053	0.882	0.859	0.719	0.815	-0.26	0.07	-0.22	-0.29	0.0848353	0.995966	0.548375	0.448504	0.149034	1	0.17647	0.951065
FALSE	High	Master Protein	A8K0P2	inorganic diphosphatase OS=Homo sapiens OX=9606 PE=2 SV=1	0	25.835	36	10	12	1	274	31.6	7.43	30.86	10	other metabolic processes	other cell component	other molecular function	Pf00719			-0.52	-0.23	0.656336	0.122791					0	0	0.827	1.032	0.853	0.846	0.699	0.819	-0.27	0.05	-0.24	-0.29	0.665463	0.999998	0.444827	0.451994	0.818719	1	0.783529	0.846813
FALSE	High	Master Protein	Q9GZR5	Elongation of very long chain fatty acids protein 4 OS=Homo sapiens OX=9606 GN=ELOVL4 PE=1 SV=1	0.004	2.568	3	1	1	1	314	36.8	9.47	2.58	1	other metabolic processes;signal transduction	other membranes;ER/Golgi	other molecular function	Pf01151	6785	ELOVL4	0.34	0.63	0.0260639	0.163662	B2R6B5; hsa:6785; Q5TCS2; Q86YJ1; Q9GZR5; Q9H139	ENSG00000118402	Ectoderm differentiation; Cholesterol metabolism with Bloch and Kandutsch-Russell pathways; Cholesterol biosynthesis pathway in hepatocytes	Synthesis of very long-chain fatty acyl-CoAs	4	0	1.213	1.273	1.545	1.044	1.267	0.82	0.28	0.35	0.06	-0.29	0.205706	0.437106	0.974585	0.745611	0.314943	1	0.0520705	1
FALSE	High	Master Protein	Q93100	Phosphorylase b kinase regulatory subunit beta OS=Homo sapiens OX=9606 GN=PHKB PE=1 SV=3	0	8.894	3	3	3	3	1093	124.8	6.95	6.26	3	protein metabolism;other metabolic processes	plasma membrane;other membranes;cytosol;other cell component	other molecular function	Pf00723, Pf19292	5257	PHKB	-0.23	0.06	0.9993	0.566931	hsa:5257; Q8N4T5; Q93100	ENSG00000102893	Glycogen synthesis and degradation	Glycogen breakdown (glycogenolysis)	2	0	0.838	1.244	1.042	1.021	0.855	0.821	-0.26	0.31	0.03	-0.29	0.238343	0.204395	0.94557	0.509535	0.354662	1	1	1
FALSE	High	Master Protein	A0A140VKD1	Testis tissue sperm-binding protein Li 48e OS=Homo sapiens OX=9606 GN=TMED3 PE=2 SV=1	0	6.792	10	2	2	2	217	24.8	5.6	7.06	2	transport	other membranes;ER/Golgi		Pf01105	23423	TMED3	-0.31	-0.02	0.997836	0.641099	A0A140VKD1; hsa:23423				0	0	0.843	1.168	0.985	0.958	0.807	0.82	-0.25	0.22	-0.06	-0.29	0.921186	0.852051	0.91208	0.554647	1	1	1	1
FALSE	High	Master Protein	Q9NXV6	CDKN2A-interacting protein OS=Homo sapiens OX=9606 GN=CDKN2AIP PE=1 SV=3	0	22.095	18	7	7	7	580	61.1	9.01	19.9	7	stress response;other biological processes	nucleus	nucleic acid binding activity;other molecular function	Pf11952	55602	CDKN2AIP	0.07	0.36	0.00381653	0.743849	hsa:55602; Q8TBM5; Q9NXV6; Q9NYH0	ENSG00000168564			0	0	1.157	1.11	1.284	0.907	1.05	0.818	0.21	0.15	-0.14	-0.29	0.0810986	0.13152	0.432049	0.0234867	0.143258	1	0.0111658	0.832172
FALSE	High	Master Protein	A4D2P1	Ras-related C3 botulinum toxin substrate 1 (Rho family, small GTP binding protein Rac1) OS=Homo sapiens OX=9606 GN=RAC1 PE=2 SV=1	0	23.603	28	6	10	5	192	21.4	8.5	32.53	6	signal transduction		other molecular function	Pf00071	5879	RAC1	0.13	0.42	0.193488	0.939587	A4D2P1; hsa:5879		Androgen receptor signaling pathway; Physiological and pathological hypertrophy of the heart; MicroRNAs in cardiomyocyte hypertrophy; Integrin-mediated cell adhesion; RANKL/RANK signaling pathway; Leptin signaling pathway; TNF-related weak inducer of apoptosis (TWEAK) signaling pathway; Prolactin signaling pathway; RalA downstream regulated genes; B cell receptor signaling pathway; TNF-alpha sign…		40	1	1.247	1.073	1.338	0.879	1.097	0.819	0.32	0.1	-0.19	-0.29	0.322705	0.974845	0.699773	0.500836	0.456432	1	0.278236	1
FALSE	High	Master Protein	F5H1F6	VPS37B subunit of ESCRT-I (Fragment) OS=Homo sapiens OX=9606 GN=VPS37B PE=1 SV=1	0	3.78	9	1	1	1	184	20.6	6.19	3.96	1	cell organization and biogenesis;other metabolic processes;transport	other membranes;other cytoplasmic organelle		Pf07200		VPS37B	1.63	1.92	0.000773561		F5H1F6	ENSG00000139722	7q11.23 copy number variation syndrome		1	0	2.076	1.825	3.789	1.49	3.094	0.817	1.05	0.87	0.58	-0.29	0.0044811	0.0470277			0.0151313	0.958495	0.00348984
FALSE	High	Master Protein	A0A494C050	NFKB activating protein (Fragment) OS=Homo sapiens OX=9606 GN=NKAP PE=1 SV=1	0	64.001	26	13	29	13	414	47	10.14	101.02	13		cytosol;nucleus	other molecular function	Pf06047, Pf15692		NKAP	-3.88	-3.6	2.51325e-05	3.32964e-05	A0A494C050	ENSG00000101882			0	0	0.124	0.667	0.083	0.549	0.068	0.822	-3.02	-0.58	-0.87	-0.28	7.00335e-05	0.366509	0.174617	0.859477	0.00166668	1	0.000665861	0.464242
FALSE	High	Master Protein	Q9Y4B4	Helicase ARIP4 OS=Homo sapiens OX=9606 GN=RAD54L2 PE=1 SV=4	0	11.081	4	4	5	4	1467	162.7	6.09	16.2	4	cell organization and biogenesis	nucleus	nucleic acid binding activity;other molecular function	Pf00176, Pf00271	23132	RAD54L2	-1.42	-1.15	0.000716463	0.000421558	hsa:23132; Q8TB57; Q9BV54; Q9Y4B4	ENSG00000164080	DYRK1A involvement regarding cell proliferation in brain development		1	0	0.607	0.744	0.451	0.615	0.373	0.826	-0.72	-0.43	-0.7	-0.28	0.0322371	0.0329409	0.00954183	0.529488	0.0669084	0.91046	0.00332572	0.118407
FALSE	High	Master Protein	E9PDF6	Myosin IB OS=Homo sapiens OX=9606 GN=MYO1B PE=1 SV=1	0	37.657	13	12	13	12	1107	128.4	9.31	38.14	12		plasma membrane;other membranes;cytoskeleton	cytoskeletal activity;other molecular function	Pf00063, Pf00612, Pf06017	4430	MYO1B	-0.35	-0.07	0.322925	0.00466143	E9PDF6	ENSG00000128641			0	0	0.856	1.116	0.955	0.917	0.784	0.821	-0.23	0.16	-0.13	-0.28	0.0278598	0.305661	0.291671	0.0322635	0.059322	1	0.431536	0.64893
FALSE	High	Master Protein	Q96L73	Histone-lysine N-methyltransferase, H3 lysine-36 specific OS=Homo sapiens OX=9606 GN=NSD1 PE=1 SV=1	0	11.81	2	4	4	4	2696	296.5	8.03	12.08	4	cell organization and biogenesis;other metabolic processes;other biological processes	nucleus;other cell component	nucleic acid binding activity;other molecular function	Pf00855, Pf00856, Pf17907, Pf17982	64324	NSD1	-0.9	-0.62	0.027295	0.00765534	hsa:64324; Q96L73; Q96PD8; Q96RN7	ENSG00000165671	Histone modifications; Pathways affected in adenoid cystic carcinoma; 5q35 copy number variation	PKMTs methylate histone lysines	4	0	0.702	0.927	0.65	0.762	0.535	0.823	-0.51	-0.11	-0.39	-0.28	0.0472022	0.971032	0.323033	0.497655	0.0913315	1	0.0541897	0.694971
FALSE	High	Master Protein	A0A0A0MRM9	Nucleolar and coiled-body phosphoprotein 1 (Fragment) OS=Homo sapiens OX=9606 GN=NOLC1 PE=1 SV=1	0	73.859	30	25	38	25	708	74.6	9.47	106.43	25		nucleus		Pf05022		NOLC1	-1.36	-1.08	0.116997	0.0345266	A0A0A0MRM9	ENSG00000166197			0	0	0.532	0.892	0.474	0.735	0.391	0.824	-0.91	-0.17	-0.45	-0.28	0.170693	0.990839	0.495918	0.634578	0.268372	1	0.181631	0.896089
FALSE	High	Master Protein	Q6P2Q9	Pre-mRNA-processing-splicing factor 8 OS=Homo sapiens OX=9606 GN=PRPF8 PE=1 SV=2	0	217.745	31	63	90	63	2335	273.4	8.84	283.54	63	cell organization and biogenesis;RNA metabolism OR transcription;other metabolic processes;other biological processes	nucleus	nucleic acid binding activity;other molecular function	Pf01398, Pf08082, Pf08083, Pf08084, Pf10596, Pf10597, Pf10598, Pf12134	10594	PRPF8	-0.35	-0.07	0.968235	0.0346861	hsa:10594; O14547; O75965; Q6P2Q9	ENSG00000174231; ENSG00000274442	mRNA processing	mRNA Splicing - Major Pathway; mRNA Splicing - Minor Pathway	3	0	0.904	1.053	0.952	0.866	0.783	0.822	-0.15	0.07	-0.21	-0.28	0.422293	0.655265	0.229819	0.0579172	0.569475	1	1	0.554307
FALSE	High	Master Protein	A8K6Q8	Transferrin receptor protein 1 OS=Homo sapiens OX=9606 PE=2 SV=1	0	67.55	29	20	22	1	760	84.8	6.61	65.53	20	transport;other biological processes	plasma membrane;other membranes;other cell component	other molecular function	Pf02225, Pf04253, Pf04389			-0.39	-0.1	0.355075	0.0533881					0	0	0.966	0.964	0.931	0.791	0.765	0.821	-0.05	-0.05	-0.34	-0.28	0.904693	0.694996	0.11716	0.405558	1	1	0.468514	0.370677
FALSE	High	Master Protein	Q8TCJ2	Dolichyl-diphosphooligosaccharide--protein glycosyltransferase subunit STT3B OS=Homo sapiens OX=9606 GN=STT3B PE=1 SV=1	0	13.615	6	6	8	6	826	93.6	8.91	21.25	6	protein metabolism;other metabolic processes;stress response	other membranes;ER/Golgi;other cell component	other molecular function	Pf02516	201595	STT3B	-0.28	0.01	0.985026	0.0846863	hsa:201595; Q8TCJ2; Q96JZ4; Q96KY7	ENSG00000163527	N-glycan biosynthesis		1	0	0.898	1.12	1.005	0.92	0.826	0.821	-0.16	0.16	-0.12	-0.28	0.353703	0.232993	0.585799	0.0567407	0.492727	1	1	0.988081
FALSE	High	Master Protein	O95639	Cleavage and polyadenylation specificity factor subunit 4 OS=Homo sapiens OX=9606 GN=CPSF4 PE=1 SV=1	0	6.733	15	3	3	3	269	30.2	8.31	7.49	3		nucleus;other cell component	nucleic acid binding activity;other molecular function	Pf00098, Pf00642, Pf15663	10898	CPSF4	-0.39	-0.11	0.843295	0.362485	D6W5S8; hsa:10898; O95639; Q6FGE6; Q86TF8; Q9BTW6	ENSG00000160917	mRNA processing	Transport of Mature mRNA Derived from an Intronless Transcript; tRNA processing in the nucleus; mRNA 3'-end processing; RNA Polymerase II Transcription Termination; Processing of Intronless Pre-mRNAs; Inhibition of Host mRNA Processing and RNA Silencing	8	0	0.748	1.237	0.926	1.021	0.764	0.825	-0.42	0.31	0.03	-0.28	0.720115	0.994423	0.84707	0.738429	0.869833	1	0.952203	1
FALSE	High	Master Protein	Q14781	Chromobox protein homolog 2 OS=Homo sapiens OX=9606 GN=CBX2 PE=1 SV=2	0	27.305	17	8	9	8	532	56	10.01	21.16	8	cell organization and biogenesis;developmental processes;other biological processes	nucleus;other cell component	nucleic acid binding activity;other molecular function	Pf00385, Pf17218	84733	CBX2	0.1	0.37	9.08523e-05	0.37503	hsa:84733; Q0VDA5; Q14781; Q9BTB1	ENSG00000173894	Mammalian disorder of sexual development; Primary ovarian insufficiency	Oxidative Stress Induced Senescence; SUMOylation of DNA damage response and repair proteins; SUMOylation of chromatin organization proteins; SUMOylation of RNA binding proteins; SUMOylation of transcription cofactors; SUMOylation of DNA methylation proteins; RUNX1 interacts with co-factors whose precise effect on RUNX1 targets is not known; Regulation of PTEN gene transcription	10	0	1.193	1.087	1.296	0.897	1.07	0.825	0.25	0.12	-0.16	-0.28	0.00123949	0.0444424	0.015907	0.000728205	0.0066483	0.943501	0.00106516	0.143992
FALSE	High	Master Protein	K4DIA7	Tetraspanin (Fragment) OS=Homo sapiens OX=9606 GN=CD151 PE=1 SV=1	0	9.089	11	3	3	3	230	25.6	7.24	7.18	3		other membranes		Pf00335		CD151	0.36	0.64	0.0409741	0.375309	K4DIA7	ENSG00000177697	Primary focal segmental glomerulosclerosis (FSGS); 11p11.2 copy number variation syndrome		2	0	1.318	1.182	1.558	0.976	1.286	0.826	0.4	0.24	-0.04	-0.28	0.223308	0.588885	0.996933	0.555563	0.336097	1	0.0751972	1
FALSE	High	Master Protein	Q6P184	Dolichol-phosphate mannosyltransferase subunit 3 (Fragment) OS=Homo sapiens OX=9606 GN=DPM3 PE=2 SV=1	0	7.325	21	2	4	2	106	11.6	5.99	13.02	2	protein metabolism;other metabolic processes	other membranes;ER/Golgi		Pf08285		DPM3	-0.2	0.08	0.559309	0.443236	Q6P184				0	0	1.071	0.987	1.057	0.812	0.87	0.823	0.1	-0.02	-0.3	-0.28	0.807235	0.965113	0.167174	0.097345	0.948616	1	0.685933	0.4526
FALSE	High	Master Protein	Q9BRX9	WD repeat domain-containing protein 83 OS=Homo sapiens OX=9606 GN=WDR83 PE=1 SV=1	0	3.607	4	1	1	1	315	34.3	5.58	3.94	1	RNA metabolism OR transcription;other metabolic processes;stress response;other biological processes	other membranes;nucleus;other cytoplasmic organelle		Pf00400	84292	WDR83	-0.28	0	0.99987	0.5462	B2RAF1; hsa:84292; Q53FT6; Q9BRX9	ENSG00000123154		MAP2K and MAPK activation	1	0	0.902	1.109	1	0.915	0.826	0.826	-0.15	0.15	-0.13	-0.28	0.711652	0.748685	0.973824	0.579425	0.861983	1	1	1
FALSE	High	Master Protein	Q09472	Histone acetyltransferase p300 OS=Homo sapiens OX=9606 GN=EP300 PE=1 SV=2	0	19.167	3	8	8	3	2414	264	8.5	19.87	8	cell cycle OR cell proliferation;cell organization and biogenesis;protein metabolism;RNA metabolism OR transcription;other metabolic processes;stress response;developmental processes;signal transduction;other biological processes	cytosol;nucleus;other cell component	enzyme regulator activity;cytoskeletal activity;nucleic acid binding activity;other molecular function	Pf00439, Pf00569, Pf02135, Pf02172, Pf06001, Pf08214, Pf09030	2033	EP300	-0.29	-0.01	0.971984	0.612676	B1AKC2; hsa:2033; Q09472	ENSG00000100393	Androgen receptor signaling pathway; Energy metabolism; Cell cycle; Glioblastoma signaling pathways; Aryl hydrocarbon receptor pathway; Aryl hydrocarbon receptor pathway; Nuclear receptors meta-pathway; Kit receptor signaling pathway; Initiation of transcription and translation elongation at the HIV-1 LTR; Pathways affected in adenoid cystic carcinoma; Hematopoietic stem cell gene regulation by G…	PPARA activates gene expression; Transcriptional regulation of white adipocyte differentiation; Formation of paraxial mesoderm; Constitutive Signaling by NOTCH1 PEST Domain Mutants; Constitutive Signaling by NOTCH1 HD+PEST Domain Mutants; NGF-stimulated transcription; B-WICH complex positively regulates rRNA expression; Heme signaling; Regulation of RUNX3 expression and activity; Formation of the…	81	0	0.993	1.001	0.994	0.824	0.818	0.824	-0.01	0	-0.28	-0.28	0.995122	0.997176	0.501183	0.416404	1	1	1	0.901723
FALSE	High	Master Protein	O94864	STAGA complex 65 subunit gamma OS=Homo sapiens OX=9606 GN=SUPT7L PE=1 SV=1	0	4.174	4	2	2	2	414	46.2	5.12	4.28	2	protein metabolism;other metabolic processes;other biological processes	nucleus;other cell component	other molecular function	Pf07524	9913	SUPT7L	-0.28	0	0.999997	0.660717	B4E3W3; hsa:9913; O94864; Q6IB21; Q9H2T6	ENSG00000119760		HATs acetylate histones	1	0	0.911	1.098	1.001	0.905	0.824	0.824	-0.13	0.14	-0.14	-0.28	0.856375	0.865035	0.964344	0.670558	0.989037	1	1	1
FALSE	High	Master Protein	P29373	Cellular retinoic acid-binding protein 2 OS=Homo sapiens OX=9606 GN=CRABP2 PE=1 SV=2	0	6.234	13	2	2	2	138	15.7	5.4	5.75	2	cell organization and biogenesis;other metabolic processes;transport;developmental processes;signal transduction;other biological processes	cytosol;ER/Golgi;nucleus;other cell component	other molecular function	Pf00061	1382	CRABP2	-0.28	0	0.99995	0.882106	B2R4Z8; D3DVC5; F1T098; hsa:1382; P29373; Q6ICN6	ENSG00000143320	Non-small cell lung cancer; Vitamin A and carotenoid metabolism	Signaling by Retinoic Acid	3	0	0.93	1.075	0.999	0.885	0.823	0.823	-0.1	0.1	-0.18	-0.28	0.981824	0.973823	0.976318	0.863395	1	1	1	1
FALSE	High	Master Protein	Q9NYP9	Protein Mis18-alpha OS=Homo sapiens OX=9606 GN=MIS18A PE=1 SV=1	0	12.697	15	4	5	4	233	25.8	5.2	13.94	4	cell cycle OR cell proliferation;cell organization and biogenesis;other biological processes	cytosol;nucleus;other cell component	other molecular function	Pf03226	54069	MIS18A	-0.07	0.21	0.650952	0.883777	B2R562; hsa:54069; Q542Z0; Q9NYP9	ENSG00000159055		Deposition of new CENPA-containing nucleosomes at the centromere	1	0	1.005	1.153	1.159	0.948	0.953	0.822	0.01	0.21	-0.08	-0.28	0.997775	0.748205	0.812466	0.351338	1	1	0.777804	1
FALSE	High	Master Protein	C9JH19	Cathepsin D OS=Homo sapiens OX=9606 GN=CTSD PE=1 SV=2	0	7.258	8	4	4	2	451	48.6	7.84	8.86	4	protein metabolism	non-structural extracellular;other cytoplasmic organelle	other molecular function	Pf00026, Pf07966		CTSD	-1.41	-1.14	1.90177e-05	1.32064e-05	C9JH19	ENSG00000117984	8p23.1 copy number variation syndrome		1	1	0.451	1.004	0.453	0.835	0.377	0.832	-1.15	0.01	-0.26	-0.27	2.31306e-05	0.981419	0.166264	0.253388	0.00123327	1	0.000595594	0.452241
FALSE	High	Master Protein	A0A090N8G7	Similar to RP9 protein OS=Homo sapiens OX=9606 GN=LOC402478 PE=4 SV=1	0	31.83	26	9	15	9	315	36.4	9.99	41.55	9	RNA metabolism OR transcription;other metabolic processes					LOC402478	-3.23	-2.96	2.65335e-05	2.87592e-05	A0A090N8G7				0	0	0.139	0.926	0.128	0.766	0.106	0.828	-2.85	-0.11	-0.38	-0.27	3.33281e-05	0.975091	0.484817	0.681856	0.00138739	1	0.000668891	0.887923
FALSE	High	Master Protein	P36873	Serine/threonine-protein phosphatase PP1-gamma catalytic subunit OS=Homo sapiens OX=9606 GN=PPP1CC PE=1 SV=1	0	28.737	26	8	15	3	323	37	6.54	43.85	8	cell cycle OR cell proliferation;protein metabolism;other metabolic processes;developmental processes;signal transduction;other biological processes	plasma membrane;other membranes;cytosol;cytoskeleton;mitochondrion;nucleus;other cell component	other molecular function	Pf00149, Pf16891	5501	PPP1CC	-0.65	-0.37	0.000723838	3.75988e-05	hsa:5501; P36873	ENSG00000186298	Common pathways underlying drug addiction; Focal adhesion; Hippo-Merlin signaling dysregulation; Neuroinflammation and glutamatergic signaling	Separation of Sister Chromatids; Triglyceride catabolism; Resolution of Sister Chromatid Cohesion; RHO GTPases Activate Formins; EML4 and NUDC in mitotic spindle formation; Amplification of signal from unattached kinetochores via a MAD2 inhibitory signal; Circadian Clock; RAF activation; SHOC2 M1731 mutant abolishes MRAS complex function; Gain-of-function MRAS complexes activate RAF signaling; Do…	16	0	0.786	0.982	0.771	0.814	0.639	0.829	-0.35	-0.03	-0.3	-0.27	0.00261099	0.53985	0.00183234	0.00657136	0.0111402	1	0.0033491	0.0681224
FALSE	High	Master Protein	A0A384MDY0	Catenin (Cadherin-associated protein), alpha 1, 102kDa, isoform CRA_b OS=Homo sapiens OX=9606 GN=CTNNA1 PE=2 SV=1	0	82.718	33	27	31	27	906	100	6.29	90.14	27	cell adhesion;cell cycle OR cell proliferation;cell organization and biogenesis;stress response;developmental processes;signal transduction;other biological processes	plasma membrane;other membranes;cytoskeleton;other cell component	cytoskeletal activity;other molecular function	Pf01044	1495	CTNNA1	0.62	0.89	1.56189e-06	4.6968e-05	A0A384MDY0; hsa:1495		Arrhythmogenic right ventricular cardiomyopathy; Apoptosis-related network due to altered Notch3 in ovarian cancer; VEGFA-VEGFR2 signaling; Hippo-Merlin signaling dysregulation		4	0	1.56	1.188	1.852	0.983	1.533	0.828	0.64	0.25	-0.02	-0.27	1.23185e-05	0.0115522	0.732564	0.00611051	0.00122002	0.756301	0.000350867	1
FALSE	High	Master Protein	O43678	NADH dehydrogenase [ubiquinone] 1 alpha subcomplex subunit 2 OS=Homo sapiens OX=9606 GN=NDUFA2 PE=1 SV=3	0	9.199	40	3	3	3	99	10.9	9.57	11.44	3	cell organization and biogenesis;other metabolic processes;transport;developmental processes	other membranes;mitochondrion	transporter activity	Pf05047	4695	NDUFA2	-0.87	-0.6	0.00115223	0.00019667	D6RJD6; hsa:4695; O43678; Q6IAY8	ENSG00000131495	Electron transport chain: OXPHOS system in mitochondria; Nonalcoholic fatty liver disease; Oxidative phosphorylation	Complex I biogenesis	5	0	0.783	0.844	0.661	0.7	0.548	0.829	-0.35	-0.24	-0.52	-0.27	0.0241155	0.0897582	0.0039961	0.0846852	0.0540392	1	0.00465757	0.0841996
FALSE	High	Master Protein	B4DIE3	Thioredoxin related transmembrane protein 3 OS=Homo sapiens OX=9606 GN=TMX3 PE=1 SV=1	0	3.936	6	1	1	1	197	22.7	5.66	3.09	1			other molecular function	Pf00085		TMX3	1.5	1.77	0.0023565	0.00508943	B4DIE3	ENSG00000166479			0	0	1.756	1.938	3.404	1.612	2.83	0.832	0.81	0.95	0.69	-0.27	0.0810564	0.0702548	0.125378	0.999332	0.143197	1	0.00770268	0.382424
FALSE	High	Master Protein	B3KWN0	cDNA FLJ43389 fis, clone OCBBF2007068, highly similar to Ankyrin repeat domain-containing protein 52 OS=Homo sapiens OX=9606 PE=2 SV=1	0	14.123	4	4	4	4	1076	115	6.51	10.35	4				Pf00023, Pf12796			-0.5	-0.23	0.230783	0.0107751					0	0	0.911	0.935	0.852	0.776	0.708	0.831	-0.13	-0.1	-0.37	-0.27	0.616159	0.814558	0.0423244	0.118364	0.772327	1	0.323761	0.232125
FALSE	High	Master Protein	Q14728	Major facilitator superfamily domain-containing protein 10 OS=Homo sapiens OX=9606 GN=MFSD10 PE=1 SV=1	0	5.173	5	2	2	2	455	48.3	9.6	5.38	2	transport;other biological processes	plasma membrane;other membranes;nucleus	transporter activity	Pf07690	10227	MFSD10	0.53	0.81	0.00134385	0.0192742	hsa:10227; Q07706; Q14728	ENSG00000109736			0	0	1.758	0.995	1.749	0.823	1.447	0.827	0.81	-0.01	-0.28	-0.27	0.00107976	0.994602	0.262994	0.341527	0.00606901	1	0.00517403	0.604079
FALSE	High	Master Protein	E7ERK9	Eukaryotic translation initiation factor 2B subunit delta OS=Homo sapiens OX=9606 GN=EIF2B4 PE=1 SV=1	0	34.805	26	10	11	1	544	59.7	9.42	42.06	10				Pf01008	8890	EIF2B4	0.32	0.59	0.000253443	0.0263898	E7ERK9	ENSG00000115211	Translation factors; Primary ovarian insufficiency		2	0	1.247	1.209	1.508	1.004	1.252	0.83	0.32	0.27	0.01	-0.27	0.00912848	0.0240181	0.977441	0.0244749	0.0256988	0.879736	0.00187719	1
FALSE	High	Master Protein	Q7Z7K6-3	Isoform 3 of Centromere protein V OS=Homo sapiens OX=9606 GN=CENPV	0	13.335	34	4	4	4	272	29.7	9.73	14.68	4						CENPV	0.48	0.75	0.00264432	0.0580827	Q7Z7K6-3				0	0	1.431	1.179	1.687	0.975	1.396	0.827	0.52	0.24	-0.04	-0.27	0.0146073	0.450331	0.911456	0.254603	0.0369156	1	0.00841451	1
FALSE	High	Master Protein	O15260	Surfeit locus protein 4 OS=Homo sapiens OX=9606 GN=SURF4 PE=1 SV=3	0	6.19	10	2	4	2	269	30.4	7.78	12.98	2	cell organization and biogenesis;transport;other biological processes	plasma membrane;other membranes;cytosol;ER/Golgi;nucleus;other cytoplasmic organelle	other molecular function	Pf02077	6836	SURF4	-0.57	-0.3	0.26798	0.0598593	B7Z6A4; hsa:6836; O15260; O60923; Q5T8U6; Q9UNZ0; Q9UNZ1	ENSG00000148248; ENSG00000280951		COPI-dependent Golgi-to-ER retrograde traffic; Neutrophil degranulation	2	0	0.907	0.894	0.811	0.744	0.675	0.832	-0.14	-0.16	-0.43	-0.27	0.446605	0.969972	0.364312	0.553887	0.596822	1	0.367178	0.752672
FALSE	High	Master Protein	Q8NHH9	Atlastin-2 OS=Homo sapiens OX=9606 GN=ATL2 PE=1 SV=2	0	21.916	14	8	9	8	583	66.2	5.48	24.13	8	cell organization and biogenesis	other membranes;ER/Golgi	other molecular function	Pf02263, Pf02841	64225	ATL2	-0.19	0.08	0.574224	0.103833	B7Z1X2; B7Z7X8; hsa:64225; Q4ZG30; Q7Z630; Q8NHH8; Q8NHH9; Q9H5M7	ENSG00000119787			0	0	1.016	1.04	1.056	0.863	0.876	0.83	0.02	0.06	-0.21	-0.27	0.999031	0.502684	0.12171	0.0225523	1	1	0.701729	0.377201
FALSE	High	Master Protein	B4DDM0	Ribosomal protein S6 kinase OS=Homo sapiens OX=9606 PE=2 SV=1	0	9.884	8	4	4	4	481	54.1	8.43	7.48	4	protein metabolism;other metabolic processes;signal transduction	translational apparatus	kinase activity;other molecular function	Pf00069, Pf00433			-0.29	-0.02	0.832411	0.183697					0	0	1.047	0.939	0.984	0.779	0.816	0.83	0.07	-0.09	-0.36	-0.27	0.867472	0.431632	0.0749839	0.455781	0.996515	1	0.943548	0.299337
FALSE	High	Master Protein	A0A024RDW5	Conserved oligomeric Golgi complex subunit 6 OS=Homo sapiens OX=9606 GN=COG6 PE=3 SV=1	0	25.124	14	9	10	9	657	73.2	5.76	22.17	9	transport	other membranes;ER/Golgi		Pf06419	57511	COG6	0.5	0.78	0.00800572	0.221117	A0A024RDW5; hsa:57511				0	0	1.42	1.206	1.712	0.998	1.418	0.828	0.51	0.27	0	-0.27	0.198639	0.131801	0.998577	0.228206	0.306323	1	0.0197188	1
FALSE	High	Master Protein	O95218	Zinc finger Ran-binding domain-containing protein 2 OS=Homo sapiens OX=9606 GN=ZRANB2 PE=1 SV=2	0	43.756	27	11	15	11	330	37.4	10.01	53.19	11	RNA metabolism OR transcription;other metabolic processes	nucleus	other molecular function	Pf00641	9406	ZRANB2	0.26	0.52	0.0115302	0.357469	D3DQ75; hsa:9406; O95218; Q53GS3; Q59F92; Q5VV33; Q5VV34; Q8IXN6; Q9UP63	ENSG00000132485			0	0	1.421	1.012	1.438	0.84	1.194	0.83	0.51	0.02	-0.25	-0.27	0.0159103	0.992208	0.271057	0.199187	0.0396181	1	0.0265555	0.615986
FALSE	High	Master Protein	A0A024R776	CCR4-NOT transcription complex, subunit 4, isoform CRA_a OS=Homo sapiens OX=9606 GN=CNOT4 PE=4 SV=1	0	6.34	5	2	2	2	572	63	7.03	6.81	2		other cell component	nucleic acid binding activity;other molecular function	Pf00076, Pf14570	4850	CNOT4	-0.57	-0.3	0.712528	0.361451	A0A024R776				0	0	0.821	0.991	0.814	0.823	0.676	0.831	-0.28	-0.01	-0.28	-0.27	0.889197	0.981877	0.684636	0.85158	1	1	0.834956	1
FALSE	High	Master Protein	A0A024R3Z2	Small ubiquitin-related modifier OS=Homo sapiens OX=9606 GN=SUMO1 PE=3 SV=1	0	6.966	27	3	4	3	101	11.6	5.52	9.88	3	cell organization and biogenesis;protein metabolism;other metabolic processes;other biological processes	other membranes;nucleus;other cell component	other molecular function	Pf11976	7341	SUMO1	0.21	0.48	0.0749409	0.471614	A0A024R3Z2; hsa:7341		Androgen receptor signaling pathway; TP53 network; Exercise-induced circadian regulation		3	0	1.307	1.066	1.393	0.885	1.157	0.831	0.39	0.09	-0.18	-0.27	0.056069	0.995755	0.561407	0.670384	0.105449	1	0.124936	0.964936
FALSE	High	Master Protein	A0A024QZN7	Chromosome 10 open reading frame 70, isoform CRA_b OS=Homo sapiens OX=9606 GN=C10orf70 PE=4 SV=1	0	4.002	14	1	1	1	108	12.2	9.09	3.83	1	other biological processes	other membranes;mitochondrion	other molecular function	Pf09360, Pf10660	55847	C10orf70	-0.05	0.23	0.46117	0.655159	A0A024QZN7; hsa:55847		Adipogenesis		1	0	1.087	1.076	1.169	0.89	0.968	0.828	0.12	0.11	-0.17	-0.27	0.996705	0.566919	0.555354	0.132045	1	1	0.586545	0.958759
FALSE	High	Master Protein	E9PLN8	Vitamin K epoxide reductase domain-containing protein (Fragment) OS=Homo sapiens OX=9606 PE=4 SV=1	0	4.005	8	1	1	1	166	17.9	8.62	3.66	1	protein metabolism;other metabolic processes	ER/Golgi	other molecular function	Pf00089, Pf07884			0.28	0.56	0.536678	0.779906					0	0	0.897	1.641	1.472	1.357	1.217	0.826	-0.16	0.71	0.44	-0.27	0.930404	0.274658	0.49372	0.989626	1	1	0.662323	0.894587
FALSE	High	Master Protein	D6RAN8	Mitochondrial ribosomal protein L27 OS=Homo sapiens OX=9606 GN=MRPL27 PE=1 SV=1	0.003	2.87	9	1	1	1	93	10.5	9.54	0	1	protein metabolism;other metabolic processes	translational apparatus;other cell component	other molecular function	Pf01016		MRPL27	-1.45	-1.19	0.0003243	0.000138401	D6RAN8	ENSG00000108826			0	0	0.554	0.789	0.438	0.659	0.365	0.835	-0.85	-0.34	-0.6	-0.26	0.00100847	0.55129	0.0525655	0.259024	0.00579761	1	0.00208818	0.262697
FALSE	High	Master Protein	Q99595	Mitochondrial import inner membrane translocase subunit Tim17-A OS=Homo sapiens OX=9606 GN=TIMM17A PE=1 SV=1	0	3.899	5	1	1	1	171	18	7.87	3.54	1	cell organization and biogenesis;transport	other membranes;mitochondrion;nucleus	transporter activity	Pf02466	10440	TIMM17A	-1.64	-1.38	0.000936155	0.000773234	B2RDM5; hsa:10440; Q99595; Q9BWF5	ENSG00000134375		Mitochondrial protein import	1	0	0.356	1.081	0.385	0.904	0.322	0.836	-1.49	0.11	-0.15	-0.26	0.000931184	1	0.779588	0.776812	0.00554651	1	0.00400317	1
FALSE	High	Master Protein	C9JJ19	Mitochondrial ribosomal protein S34 OS=Homo sapiens OX=9606 GN=MRPS34 PE=1 SV=2	0	19.456	40	7	7	7	225	26.3	9.89	20.2	7		mitochondrion	other molecular function	Pf16053	65993	MRPS34	-0.59	-0.34	0.0215461	0.00104624	C9JJ19	ENSG00000074071			0	0	0.828	0.958	0.793	0.802	0.664	0.837	-0.27	-0.06	-0.32	-0.26	0.023585	0.999842	0.046671	0.0508073	0.0531027	1	0.0443781	0.245901
FALSE	High	Master Protein	E1A689	Mutant Apo B 100 OS=Homo sapiens OX=9606 PE=2 SV=1	0	8.56	1	4	4	4	4344	489.5	7.15	11.26	4	transport		transporter activity	Pf01347, Pf06448, Pf09172		APOB	1.33	1.59	0.000615951	0.00307164					0	0	2.157	1.399	3.017	1.165	2.513	0.833	1.11	0.48	0.22	-0.26	0.00751518	0.128103	0.559513	0.775539	0.022202	1	0.00302005	0.962444
FALSE	High	Master Protein	A4D275	Actin-related protein 2/3 complex subunit OS=Homo sapiens OX=9606 GN=ARPC1B PE=2 SV=1	0	21.056	23	7	7	7	372	40.9	8.35	23.9	7	cell organization and biogenesis;other biological processes	cytoskeleton;other cell component	cytoskeletal activity;other molecular function	Pf00400	10095	ARPC1B	-0.39	-0.12	0.161283	0.00388945	A4D275; hsa:10095		Pathogenic Escherichia coli infection		1	0	0.828	1.11	0.918	0.924	0.765	0.833	-0.27	0.15	-0.11	-0.26	0.0176837	0.37863	0.35259	0.048612	0.0429474	1	0.236939	0.73564
FALSE	High	Master Protein	P46736	Lys-63-specific deubiquitinase BRCC36 OS=Homo sapiens OX=9606 GN=BRCC3 PE=1 SV=2	0	3.933	5	1	1	1	316	36	5.92	4.29	1	cell cycle OR cell proliferation;cell organization and biogenesis;protein metabolism;DNA metabolism;other metabolic processes;stress response;signal transduction;other biological processes	cytosol;cytoskeleton;nucleus;other cell component	enzyme regulator activity;other molecular function	Pf01398, Pf18110	79184	BRCC3	0.76	1.02	0.000264747	0.00431517	A6QRF8; A6QRF9; A8MUX5; A8MWH0; A9Z1Y0; A9Z1Y5; B1B062; B4DQN7; hsa:79184; P46736; Q16107; Q53YX5; Q9BTZ6	ENSG00000185515	5q35 copy number variation	Recruitment and ATM-mediated phosphorylation of repair and signaling proteins at DNA double strand breaks; Processing of DNA double-strand break ends; G2/M DNA damage checkpoint; Nonhomologous End-Joining (NHEJ); Metalloprotease DUBs	6	0	1.488	1.362	2.027	1.139	1.696	0.837	0.57	0.45	0.19	-0.26	0.0134212	0.0171771	0.494779	0.200976	0.0344953	0.869796	0.00192171	0.895271
FALSE	High	Master Protein	Q96NL6	Sodium channel and clathrin linker 1 OS=Homo sapiens OX=9606 GN=SCLT1 PE=1 SV=2	0	4	2	1	1	1	688	80.9	6.07	4.16	1	cell cycle OR cell proliferation;cell organization and biogenesis;developmental processes	other membranes;cytosol;cytoskeleton;other cell component	other molecular function		132320	SCLT1	0.92	1.18	0.00270406	0.010323	A4QN04; hsa:132320; Q0VAH2; Q6P2M4; Q96NL6	ENSG00000151466	Genes related to primary cilium development (based on CRISPR); Ciliopathies; Bardet-Biedl syndrome	Anchoring of the basal body to the plasma membrane	4	0	1.559	1.456	2.271	1.214	1.893	0.834	0.64	0.54	0.28	-0.26	0.0196067	0.350381	0.769661	0.918128	0.0466606	1	0.00855019	1
FALSE	High	Master Protein	A0A024R1H7	Zinc finger protein 278, isoform CRA_b OS=Homo sapiens OX=9606 GN=ZNF278 PE=4 SV=1	0	7.863	7	3	4	2	537	58	8.6	10.62	3	other biological processes	nucleus		Pf00096, Pf00651, Pf13912	23598	ZNF278	-0.52	-0.26	0.384591	0.0338833	A0A024R1H7		Androgen receptor signaling pathway		1	1	0.764	1.094	0.837	0.911	0.696	0.832	-0.39	0.13	-0.13	-0.26	0.0676107	0.555547	0.824145	0.24657	0.122877	1	0.501208	1
FALSE	High	Master Protein	A0A7P0Z449	Alpha-1,3-glucosyltransferase OS=Homo sapiens OX=9606 GN=ALG8 PE=1 SV=1	0	4.439	3	2	2	2	527	60.1	9.14	4.92	2	protein metabolism;other metabolic processes	other membranes;ER/Golgi	other molecular function	Pf03155		ALG8	0.32	0.58	0.000475397	0.0454727	A0A7P0Z449	ENSG00000159063	N-glycan biosynthesis		1	0	1.395	1.069	1.491	0.893	1.246	0.835	0.48	0.1	-0.16	-0.26	0.00509268	0.135227	0.591243	0.0354042	0.0166683	1	0.00256296	0.991899
FALSE	High	Master Protein	Q99442	Translocation protein SEC62 OS=Homo sapiens OX=9606 GN=SEC62 PE=1 SV=1	0	12.683	9	5	6	5	399	45.8	7.12	15.8	5	transport	other membranes;ER/Golgi	other molecular function	Pf03839	7095	SEC62	-0.53	-0.27	0.457858	0.0480506	D3DNQ0; hsa:7095; O00682; O00729; Q99442	ENSG00000008952			0	0	0.818	1.012	0.827	0.846	0.691	0.836	-0.29	0.02	-0.24	-0.26	0.212249	0.913535	0.551976	0.290462	0.323816	1	0.583139	0.955419
FALSE	High	Master Protein	D3DTH7	Myosin IC, isoform CRA_a OS=Homo sapiens OX=9606 GN=MYO1C PE=3 SV=1	0	51.05	24	16	18	1	862	98.9	9.42	57.08	16		cytoskeleton	cytoskeletal activity;other molecular function	Pf00063, Pf00612, Pf06017		MYO1C	0.88	1.14	0.0217959	0.0601501	D3DTH7				0	0	1.066	2.065	2.202	1.727	1.841	0.836	0.09	1.05	0.79	-0.26	0.973533	0.0327143	0.0935756	0.84004	1	0.91046	0.0448331	0.337959
FALSE	High	Master Protein	P62273	40S ribosomal protein S29 OS=Homo sapiens OX=9606 GN=RPS29 PE=1 SV=2	0	5.42	34	2	2	2	56	6.7	10.13	6.1	2	protein metabolism;other metabolic processes	other membranes;cytosol;ER/Golgi;translational apparatus;nucleus;other cell component	other molecular function	Pf00253	6235	RPS29	-0.63	-0.36	0.278151	0.108015	A8MZ73; hsa:6235; P30054; P62273	ENSG00000213741	Cytoplasmic ribosomal proteins	Regulation of expression of SLITs and ROBOs; L13a-mediated translational silencing of Ceruloplasmin expression; Formation of a pool of free 40S subunits; GTP hydrolysis and joining of the 60S ribosomal subunit; Major pathway of rRNA processing in the nucleolus and cytosol; Nonsense Mediated Decay (NMD) enhanced by the Exon Junction Complex (EJC); SRP-dependent cotranslational protein targeting to…	19	0	0.864	0.899	0.777	0.75	0.648	0.835	-0.21	-0.15	-0.41	-0.26	0.667568	0.84122	0.397801	0.782992	0.819636	1	0.379214	0.790489
FALSE	High	Master Protein	A7BI36	p180/ribosome receptor OS=Homo sapiens OX=9606 GN=RRBP1 PE=2 SV=2	0	158.376	34	42	54	42	1540	165.6	8.97	177.53	42	transport	other membranes;ER/Golgi		Pf05104		RRBP1	-0.35	-0.1	0.897006	0.123716	A7BI36				0	0	0.881	1.062	0.936	0.889	0.783	0.837	-0.18	0.09	-0.17	-0.26	0.553814	0.902759	0.540482	0.273691	0.708093	1	0.990123	0.941852
FALSE	High	Master Protein	P04899	Guanine nucleotide-binding protein G(i) subunit alpha-2 OS=Homo sapiens OX=9606 GN=GNAI2 PE=1 SV=3	0	25.178	27	7	7	4	355	40.4	5.54	23.16	7	cell-cell signaling;cell cycle OR cell proliferation;signal transduction;other biological processes	plasma membrane;other membranes;cytosol;cytoskeleton;nucleus;other cell component	signal transduction activity or receptor binding;other molecular function	Pf00503	2771	GNAI2	-0.27	-0.01	0.990593	0.238796	B3KTZ0; B4DYA0; B4E2X5; hsa:2771; P04899; Q6B6N3; Q8IZ71	ENSG00000114353	Thyroid stimulating hormone (TSH) signaling pathway; Corticotropin-releasing hormone signaling pathway; S1P receptor signal transduction; Complement system; G protein signaling pathways; Chemokine signaling pathway; Hippo signaling regulation pathways; Purinergic signaling; Opioid receptor pathways; Calcium regulation in cardiac cells; 5q35 copy number variation; Serotonin HTR1 group and FOS path…	G alpha (i) signalling events; G alpha (z) signalling events; Adenylate cyclase inhibitory pathway; ADP signalling through P2Y purinoceptor 12; G alpha (s) signalling events; Extra-nuclear estrogen signaling; GPER1 signaling; ADORA2B mediated anti-inflammatory cytokines production; Adrenaline,noradrenaline inhibits insulin secretion	22	0	0.985	1.009	0.994	0.843	0.83	0.836	-0.02	0.01	-0.25	-0.26	0.984421	0.999932	0.348622	0.32876	1	1	1	0.7296
FALSE	High	Master Protein	Q9BU76	Multiple myeloma tumor-associated protein 2 OS=Homo sapiens OX=9606 GN=MMTAG2 PE=1 SV=1	0	24.638	27	7	9	7	263	29.4	10.02	26.65	7		non-structural extracellular;other cell component		Pf10159	79169	MMTAG2	-0.12	0.14	0.304414	0.50789	hsa:79169; Q6P5Y0; Q6ZTZ6; Q6ZWA6; Q8IZH3; Q9BU76	ENSG00000143793		Neutrophil degranulation	1	0	1.161	0.952	1.105	0.793	0.921	0.833	0.22	-0.07	-0.33	-0.26	0.146443	0.935805	0.0311317	0.0603237	0.235044	1	0.410467	0.198895
FALSE	Medium	Master Protein	Q9H479	Fructosamine-3-kinase OS=Homo sapiens OX=9606 GN=FN3K PE=1 SV=1	0.04	0.998	2	1	1	1	309	35.1	7.55	2.13	1	protein metabolism;other metabolic processes;other biological processes	cytosol	kinase activity;other molecular function	Pf03881	64122	FN3K	0.36	0.62	0.118178	0.553021	hsa:64122; Q9H479	ENSG00000167363		Gamma carboxylation, hypusine formation and arylsulfatase activation	1	0	1.179	1.307	1.541	1.092	1.287	0.835	0.24	0.39	0.13	-0.26	0.901965	0.282192	0.868538	0.753223	1	1	0.183307	1
FALSE	High	Master Protein	I3L4I0	FLYWCH family member 2 (Fragment) OS=Homo sapiens OX=9606 GN=FLYWCH2 PE=1 SV=1	0	3.915	12	1	1	1	91	9.6	9.83	2.93	1				Pf15423		FLYWCH2	-0.16	0.1	0.999248	0.683516	I3L4I0	ENSG00000162076			0	0	1.037	1.035	1.073	0.861	0.893	0.832	0.05	0.05	-0.22	-0.26	0.910217	0.948558	0.945024	0.743654	1	1	1	1
FALSE	High	Master Protein	B1AVT0	CDC like kinase 2 OS=Homo sapiens OX=9606 GN=CLK2 PE=1 SV=1	0	6.411	6	3	3	3	497	59.8	9.66	4.73	3	protein metabolism;other metabolic processes	nucleus	kinase activity;other molecular function	Pf00069		CLK2	0.3	0.55	0.255449	0.745889	B1AVT0	ENSG00000176444; ENSG00000261893			0	0	1.174	1.248	1.466	1.045	1.227	0.837	0.23	0.32	0.06	-0.26	0.511081	0.927356	0.99164	0.842948	0.663547	1	0.352497	1
FALSE	High	Master Protein	A0A6Q8NVI4	AT-rich interactive domain-containing protein 1B OS=Homo sapiens OX=9606 GN=ARID1B PE=1 SV=1	0	12.711	2	5	5	5	2372	249.1	6.83	13	5	cell organization and biogenesis;stress response;other biological processes	nucleus;other cell component	nucleic acid binding activity	Pf01388, Pf12031		ARID1B	-0.19	0.07	0.999254	0.746289	A0A6Q8NVI4	ENSG00000049618	Tumor suppressor activity of SMARCB1; Thermogenesis; Kleefstra syndrome		3	0	1.11	0.943	1.046	0.789	0.875	0.837	0.15	-0.08	-0.34	-0.26	0.818249	0.873947	0.348783	0.686397	0.958235	1	1	0.7296
FALSE	High	Master Protein	A0A8Q3SIG2	DNA (cytosine-5-)-methyltransferase OS=Homo sapiens OX=9606 GN=DNMT3B PE=1 SV=1	0	5.561	3	3	3	1	790	88.5	8.32	7	3	DNA metabolism;other metabolic processes;other biological processes	nucleus	other molecular function			DNMT3B	0.13	0.39	0.0688826	0.788211	A0A8Q3SIG2	ENSG00000088305	Mesodermal commitment pathway; Hematopoietic stem cell gene regulation by GABP alpha/beta complex; MTHFR deficiency		3	0	0.959	1.367	1.31	1.14	1.093	0.834	-0.06	0.45	0.19	-0.26	0.999619	0.0784031	0.831347	0.345391	1	1	0.116488	1
FALSE	High	Master Protein	B4DR58	cDNA FLJ55354, highly similar to Intraflagellar transport 140 homolog OS=Homo sapiens OX=9606 PE=2 SV=1	0	5.219	2	2	2	1	1149	130.6	5.81	5.54	2		cytoskeleton		Pf12894			-0.13	0.13	0.942342	0.804792					0	1	1.014	1.077	1.092	0.901	0.913	0.836	0.02	0.11	-0.15	-0.26	0.981308	0.997558	0.937822	0.975782	1	1	1	1
FALSE	High	Master Protein	B2RTS4	Centrosomal protein 170kDa OS=Homo sapiens OX=9606 GN=CEP170 PE=2 SV=1	0	111.519	28	33	38	1	1486	164.5	7.24	116.5	33				Pf00498, Pf15308		CEP170	0.1	0.36	0.518257	0.981846	B2RTS4				0	0	1.569	0.816	1.28	0.682	1.07	0.836	0.65	-0.29	-0.55	-0.26	0.105902	0.590775	0.247189	0.796724	0.179882	1	0.6453	0.581827
FALSE	High	Master Protein	J3QLK6	Archaelysin family metallopeptidase 2 (Fragment) OS=Homo sapiens OX=9606 GN=AMZ2 PE=1 SV=1	0	4.013	9	2	2	2	206	23.5	8.53	5.38	2	protein metabolism		other molecular function			AMZ2	-0.01	0.24	0.365851	0.999808	J3QLK6	ENSG00000196704			0	0	0.995	1.189	1.183	0.995	0.99	0.837	-0.01	0.25	-0.01	-0.26	0.751589	0.873711	0.765994	0.413006	0.899346	1	0.480654	1
FALSE	High	Master Protein	Q8WUB8	PHD finger protein 10 OS=Homo sapiens OX=9606 GN=PHF10 PE=1 SV=3	0	28.05	21	8	10	8	498	56	6.62	33.2	8	cell organization and biogenesis;developmental processes;other biological processes	nucleus;other cell component	other molecular function	Pf00628	55274	PHF10	-0.7	-0.46	0.00169849	0.000203974	hsa:55274; Q2YDA3; Q53HG8; Q8WUB8; Q9BXD2; Q9NV26	ENSG00000130024			0	0	0.754	0.965	0.727	0.814	0.614	0.844	-0.41	-0.05	-0.3	-0.25	0.00294074	0.940009	0.029117	0.0553487	0.0118735	1	0.00601947	0.192795
FALSE	High	Master Protein	Q86YZ3	Hornerin OS=Homo sapiens OX=9606 GN=HRNR PE=1 SV=2	0	69.698	15	14	25	14	2850	282.2	10.04	87.82	14	cell organization and biogenesis;other biological processes	non-structural extracellular;plasma membrane;other cytoplasmic organelle;other cell component	other molecular function	Pf01023	388697	HRNR	-2.75	-2.51	0.000297133	0.000798067	hsa:388697; Q5DT20; Q5U1F4; Q86YZ3	ENSG00000197915		Neutrophil degranulation	1	0	0.279	0.631	0.176	0.532	0.148	0.842	-1.84	-0.66	-0.91	-0.25	0.00556805	0.0553103	0.134097	0.985986	0.0178115	0.975563	0.00197613	0.400615
FALSE	High	Master Protein	A0A024R4E7	Peroxisomal biogenesis factor 11B, isoform CRA_a OS=Homo sapiens OX=9606 GN=PEX11B PE=4 SV=1	0	11.065	23	4	4	4	259	28.4	9.85	12.69	4	cell organization and biogenesis	other membranes;mitochondrion;nucleus;other cytoplasmic organelle;other cell component		Pf05648	8799	PEX11B	0.48	0.73	0.000140498	0.00430066	A0A024R4E7; hsa:8799				0	0	1.287	1.288	1.657	1.086	1.397	0.843	0.36	0.36	0.12	-0.25	0.00767892	0.0108028	0.728627	0.0720747	0.0225649	0.745604	0.00134076	1
FALSE	Medium	Master Protein	Q8IYK4	Procollagen galactosyltransferase 2 OS=Homo sapiens OX=9606 GN=COLGALT2 PE=1 SV=1	0.038	1.012	1	1	1	1	626	72.9	6.2	2.51	1	cell organization and biogenesis	ER/Golgi	other molecular function	Pf01755, Pf13704	23127	COLGALT2	0.8	1.05	0.000568553	0.00651808	hsa:23127; O60327; Q8IYK4; Q9BZR0	ENSG00000198756		Collagen biosynthesis and modifying enzymes	1	0	1.794	1.157	2.076	0.971	1.742	0.839	0.84	0.21	-0.04	-0.25	0.00130222	0.778967	0.80185	0.364321	0.00687785	1	0.00285788	1
FALSE	High	Master Protein	P06702	Protein S100-A9 OS=Homo sapiens OX=9606 GN=S100A9 PE=1 SV=1	0	4.005	11	1	1	1	114	13.2	6.13	4.3	1	cell adhesion;cell-cell signaling;protein metabolism;other metabolic processes;stress response;developmental processes;other biological processes	non-structural extracellular;plasma membrane;other membranes;cytosol;cytoskeleton;other cell component	signal transduction activity or receptor binding;cytoskeletal activity;other molecular function	Pf01023	6280	S100A9	-2.59	-2.35	0.00805194	0.00702227	D3DV36; hsa:6280; P06702; Q6FGA1; Q9NYM0; Q9UCJ1	ENSG00000163220	IL1 and megakaryocytes in obesity; Vitamin D receptor pathway	ER-Phagosome pathway; Neutrophil degranulation; MyD88:MAL(TIRAP) cascade initiated on plasma membrane; MyD88 deficiency (TLR2/4); IRAK4 deficiency (TLR2/4); Regulation of TLR by endogenous ligand; Metal sequestration by antimicrobial proteins; RHO GTPases Activate NADPH Oxidases	10	0	0.24	0.82	0.197	0.69	0.166	0.842	-2.06	-0.29	-0.54	-0.25	0.011145	0.991172	0.811963	0.918624	0.0298632	1	0.0198091	1
FALSE	High	Master Protein	B4DX85	cDNA FLJ56030, highly similar to Homo sapiens outer dense fiber of sperm tails 2 (ODF2), transcript variant 2, mRNA OS=Homo sapiens OX=9606 PE=2 SV=1	0.001	3.295	2	1	1	1	638	73.6	7.61	2.93	1		cytoskeleton;other cell component					-0.7	-0.45	0.0559741	0.00766153					0	0	0.827	0.885	0.732	0.745	0.616	0.842	-0.27	-0.18	-0.43	-0.25	0.126473	0.92173	0.137724	0.28031	0.207793	1	0.0979338	0.401205
FALSE	High	Master Protein	E9PIE4	Mitochondrial carrier 2 (Fragment) OS=Homo sapiens OX=9606 GN=MTCH2 PE=1 SV=8	0	18.696	28	6	6	1	262	28.5	7.61	17.44	6		other membranes		Pf00153		MTCH2	-0.42	-0.17	0.272533	0.00769487	E9PIE4	ENSG00000109919			0	0	0.86	1.031	0.886	0.869	0.747	0.843	-0.22	0.04	-0.2	-0.25	0.188384	0.990526	0.0966238	0.0685566	0.292614	1	0.372746	0.344243
FALSE	High	Master Protein	Q7Z4X2	NADH dehydrogenase [ubiquinone] 1 beta subcomplex subunit 11, mitochondrial OS=Homo sapiens OX=9606 PE=2 SV=1	0	5.116	11	2	2	2	158	17.9	5.43	4.96	2		other membranes;mitochondrion		Pf10183			-0.34	-0.09	0.151007	0.013725					0	0	1.084	0.864	0.936	0.727	0.787	0.841	0.12	-0.21	-0.46	-0.25	0.96597	0.0828369	0.00856092	0.226945	1	1	0.224195	0.111967
FALSE	High	Master Protein	Q5VV42	Threonylcarbamoyladenosine tRNA methylthiotransferase OS=Homo sapiens OX=9606 GN=CDKAL1 PE=1 SV=1	0	26.093	18	8	8	8	579	65.1	7.46	23.83	8	protein metabolism;RNA metabolism OR transcription;other metabolic processes	other membranes;ER/Golgi	other molecular function	Pf00919, Pf01938, Pf04055	54901	CDKAL1	0.33	0.57	0.000748095	0.018767	A8K6S0; hsa:54901; Q5VV42; Q6P385; Q6ZR27; Q9NXB3	ENSG00000145996	Vitamin D receptor pathway	tRNA modification in the nucleus and cytosol	2	0	1.329	1.117	1.485	0.942	1.253	0.844	0.41	0.16	-0.09	-0.25	0.00350401	0.413903	0.800307	0.16781	0.0135044	1	0.0034109	1
FALSE	High	Master Protein	D6RCP9	Deoxycytidine kinase OS=Homo sapiens OX=9606 GN=DCK PE=1 SV=1	0	5.147	10	2	2	1	199	22.9	5.12	7.04	2	other metabolic processes		kinase activity;other molecular function	Pf01712		DCK	-0.87	-0.62	0.0473202	0.0193316	D6RCP9	ENSG00000156136			0	0	0.737	0.881	0.649	0.742	0.547	0.842	-0.44	-0.18	-0.43	-0.25	0.256651	0.589634	0.203817	0.717961	0.377998	1	0.0849853	0.510376
FALSE	High	Master Protein	Q92520	Protein FAM3C OS=Homo sapiens OX=9606 GN=FAM3C PE=1 SV=1	0	5.558	8	2	3	2	227	24.7	8.29	6.05	2	signal transduction	non-structural extracellular;ER/Golgi;other cell component	signal transduction activity or receptor binding	Pf15711	10447	FAM3C	-0.29	-0.04	0.999543	0.0320936	A6NDN2; A8K3R7; hsa:10447; Q92520	ENSG00000196937		Platelet degranulation	1	0	0.738	1.318	0.972	1.105	0.815	0.839	-0.44	0.4	0.14	-0.25	0.00306415	0.00275694	0.504367	0.0285231	0.0122655	0.593255	1	0.905681
FALSE	High	Master Protein	A0A3B3IS87	Forkhead box P1 (Fragment) OS=Homo sapiens OX=9606 GN=FOXP1 PE=1 SV=1	0	5.471	6	2	2	2	468	51.7	7.23	6.68	2	other biological processes	nucleus	nucleic acid binding activity;other molecular function	Pf00250, Pf16159		FOXP1	0.92	1.17	0.00549092	0.0469789	A0A3B3IS87	ENSG00000114861			0	0	1.665	1.349	2.245	1.135	1.891	0.842	0.74	0.43	0.18	-0.25	0.0373719	0.422686	0.997136	0.611724	0.075387	1	0.0148767	1
FALSE	High	Master Protein	P62879	Guanine nucleotide-binding protein G(I)/G(S)/G(T) subunit beta-2 OS=Homo sapiens OX=9606 GN=GNB2 PE=1 SV=3	0	23.062	25	7	9	2	340	37.3	6	27.38	7	signal transduction;other biological processes	plasma membrane;other membranes;cytosol;other cell component	other molecular function	Pf00400	2783	GNB2	-0.43	-0.18	0.472938	0.125287	B3KPU1; hsa:2783; P11016; P54312; P62879	ENSG00000172354	Corticotropin-releasing hormone signaling pathway; Myometrial relaxation and contraction pathways; G protein signaling pathways; Chemokine signaling pathway; Focal adhesion: PI3K-Akt-mTOR-signaling pathway; PI3K-Akt signaling pathway; Ras signaling; Calcium regulation in cardiac cells	G alpha (12/13) signalling events; G alpha (q) signalling events; G alpha (i) signalling events; G alpha (z) signalling events; ADP signalling through P2Y purinoceptor 12; G alpha (s) signalling events; Extra-nuclear estrogen signaling; GPER1 signaling; ADORA2B mediated anti-inflammatory cytokines production; Thrombin signalling through proteinase activated receptors (PARs); Activation of G prote…	36	1	0.819	1.078	0.883	0.909	0.744	0.843	-0.29	0.11	-0.14	-0.25	0.183465	0.856606	0.947099	0.621354	0.28629	1	0.599557	1
FALSE	High	Master Protein	A0A8V8TQM4	Pleckstrin homology domain interacting protein OS=Homo sapiens OX=9606 GN=PHIP PE=1 SV=1	0	58.056	13	19	20	19	1801	204.1	8.79	60.3	19		nucleus				PHIP	-0.22	0.02	0.998917	0.22392	A0A8V8TQM4	ENSG00000146247			0	0	0.981	1.036	1.016	0.872	0.856	0.842	-0.03	0.05	-0.2	-0.25	0.966941	0.930988	0.366682	0.190786	1	1	1	0.75612
FALSE	High	Master Protein	Q96L92	Sorting nexin-27 OS=Homo sapiens OX=9606 GN=SNX27 PE=1 SV=2	0	30.22	27	11	13	11	541	61.2	6.49	34.15	11	transport;signal transduction;other biological processes	plasma membrane;other membranes;cytosol;other cytoplasmic organelle;other cell component	other molecular function	Pf00595, Pf00787, Pf00788	81609	SNX27	-0.27	-0.02	0.999206	0.227511	hsa:81609; Q32Q36; Q4AEJ5; Q5VWB0; Q5VWB1; Q5VWB2; Q6IPP6; Q86UB1; Q96D79; Q96L92; Q9H3K8	ENSG00000143376			0	0	0.955	1.034	0.988	0.871	0.832	0.842	-0.07	0.05	-0.2	-0.25	0.998544	0.999991	0.270534	0.262123	1	1	1	0.615101
FALSE	High	Master Protein	O15173	Membrane-associated progesterone receptor component 2 OS=Homo sapiens OX=9606 GN=PGRMC2 PE=1 SV=1	0	14.843	26	5	6	4	223	23.8	4.88	16.61	5	transport;signal transduction;other biological processes	ER/Golgi;nucleus;other cell component	transporter activity;other molecular function	Pf00173	10424	PGRMC2	0.5	0.75	0.116479	0.265049	hsa:10424; O15173; Q569H1	ENSG00000164040	Ciliary landscape	RHOA GTPase cycle; RHOG GTPase cycle; RAC2 GTPase cycle; RAC3 GTPase cycle; RHOD GTPase cycle	6	1	1.168	1.441	1.683	1.21	1.413	0.84	0.22	0.53	0.28	-0.25	0.715265	0.440855	0.720039	0.983058	0.865152	1	0.180895	1
FALSE	High	Master Protein	P23378	Glycine dehydrogenase (decarboxylating), mitochondrial OS=Homo sapiens OX=9606 GN=GLDC PE=1 SV=2	0	30.345	12	12	13	9	1020	112.7	7.11	34.27	12	other metabolic processes;other biological processes	plasma membrane;other membranes;mitochondrion;nucleus;other cell component	other molecular function	Pf01212, Pf02347	2731	GLDC	-0.14	0.11	0.746384	0.353581	hsa:2731; P23378; Q2M2F8	ENSG00000178445	Metabolic Epileptic Disorders	Glycine degradation	2	2	0.958	1.124	1.077	0.948	0.908	0.843	-0.06	0.17	-0.08	-0.25	0.774145	0.280849	0.793206	0.111951	0.919786	1	0.866747	1
FALSE	High	Master Protein	Q9Y620	DNA repair and recombination protein RAD54B OS=Homo sapiens OX=9606 GN=RAD54B PE=1 SV=1	0	4.904	3	2	2	2	910	102.9	8.12	5.65	2	cell cycle OR cell proliferation;cell organization and biogenesis;DNA metabolism;other metabolic processes;stress response;other biological processes	nucleus	nucleic acid binding activity;other molecular function	Pf00176, Pf00271	25788	RAD54B	-0.14	0.1	0.586484	0.559823	F6WBS8; hsa:25788; Q9Y620	ENSG00000197275	Homologous recombination; DNA repair pathways, full network		2	0	1.203	0.893	1.074	0.752	0.905	0.842	0.27	-0.16	-0.41	-0.25	0.264104	0.886357	0.0599006	0.139253	0.386776	1	0.712851	0.278094
FALSE	High	Master Protein	Q9BSK1	Zinc finger protein 577 OS=Homo sapiens OX=9606 GN=ZNF577 PE=2 SV=3	0.008	1.831	2	1	1	1	485	54.9	9.23	0	1	other biological processes	nucleus	nucleic acid binding activity;other molecular function	Pf00096, Pf01352, Pf13465	84765	ZNF577	-0.28	-0.04	0.995835	0.722538	A8K0B4; A8K6Z7; C9JFB9; hsa:84765; Q9BSK1	ENSG00000161551		Generic Transcription Pathway	1	0	1.04	0.936	0.974	0.789	0.821	0.843	0.06	-0.1	-0.34	-0.25	0.990718	0.999868	0.580135	0.614097	1	1	1	0.982083
FALSE	High	Master Protein	Q13813	Spectrin alpha chain, non-erythrocytic 1 OS=Homo sapiens OX=9606 GN=SPTAN1 PE=1 SV=3	0	228.187	30	68	85	1	2472	284.4	5.35	272.54	68	cell organization and biogenesis	non-structural extracellular;plasma membrane;other membranes;cytosol;cytoskeleton;other cell component	cytoskeletal activity;other molecular function	Pf00018, Pf00435, Pf08726, Pf13499	6709	SPTAN1	-0.15	0.09	0.567494	0.819675	hsa:6709; Q13186; Q13813; Q15324; Q16606; Q59EF1; Q5VXV5; Q5VXV6; Q7Z6M5; Q9P0V0	ENSG00000197694	Fas ligand pathway and stress induction of heat shock proteins	Sensory processing of sound by inner hair cells of the cochlea; Sensory processing of sound by outer hair cells of the cochlea; COPI-mediated anterograde transport; RHOV GTPase cycle; Neutrophil degranulation; RHOU GTPase cycle; Nephrin family interactions; RAF/MAP kinase cascade; NCAM signaling for neurite out-growth; Interaction between L1 and Ankyrins; Caspase-mediated cleavage of cytoskeletal…	12	55	0.904	1.181	1.067	0.995	0.899	0.842	-0.15	0.24	-0.01	-0.25	0.604683	0.123675	0.992559	0.249829	0.760652	1	0.694668	1
FALSE	High	Master Protein	B4DZR8	cDNA FLJ61003, highly similar to Tudor and KH domain-containing protein OS=Homo sapiens OX=9606 PE=2 SV=1	0	10.308	6	3	3	3	561	62	5.02	8.59	3		other membranes;other cell component	nucleic acid binding activity	Pf00013, Pf00567			-0.21	0.04	0.679149	0.826304					0	0	0.919	1.12	1.03	0.943	0.867	0.842	-0.12	0.16	-0.08	-0.25	0.996527	0.56522	0.904734	0.317602	1	1	0.805346	1
FALSE	High	Master Protein	A0A8I5KT58	Kinase D interacting substrate 220 OS=Homo sapiens OX=9606 GN=KIDINS220 PE=1 SV=1	0	8.481	2	3	3	3	1764	195.9	6.79	9.07	3		other membranes				KIDINS220	-0.01	0.24	0.201573	0.967672	A0A8I5KT58	ENSG00000134313			0	0	1.113	1.058	1.177	0.89	0.991	0.842	0.15	0.08	-0.17	-0.25	0.810467	0.56273	0.62087	0.153141	0.951574	1	0.28786	1
FALSE	High	Master Protein	Q92621	Nuclear pore complex protein Nup205 OS=Homo sapiens OX=9606 GN=NUP205 PE=1 SV=3	0	96.696	17	32	39	32	2012	227.8	6.19	109.48	32	cell organization and biogenesis;transport	other membranes;cytosol;nucleus	other molecular function	Pf11894	23165	NUP205	0.01	0.27	0.0952434	0.996936	A6H8X3; hsa:23165; Q86YC1; Q92621	ENSG00000155561		SUMOylation of DNA replication proteins; HCMV Late Events; HCMV Early Events; ISG15 antiviral mechanism; Transport of the SLBP independent Mature mRNA; Transport of the SLBP Dependant Mature mRNA; Transport of Mature mRNA Derived from an Intronless Transcript; Transport of Mature mRNA derived from an Intron-Containing Transcript; Rev-mediated nuclear export of HIV RNA; Transport of Ribonucleoprot…	29	0	1.097	1.098	1.204	0.921	1.01	0.839	0.13	0.13	-0.12	-0.25	0.748586	0.345429	0.891907	0.182294	0.896558	1	0.152018	1
FALSE	Medium	Master Protein	P0DJ93	Small integral membrane protein 13 OS=Homo sapiens OX=9606 GN=SMIM13 PE=3 SV=1	0.024	1.316	13	1	1	1	91	10.3	6.67	0	1		other membranes		Pf15938	221710	SMIM13	-0.93	-0.69	0.0119141	0.00480238	G3V581; hsa:221710; P0DJ93	ENSG00000224531			0	0	0.77	0.805	0.619	0.683	0.525	0.848	-0.38	-0.31	-0.55	-0.24	0.19148	0.214667	0.0540487	0.596931	0.29657	1	0.0272828	0.266112
FALSE	High	Master Protein	Q9H9B1	Histone-lysine N-methyltransferase EHMT1 OS=Homo sapiens OX=9606 GN=EHMT1 PE=1 SV=4	0	38.013	16	12	12	12	1298	141.4	5.76	39.67	12	cell organization and biogenesis;protein metabolism;DNA metabolism;other metabolic processes;other biological processes	nucleus;other cell component	other molecular function	Pf00856, Pf05033, Pf12796	79813	EHMT1	-0.51	-0.27	0.0728535	0.00877921	B1AQ58; B1AQ59; hsa:79813; Q86X08; Q8TCN7; Q96F53; Q96JF1; Q96KH4; Q9H9B1	ENSG00000181090	Histone modifications; MTHFR deficiency; Kleefstra syndrome	Transcriptional Regulation by E2F6; Senescence-Associated Secretory Phenotype (SASP); Transcriptional Regulation by VENTX; PKMTs methylate histone lysines; Regulation of TP53 Activity through Methylation	8	0	0.82	1.01	0.828	0.854	0.7	0.846	-0.29	0.01	-0.23	-0.24	0.067048	0.999899	0.279377	0.260458	0.122182	1	0.122024	0.628914
FALSE	High	Master Protein	A0A8V8TQB4	Baculoviral IAP repeat containing 6 OS=Homo sapiens OX=9606 GN=BIRC6 PE=1 SV=1	0	47.995	5	16	16	16	4840	528	6.13	50.61	16	other biological processes		other molecular function		57448	BIRC6	-0.56	-0.32	0.113889	0.0160365	A0A8V8TQB4	ENSG00000115760			0	0	0.733	1.09	0.799	0.925	0.678	0.848	-0.45	0.12	-0.11	-0.24	0.0263929	0.682606	0.847424	0.337606	0.0567459	1	0.17742	1
FALSE	High	Master Protein	A0A8V8TLM6	Transferrin receptor protein 1 OS=Homo sapiens OX=9606 GN=TFRC PE=1 SV=1	0	67.557	28	20	22	1	795	88.6	6.57	65.17	20	transport;other biological processes	plasma membrane;other membranes;other cell component	other molecular function			TFRC	-0.37	-0.14	0.197761	0.0182938	A0A8V8TLM6	ENSG00000072274	Iron metabolism in placenta; Ferroptosis; 3q29 copy number variation syndrome; Iron metabolism disorders		4	16	0.865	1.051	0.909	0.892	0.772	0.849	-0.21	0.07	-0.16	-0.24	0.164815	0.998896	0.284174	0.243	0.260319	1	0.283547	0.636949
FALSE	High	Master Protein	Q04721	Neurogenic locus notch homolog protein 2 OS=Homo sapiens OX=9606 GN=NOTCH2 PE=1 SV=3	0	20.963	4	8	8	8	2471	265.2	5.14	24.28	8	cell cycle OR cell proliferation;cell organization and biogenesis;stress response;developmental processes;signal transduction;other biological processes	non-structural extracellular;plasma membrane;other membranes;ER/Golgi;nucleus;other cell component	other molecular function	Pf00008, Pf00066, Pf06816, Pf07645, Pf07684, Pf12661, Pf12796	4853	NOTCH2	-0.45	-0.21	0.220643	0.0244952	hsa:4853; Q04721; Q5T3X7; Q99734; Q9H240	ENSG00000134250	Neural crest differentiation; Notch signaling; Canonical and non-canonical Notch signaling; OSX and miRNAs in tooth development; Epithelial to mesenchymal transition in colorectal cancer; Breast cancer pathway; Head and neck squamous cell carcinoma; Osteoblast differentiation and related diseases; Genes controlling nephrogenesis; Primary ovarian insufficiency; Notch signaling pathway	NOTCH2 Activation and Transmission of Signal to the Nucleus; Pre-NOTCH Processing in Golgi; Pre-NOTCH Transcription and Translation; Notch-HLH transcription pathway; NOTCH2 intracellular domain regulates transcription; NOTCH4 Intracellular Domain Regulates Transcription; Pre-NOTCH Processing in the Endoplasmic Reticulum; Defective LFNG causes SCDO3	19	0	0.786	1.1	0.865	0.932	0.733	0.847	-0.35	0.14	-0.1	-0.24	0.0625488	0.771879	0.718344	0.296821	0.115681	1	0.311746	1
FALSE	High	Master Protein	P78527	DNA-dependent protein kinase catalytic subunit OS=Homo sapiens OX=9606 GN=PRKDC PE=1 SV=3	0	389.839	31	122	164	122	4128	468.8	7.12	494.75	122	cell cycle OR cell proliferation;cell organization and biogenesis;protein metabolism;DNA metabolism;RNA metabolism OR transcription;other metabolic processes;stress response;developmental processes;signal transduction;other biological processes	cytosol;nucleus;other cell component	nucleic acid binding activity;kinase activity;other molecular function	Pf00454, Pf02259, Pf02260, Pf08163, Pf19704, Pf20502	5591	PRKDC	-0.63	-0.39	0.26925	0.0261686	hsa:5591; P78527; P78528; Q13327; Q13337; Q14175; Q59H99; Q7Z611; Q96SE6; Q9UME3	ENSG00000253729	miRNA regulation of DNA damage response; Cell cycle; Retinoblastoma gene in cancer; Fas ligand pathway and stress induction of heat shock proteins; Pathways affected in adenoid cystic carcinoma; ATM signaling in development and disease ; Non-homologous end joining; Osteoblast differentiation and related diseases; DNA repair pathways, full network; DNA damage response	E3 ubiquitin ligases ubiquitinate target proteins; Cytosolic sensors of pathogen-associated DNA ; Nonhomologous End-Joining (NHEJ); IRF3-mediated induction of type I IFN	14	0	0.692	1.099	0.76	0.932	0.645	0.848	-0.53	0.14	-0.1	-0.24	0.0213415	0.28204	0.993625	0.266184	0.049052	1	0.368736	1
FALSE	High	Master Protein	Q15149	Plectin OS=Homo sapiens OX=9606 GN=PLEC PE=1 SV=3	0	254.342	22	89	96	85	4684	531.5	5.96	276.81	89	cell cycle OR cell proliferation;cell organization and biogenesis;other metabolic processes;stress response;developmental processes;other biological processes	plasma membrane;other membranes;cytosol;cytoskeleton;mitochondrion;other cell component	cytoskeletal activity;other molecular function	Pf00307, Pf00681, Pf03501, Pf17902, Pf18373	5339	PLEC	0.41	0.65	0.00264626	0.0373389	hsa:5339; Q15148; Q15149; Q16640; Q6S376; Q6S377; Q6S378; Q6S379; Q6S380; Q6S381; Q6S382; Q6S383	ENSG00000178209	Envelope proteins and their potential roles in EDMD physiopathology	Assembly of collagen fibrils and other multimeric structures; Caspase-mediated cleavage of cytoskeletal proteins; Type I hemidesmosome assembly	4	2	1.174	1.336	1.569	1.133	1.331	0.848	0.23	0.42	0.18	-0.24	0.0580629	0.1146	0.901316	0.384474	0.108567	1	0.00841998	1
FALSE	High	Master Protein	P04181	Ornithine aminotransferase, mitochondrial OS=Homo sapiens OX=9606 GN=OAT PE=1 SV=1	0	42.032	29	11	17	11	439	48.5	7.03	57.08	11	other metabolic processes;other biological processes	mitochondrion;nucleus;other cell component	other molecular function	Pf00202	4942	OAT	-0.24	0	0.813812	0.0390464	D3DRF0; hsa:4942; P04181; Q16068; Q16069; Q68CS0; Q6IAV9; Q9UD03	ENSG00000065154	Amino acid metabolism; 22q11.2 copy number variation syndrome; Creatine pathway	Glutamate and glutamine metabolism	4	0	0.963	1.042	1.003	0.881	0.848	0.845	-0.05	0.06	-0.18	-0.24	0.712422	0.997097	0.137303	0.109147	0.862818	1	0.927181	0.401205
FALSE	High	Master Protein	B3KSI3	Branched-chain-amino-acid aminotransferase OS=Homo sapiens OX=9606 GN=BCAT2 PE=1 SV=1	0	9.128	10	3	3	3	352	39.9	8.24	10.47	3	other metabolic processes		other molecular function	Pf01063	587	BCAT2	0.41	0.65	0.00193468	0.0609856	B3KSI3	ENSG00000105552	Trans-sulfuration, one-carbon metabolism and related pathways		1	0	1.322	1.184	1.565	1.004	1.327	0.848	0.4	0.24	0.01	-0.24	0.0250337	0.178864	0.990544	0.168567	0.0547227	1	0.00666373	1
FALSE	High	Master Protein	Q9H8M7	Ubiquitin carboxyl-terminal hydrolase MINDY-3 OS=Homo sapiens OX=9606 GN=MINDY3 PE=1 SV=1	0	4.492	8	3	3	3	445	49.7	4.77	6.33	3	protein metabolism;other metabolic processes;other biological processes	other membranes;nucleus	other molecular function	Pf13898	80013	MINDY3	-0.59	-0.36	0.105448	0.0843469	hsa:80013; Q5SZ68; Q5SZ69; Q5SZ70; Q6IA40; Q6P7P0; Q7Z2S1; Q8WUF1; Q9H3I4; Q9H8M7	ENSG00000148481			0	0	0.793	0.983	0.78	0.835	0.662	0.849	-0.33	-0.02	-0.26	-0.24	0.257952	0.896735	0.712417	0.965667	0.379475	1	0.166098	1
FALSE	High	Master Protein	Q6DKJ4	Nucleoredoxin OS=Homo sapiens OX=9606 GN=NXN PE=1 SV=2	0	13.192	14	4	5	4	435	48.4	4.97	19.44	4	cell-cell signaling;developmental processes;signal transduction;other biological processes	cytosol;nucleus	other molecular function	Pf13848, Pf13905	64359	NXN	0.09	0.33	0.00706032	0.526124	B4DXQ0; D3DTH2; hsa:64359; Q3SWW6; Q6DKJ4; Q6P3U6; Q7L4C6; Q9H9Q1	ENSG00000167693			0	0	1.169	1.072	1.253	0.909	1.062	0.848	0.23	0.1	-0.14	-0.24	0.0120063	0.963848	0.130748	0.0754858	0.0316124	1	0.0177891	0.394413
FALSE	High	Master Protein	A0A0D9SGJ8	PWWP domain containing 3A, DNA repair factor OS=Homo sapiens OX=9606 GN=PWWP3A PE=1 SV=1	0	9.251	7	3	3	3	732	80.8	8.63	9.38	3		cytosol;nucleus				PWWP3A	0.26	0.49	0.156184	0.74678	A0A0D9SGJ8	ENSG00000160953			0	0	1.18	1.193	1.408	1.013	1.195	0.849	0.24	0.25	0.02	-0.24	0.898463	0.367922	0.97683	0.663906	1	1	0.230732	1
FALSE	Medium	Master Protein	Q9H7Z6	Histone acetyltransferase KAT8 OS=Homo sapiens OX=9606 GN=KAT8 PE=1 SV=2	0.016	1.55	2	1	1	1	458	52.4	8.27	0	1	cell organization and biogenesis;protein metabolism;other metabolic processes;developmental processes;other biological processes	nucleus;other cell component	other molecular function	Pf01853, Pf11717, Pf17772	84148	KAT8	0.07	0.32	0.160903	0.941415	A8K4Z1; G5E9P2; hsa:84148; Q659G0; Q7LC17; Q8IY59; Q8WYB4; Q8WZ14; Q9H7Z6; Q9HAC5; Q9NR35	ENSG00000103510		Formation of WDR5-containing histone-modifying complexes; HATs acetylate histones	2	0	1.216	1.024	1.246	0.866	1.053	0.845	0.28	0.03	-0.21	-0.24	0.536237	0.746612	0.895609	0.434491	0.68917	1	0.236631	1
FALSE	High	Master Protein	Q15058	Kinesin-like protein KIF14 OS=Homo sapiens OX=9606 GN=KIF14 PE=1 SV=1	0	45.835	11	17	17	17	1648	186.4	7.91	43.14	17	cell adhesion;cell cycle OR cell proliferation;cell organization and biogenesis;protein metabolism;other metabolic processes;developmental processes;other biological processes	cytosol;cytoskeleton;nucleus;other cell component	cytoskeletal activity;other molecular function	Pf00225, Pf00498, Pf16183	9928	KIF14	-0.01	0.23	0.141651	0.999836	hsa:9928; Q14CI8; Q15058; Q4G0A5; Q5T1W3	ENSG00000118193		RND2 GTPase cycle; RND1 GTPase cycle; RHO GTPases activate CIT	3	0	1.031	1.139	1.174	0.967	0.996	0.849	0.04	0.19	-0.05	-0.24	0.999987	0.135905	0.999961	0.181524	1	1	0.212294	1
FALSE	High	Master Protein	Q15599	Na(+)/H(+) exchange regulatory cofactor NHE-RF2 OS=Homo sapiens OX=9606 GN=NHERF2 PE=1 SV=2	0	17.163	22	6	6	6	337	37.4	7.93	17.03	6	cell organization and biogenesis;other biological processes	plasma membrane;other membranes;nucleus;other cell component	signal transduction activity or receptor binding;other molecular function	Pf00595, Pf09007	9351	NHERF2	0	0.24	0.9182	0.999904	D3DU84; D3DU85; H3BSV6; hsa:9351; O00272; O00556; Q15599; Q3KQY7	ENSG00000065054			0	0	1.008	1.168	1.177	0.989	0.997	0.847	0.01	0.22	-0.02	-0.24	0.896146	0.999908	0.900275	0.919708	1	1	1	1
FALSE	High	Master Protein	P62917	60S ribosomal protein L8 OS=Homo sapiens OX=9606 GN=RPL8 PE=1 SV=2	0	20.332	28	9	13	9	257	28	11.03	32.92	9	protein metabolism;other metabolic processes	cytosol;translational apparatus;other cell component	nucleic acid binding activity;other molecular function	Pf00181, Pf03947	6132	RPL8	-1.54	-1.31	0.000117061	0.000101263	A8K094; D3DWN2; hsa:6132; P25120; P62917; Q567Q7; Q969V7; Q9BWQ9	ENSG00000161016	Cytoplasmic ribosomal proteins	Regulation of expression of SLITs and ROBOs; L13a-mediated translational silencing of Ceruloplasmin expression; Formation of a pool of free 40S subunits; GTP hydrolysis and joining of the 60S ribosomal subunit; Major pathway of rRNA processing in the nucleolus and cytosol; Nonsense Mediated Decay (NMD) enhanced by the Exon Junction Complex (EJC); SRP-dependent cotranslational protein targeting to…	14	0	0.45	0.898	0.404	0.764	0.343	0.851	-1.15	-0.16	-0.39	-0.23	0.000407175	0.38689	0.101638	0.623754	0.00335629	1	0.00122135	0.355598
FALSE	High	Master Protein	B7Z6Z4	Myosin light chain 6 OS=Homo sapiens OX=9606 GN=MYL6 PE=1 SV=1	0	15.696	23	5	7	5	238	26.7	5.08	23.56	5			other molecular function			MYL6	-0.51	-0.28	0.0316411	0.00290093	B7Z6Z4	ENSG00000092841	Ciliary landscape		1	0	0.735	1.116	0.821	0.952	0.7	0.853	-0.44	0.16	-0.07	-0.23	0.00189934	0.136653	0.995672	0.144831	0.00888876	1	0.0612922	1
FALSE	High	Master Protein	Q09028	Histone-binding protein RBBP4 OS=Homo sapiens OX=9606 GN=RBBP4 PE=1 SV=3	0	41.814	29	11	15	5	425	47.6	4.89	47.76	11	cell cycle OR cell proliferation;cell organization and biogenesis;protein metabolism;DNA metabolism;other metabolic processes;developmental processes;other biological processes	cytosol;nucleus;other cell component	nucleic acid binding activity;other molecular function	Pf00400, Pf12265	5928	RBBP4	-0.85	-0.62	0.0187941	0.00335422	B2R6G9; B4DRH0; D3DPQ3; hsa:5928; P31149; Q09028; Q53H02; Q96BV9	ENSG00000162521	Retinoblastoma gene in cancer; Interactome of polycomb repressive complex 2 (PRC2) ; Tumor suppressor activity of SMARCB1; Epithelial to mesenchymal transition in colorectal cancer; Effect of progerin on genes involved in Hutchinson-Gilford progeria syndrome; Pleural mesothelioma; DYRK1A involvement regarding cell proliferation in brain development	Potential therapeutics for SARS; HCMV Early Events; Deposition of new CENPA-containing nucleosomes at the centromere; Oxidative Stress Induced Senescence; Regulation of PTEN gene transcription; Transcriptional Regulation by E2F6; HDACs deacetylate histones; Activation of anterior HOX genes in hindbrain development during early embryogenesis; PKMTs methylate histone lysines; RNA Polymerase I Trans…	28	0	0.635	1.022	0.649	0.872	0.554	0.853	-0.66	0.03	-0.2	-0.23	0.00344122	0.475264	0.923323	0.281164	0.0133288	1	0.039626	1
FALSE	High	Master Protein	H0YG54	RNA exonuclease 2 OS=Homo sapiens OX=9606 GN=REXO2 PE=1 SV=2	0	12.824	29	5	5	5	188	21.8	6.3	15.74	5		mitochondrion;nucleus;other cell component	nucleic acid binding activity;other molecular function	Pf00929		REXO2	-0.98	-0.75	0.0114948	0.00522927	H0YG54	ENSG00000076043			0	0	0.607	0.979	0.594	0.833	0.506	0.852	-0.72	-0.03	-0.26	-0.23	0.0218189	0.947098	0.407213	0.656008	0.0499365	1	0.0264855	0.800934
FALSE	High	Master Protein	A0A140TA86	MICOS complex subunit MIC13 OS=Homo sapiens OX=9606 GN=MICOS13 PE=1 SV=1	0	5.283	21	2	2	2	140	15.4	9.03	6.5	2		other membranes;mitochondrion;nucleus		Pf15884	125988	MICOS13	-0.74	-0.51	0.0569458	0.00605799	A0A140TA86	ENSG00000174917			0	0	0.855	0.823	0.704	0.702	0.6	0.853	-0.23	-0.28	-0.51	-0.23	0.363019	0.51248	0.0392728	0.211506	0.502813	1	0.0991171	0.222961
FALSE	High	Master Protein	B3KPA6	Acyl-Coenzyme A dehydrogenase, very long chain, isoform CRA_e OS=Homo sapiens OX=9606 GN=ACADVL PE=2 SV=1	0	22.727	16	8	8	8	579	62.5	7.25	18.18	8		mitochondrion	other molecular function	Pf00441, Pf02770, Pf02771	37	ACADVL	0.4	0.63	0.00115504	0.0124026	B3KPA6		Fatty acid beta-oxidation; Mitochondrial long chain fatty acid beta-oxidation		2	0	1.202	1.291	1.553	1.101	1.324	0.853	0.27	0.37	0.14	-0.23	0.033533	0.06375	0.646003	0.439179	0.0690563	1	0.00466335	1
FALSE	High	Master Protein	A0A494C1L5	LPS responsive beige-like anchor protein OS=Homo sapiens OX=9606 GN=LRBA PE=1 SV=1	0	68.306	11	23	24	23	2852	317.6	5.57	63.54	23				Pf02138, Pf06469, Pf13385, Pf14844, Pf15787, Pf20425, Pf20426		LRBA	-0.63	-0.4	0.143255	0.0126608	A0A494C1L5	ENSG00000198589			0	0	0.697	1.088	0.758	0.93	0.648	0.854	-0.52	0.12	-0.11	-0.23	0.0199448	0.467231	0.849151	0.217759	0.0473113	1	0.214318	1
FALSE	High	Master Protein	A0A3B3IUA2	Ribonucloprotein OS=Homo sapiens OX=9606 GN=SNU13 PE=1 SV=1	0	18.031	22	5	7	5	272	30.1	9.55	22.81	5	other biological processes	nucleus;other cell component	nucleic acid binding activity	Pf01248		SNU13	-0.6	-0.37	0.0348199	0.018704	A0A3B3IUA2	ENSG00000100138			0	0	0.746	1.037	0.773	0.882	0.658	0.851	-0.42	0.05	-0.18	-0.23	0.0933221	0.869423	0.454737	0.814879	0.16143	1	0.0653127	0.857913
FALSE	High	Master Protein	B4DJQ5	Glucosidase 2 subunit beta OS=Homo sapiens OX=9606 PE=2 SV=1	0	70.851	30	16	31	16	535	60.1	4.42	96.91	16			other molecular function	Pf12999, Pf13015, Pf13202			-0.28	-0.05	0.585148	0.0352879					0	0	0.926	1.039	0.963	0.888	0.823	0.855	-0.11	0.06	-0.17	-0.23	0.212838	0.811056	0.428846	0.162203	0.323816	1	0.711715	0.828678
FALSE	High	Master Protein	A0A024R1J8	Neurofibromin 2 (Bilateral acoustic neuroma), isoform CRA_a OS=Homo sapiens OX=9606 GN=NF2 PE=4 SV=1	0	7.15	3	2	2	2	595	69.6	6.47	5.62	2	cell cycle OR cell proliferation;cell organization and biogenesis;developmental processes;signal transduction;other biological processes	plasma membrane;other membranes;cytosol;cytoskeleton;nucleus;other cell component	cytoskeletal activity	Pf00373, Pf00769, Pf09379, Pf09380, Pf20492	4771	NF2	0.51	0.74	0.00251406	0.0373707	A0A024R1J8; hsa:4771		Mechanoregulation and pathology of YAP/TAZ via Hippo and non-Hippo mechanisms; Hippo-YAP signaling; Hippo signaling regulation pathways; Hippo-Merlin signaling dysregulation		4	0	1.59	1.05	1.67	0.896	1.425	0.853	0.67	0.07	-0.16	-0.23	0.00808436	0.696193	0.866225	0.364304	0.0234405	1	0.00810249	1
FALSE	High	Master Protein	Q9NPF0	CD320 antigen OS=Homo sapiens OX=9606 GN=CD320 PE=1 SV=1	0.001	3.184	3	1	1	1	282	29	4.75	3	1	transport;developmental processes;signal transduction;other biological processes	plasma membrane;other membranes;ER/Golgi	signal transduction activity or receptor binding;other molecular function	Pf00057	51293	CD320	-0.42	-0.19	0.726305	0.0530682	B2RDS5; D6W668; F5H6D3; hsa:51293; Q53HF7; Q9NPF0	ENSG00000167775		Transport of RCbl within the body; Defective CD320 causes MMATC	2	0	0.85	1.032	0.877	0.881	0.749	0.854	-0.23	0.05	-0.18	-0.23	0.165274	0.567591	0.689211	0.181778	0.260967	1	0.847872	1
FALSE	High	Master Protein	B2RCQ6	cDNA, FLJ96222, highly similar to Homo sapiens betaine-homocysteine methyltransferase (BHMT), mRNA OS=Homo sapiens OX=9606 PE=2 SV=1	0.002	3.08	4	1	2	1	406	44.9	7.24	5.76	1	other metabolic processes		other molecular function	Pf02574			0.54	0.78	0.0102047	0.0559613					0	0	1.585	1.081	1.714	0.919	1.457	0.85	0.66	0.11	-0.12	-0.23	0.00902561	0.999508	0.757054	0.806118	0.0255422	1	0.0240319	1
FALSE	High	Master Protein	Q96IQ9-2	Isoform 2 of Zinc finger protein 414 OS=Homo sapiens OX=9606 GN=ZNF414	0	7.237	7	2	3	2	390	41	7.64	5.69	2						ZNF414	0.55	0.78	0.00689754	0.0615435	Q96IQ9-2				0	0	1.505	1.143	1.721	0.972	1.463	0.851	0.59	0.19	-0.04	-0.23	0.0231712	0.734577	0.983374	0.599985	0.0523256	1	0.0174679	1
FALSE	High	Master Protein	Q6FGD7	Tubulin-specific chaperone A OS=Homo sapiens OX=9606 GN=TBCA PE=2 SV=1	0	15.351	37	4	8	4	108	12.8	5.29	22.04	4	cell organization and biogenesis;protein metabolism;other metabolic processes	cytoskeleton;nucleus;other cell component	cytoskeletal activity	Pf02970	6902	TBCA	-0.4	-0.17	0.405043	0.0629914	hsa:6902; Q6FGD7		VEGFA-VEGFR2 signaling		1	0	0.831	1.073	0.892	0.912	0.758	0.85	-0.27	0.1	-0.13	-0.23	0.172403	0.895306	0.744784	0.416738	0.270871	1	0.524411	1
FALSE	High	Master Protein	Q8IZ81	ELMO domain-containing protein 2 OS=Homo sapiens OX=9606 GN=ELMOD2 PE=1 SV=1	0	16.108	18	5	5	5	293	34.9	8.05	16.55	5	stress response;other biological processes		enzyme regulator activity	Pf04727	255520	ELMOD2	-0.22	0.01	0.847951	0.225449	B2R712; D3DNZ0; hsa:255520; Q8IZ81	ENSG00000179387	Lung fibrosis		1	0	0.939	1.072	1.007	0.914	0.858	0.852	-0.09	0.1	-0.13	-0.23	0.606183	0.965077	0.745966	0.521631	0.762278	1	0.956156	1
FALSE	Medium	Master Protein	A0A024R9D8	Sperm associated antigen 1, isoform CRA_b OS=Homo sapiens OX=9606 GN=SPAG1 PE=4 SV=1	0.01	1.729	1	1	1	1	926	103.5	6.86	2.99	1				Pf00515, Pf13181, Pf13877		SPAG1	0.56	0.78	0.0927643	0.253151	A0A024R9D8				0	0	1.104	1.561	1.723	1.332	1.471	0.854	0.14	0.64	0.41	-0.23	0.94915	0.185346	0.441844	0.962124	1	1	0.148549	0.843754
FALSE	High	Master Protein	Q96N67	Dedicator of cytokinesis protein 7 OS=Homo sapiens OX=9606 GN=DOCK7 PE=1 SV=4	0	86.929	16	30	33	29	2140	242.4	6.8	90.36	30	cell cycle OR cell proliferation;cell organization and biogenesis;transport;developmental processes;signal transduction;other biological processes	other cell component	enzyme regulator activity;other molecular function	Pf06920, Pf11878, Pf14429, Pf20421, Pf20422	85440	DOCK7	-0.23	0	0.941212	0.272592	hsa:85440; Q00M63; Q2PPY7; Q45RE8; Q45RE9; Q5T1B9; Q5T1C0; Q6ZV32; Q8TB82; Q96N67; Q96NG6; Q96NI0; Q9C092	ENSG00000116641		CDC42 GTPase cycle; RAC1 GTPase cycle; Factors involved in megakaryocyte development and platelet production; MET activates RAP1 and RAC1	4	1	0.878	1.143	1.003	0.973	0.854	0.851	-0.19	0.19	-0.04	-0.23	0.269196	0.131554	0.996793	0.14401	0.393415	1	1	1
FALSE	High	Master Protein	O75044	SLIT-ROBO Rho GTPase-activating protein 2 OS=Homo sapiens OX=9606 GN=SRGAP2 PE=1 SV=3	0	13.313	4	5	5	5	1071	120.8	6.7	12.92	5	cell adhesion;cell cycle OR cell proliferation;cell organization and biogenesis;developmental processes;signal transduction;other biological processes	plasma membrane;other membranes;cytosol;nucleus;other cell component	enzyme regulator activity;other molecular function	Pf00018, Pf00611, Pf00620	23380	SRGAP2	-0.36	-0.13	0.977178	0.321487	A2RUF3; hsa:23380; O75044	ENSG00000266028		CDC42 GTPase cycle; RAC1 GTPase cycle; RHOQ GTPase cycle; RHO GTPases Activate Formins; RAC3 GTPase cycle; RHOF GTPase cycle; RHOU GTPase cycle; Inactivation of CDC42 and RAC1	8	0	0.917	0.995	0.912	0.851	0.78	0.855	-0.13	-0.01	-0.23	-0.23	0.981057	0.865999	0.468506	0.206974	1	1	1	0.872266
FALSE	High	Master Protein	Q8IVW4	Cyclin-dependent kinase-like 3 OS=Homo sapiens OX=9606 GN=CDKL3 PE=1 SV=1	0	3.756	3	2	2	1	592	67.5	9.31	5.22	2	cell cycle OR cell proliferation;cell organization and biogenesis;protein metabolism;other metabolic processes;developmental processes;other biological processes	nucleus;other cell component	kinase activity;other molecular function	Pf00069	51265	CDKL3	0.33	0.56	0.0341968	0.377597	D3DQA0; D3DQA1; hsa:51265; Q8IVW4; Q9P114	ENSG00000006837			0	0	1.29	1.143	1.474	0.977	1.26	0.855	0.37	0.19	-0.03	-0.23	0.31266	0.382262	0.999977	0.486396	0.444517	1	0.0644003	1
FALSE	High	Master Protein	Q9Y4C8	Probable RNA-binding protein 19 OS=Homo sapiens OX=9606 GN=RBM19 PE=1 SV=3	0	25.077	11	9	10	9	960	107.3	6.54	27.76	9	RNA metabolism OR transcription;other metabolic processes;other biological processes	nucleus;other cell component		Pf00076	9904	RBM19	0.14	0.37	0.00353211	0.481884	A8K5X9; hsa:9904; Q9BPY6; Q9UFN5; Q9Y4C8	ENSG00000122965			0	0	1.087	1.188	1.291	1.014	1.103	0.854	0.12	0.25	0.02	-0.23	0.361984	0.0262015	0.999851	0.0397551	0.502069	0.895949	0.0104885	1
FALSE	High	Master Protein	Q8N3J3	Homologous recombination OB-fold protein OS=Homo sapiens OX=9606 GN=HROB PE=1 SV=1	0.004	2.385	2	1	1	1	647	69.7	6.23	3.34	1	DNA metabolism;other metabolic processes;stress response;other biological processes	nucleus;other cell component	nucleic acid binding activity	Pf15072	78995	HROB	-0.44	-0.2	0.988551	0.514486	A8K7A9; hsa:78995; Q8N3J3; Q9BWM9; Q9HAI1	ENSG00000125319			0	0	0.971	0.895	0.87	0.761	0.739	0.85	-0.04	-0.16	-0.39	-0.23	0.999948	0.99317	0.538309	0.665814	1	1	1	0.939405
FALSE	High	Master Protein	B2R9C5	cDNA, FLJ94330 OS=Homo sapiens OX=9606 PE=2 SV=1	0	4.005	6	1	1	1	281	32.2	6.79	3.47	1	cell cycle OR cell proliferation;cell organization and biogenesis	other cell component		Pf08641			-0.16	0.06	0.993063	0.921986					0	0	1.01	1.032	1.043	0.883	0.892	0.856	0.01	0.05	-0.18	-0.23	0.949684	0.992934	0.704527	0.826522	1	1	1	1
FALSE	High	Master Protein	B7Z4V7	cDNA FLJ50087 OS=Homo sapiens OX=9606 PE=2 SV=1	0	7.483	4	2	2	2	568	64.2	9.61	6.96	2				Pf00096, Pf16622, Pf16624			0.05	0.27	0.369522	0.981054					0	0	1.22	0.99	1.208	0.846	1.032	0.854	0.29	-0.01	-0.24	-0.23	0.519183	0.988411	0.800259	0.650733	0.671952	1	0.484878	1
FALSE	High	Master Protein	Q9NPD3	Exosome complex component RRP41 OS=Homo sapiens OX=9606 GN=EXOSC4 PE=1 SV=3	0	10.155	18	5	6	5	245	26.4	6.52	8.76	5	DNA metabolism;RNA metabolism OR transcription;other metabolic processes;stress response;other biological processes	cytosol;nucleus;other cytoplasmic organelle;other cell component	nucleic acid binding activity;other molecular function	Pf01138, Pf03725	54512	EXOSC4	-1.55	-1.33	1.92645e-05	1.44229e-05	hsa:54512; Q9NPD3	ENSG00000178896	Ciliary landscape	Major pathway of rRNA processing in the nucleolus and cytosol; ATF4 activates genes in response to endoplasmic reticulum stress; KSRP (KHSRP) binds and destabilizes mRNA; Tristetraprolin (TTP, ZFP36) binds and destabilizes mRNA; Butyrate Response Factor 1 (BRF1) binds and destabilizes mRNA; mRNA decay by 3' to 5' exoribonuclease	7	0	0.463	0.86	0.398	0.739	0.342	0.859	-1.11	-0.22	-0.44	-0.22	5.01003e-05	0.387036	0.042632	0.305981	0.00156404	1	0.000599292	0.233034
FALSE	High	Master Protein	A0A0S2Z3S2	Glucosamine-6-sulfatase isoform 2 (Fragment) OS=Homo sapiens OX=9606 GN=GNS PE=2 SV=1	0.002	3.216	4	1	1	1	250	27.6	5.68	2.76	1						GNS	-1.35	-1.13	0.000125445	7.91779e-05	A0A0S2Z3S2				0	0	0.458	0.999	0.457	0.855	0.391	0.856	-1.13	0	-0.23	-0.22	0.000127244	0.999996	0.37745	0.385615	0.00207706	1	0.00126317	0.768386
FALSE	High	Master Protein	E9PB90	hexokinase OS=Homo sapiens OX=9606 GN=HK2 PE=1 SV=1	0	67.11	27	22	25	20	889	98.9	6.04	77.99	22	other metabolic processes;other biological processes	cytosol;cytoskeleton;mitochondrion;other cell component	kinase activity;other molecular function	Pf00349, Pf03727		HK2	-0.45	-0.24	0.00471192	0.000521613	E9PB90	ENSG00000159399	Clear cell renal cell carcinoma pathways; Warburg effect modulated by deubiquitinating enzymes and their substrates; UDP-derived sugars synthesis in fibroblasts		3	0	0.799	1.061	0.848	0.914	0.73	0.861	-0.32	0.09	-0.13	-0.22	0.00342473	0.989177	0.118691	0.0828167	0.0132923	1	0.0131449	0.371003
FALSE	High	Master Protein	A0A024R6A5	protein-serine/threonine phosphatase OS=Homo sapiens OX=9606 GN=PPM1A PE=3 SV=1	0	5.892	5	2	2	2	382	42.4	5.36	4.47	2	protein metabolism;other metabolic processes;transport;other biological processes	plasma membrane;other membranes;cytosol;nucleus	other molecular function	Pf00481, Pf07830	5494	PPM1A	-0.72	-0.5	0.00346805	0.000690776	A0A024R6A5; hsa:5494		MAPK signaling pathway		1	0	0.791	0.893	0.706	0.765	0.605	0.857	-0.34	-0.16	-0.39	-0.22	0.0295445	0.316388	0.0208913	0.181716	0.0623152	1	0.0103461	0.164538
FALSE	High	Master Protein	P58546	Myotrophin OS=Homo sapiens OX=9606 GN=MTPN PE=1 SV=2	0	11.854	29	3	5	3	118	12.9	5.52	13.64	3	cell organization and biogenesis;other metabolic processes;developmental processes;other biological processes	cytosol;cytoskeleton;nucleus;other cell component	nucleic acid binding activity	Pf12796	136319	MTPN	-1.52	-1.3	0.000599624	0.000711317	hsa:136319; P58546	ENSG00000105887			0	0	0.497	0.817	0.406	0.7	0.348	0.856	-1.01	-0.29	-0.52	-0.22	0.00356354	0.299074	0.184284	0.932295	0.0136844	1	0.00296523	0.479109
FALSE	High	Master Protein	B2R6C4	Receptor expression-enhancing protein OS=Homo sapiens OX=9606 PE=2 SV=1	0	14.896	20	4	7	4	185	21.1	8.1	19.67	4		other membranes		Pf03134			-0.39	-0.17	0.16917	0.00707702					0	0	0.907	0.98	0.889	0.842	0.764	0.86	-0.14	-0.03	-0.25	-0.22	0.236236	0.993203	0.0710466	0.0965166	0.352202	1	0.247006	0.289744
FALSE	High	Master Protein	Q86YS7	C2 domain-containing protein 5 OS=Homo sapiens OX=9606 GN=C2CD5 PE=1 SV=1	0	14.209	7	5	5	5	1000	110.4	5.69	13.16	5	transport;other biological processes	plasma membrane;other membranes;cytosol;cytoskeleton;other cell component	other molecular function	Pf00168	9847	C2CD5	-0.46	-0.24	0.079471	0.010763	B4DJ03; B4DRN7; B7ZLL0; F5H2A1; F5H5R1; hsa:9847; O60280; Q17RY7; Q7Z619; Q86SU3; Q86YS7	ENSG00000111731		Translocation of SLC2A4 (GLUT4) to the plasma membrane	1	0	0.783	1.084	0.849	0.93	0.728	0.858	-0.35	0.12	-0.1	-0.22	0.0411346	0.954696	0.502766	0.301433	0.0815527	1	0.131605	0.903527
FALSE	High	Master Protein	O75380	NADH dehydrogenase [ubiquinone] iron-sulfur protein 6, mitochondrial OS=Homo sapiens OX=9606 GN=NDUFS6 PE=1 SV=1	0	9.16	27	3	3	3	124	13.7	8.28	10.21	3	other metabolic processes;transport	other membranes;mitochondrion	transporter activity;other molecular function	Pf10276	4726	NDUFS6	-0.36	-0.15	0.212247	0.0130718	hsa:4726; O75380	ENSG00000145494	Electron transport chain: OXPHOS system in mitochondria; Nonalcoholic fatty liver disease; Oxidative phosphorylation	Complex I biogenesis	5	0	0.97	0.931	0.903	0.801	0.777	0.86	-0.04	-0.1	-0.32	-0.22	0.577861	0.8165	0.0568551	0.15891	0.733517	1	0.301106	0.271556
FALSE	High	Master Protein	M0R2N5	very-long-chain enoyl-CoA reductase OS=Homo sapiens OX=9606 GN=TECR PE=1 SV=1	0	7.713	10	4	5	4	346	39.9	9.61	10.8	4	other metabolic processes	other membranes;ER/Golgi	other molecular function	Pf02544		TECR	-0.4	-0.18	0.40428	0.0179656	M0R2N5	ENSG00000099797	Fragile X syndrome		1	0	0.844	1.048	0.885	0.899	0.759	0.857	-0.24	0.07	-0.15	-0.22	0.0942042	0.669822	0.43559	0.120839	0.162507	1	0.523514	0.836888
FALSE	High	Master Protein	B0I1S0	DYNC2H1 variant protein OS=Homo sapiens OX=9606 PE=1 SV=1	0	19.112	2	8	8	8	4307	492.3	6.52	20.88	8	other biological processes	cytoskeleton;other cell component	cytoskeletal activity;other molecular function	Pf03028, Pf08385, Pf08393, Pf12774, Pf12775, Pf12777, Pf12780, Pf12781, Pf18198, Pf18199			-0.42	-0.19	0.506312	0.0230658					0	0	0.783	1.116	0.874	0.957	0.75	0.858	-0.35	0.16	-0.06	-0.22	0.0352317	0.23384	0.887165	0.123644	0.0719388	1	0.633541	1
FALSE	High	Master Protein	A0A0G2JNK5	tRNA-intron lyase (Fragment) OS=Homo sapiens OX=9606 GN=TSEN34 PE=1 SV=1	0.001	3.248	8	1	1	1	252	27.3	9.51	2.79	1	RNA metabolism OR transcription;other metabolic processes	nucleus	nucleic acid binding activity;other molecular function	Pf01974		TSEN34	0.9	1.12	0.00464449	0.057353	A0A0G2JNK5	ENSG00000274129			0	0	1.574	1.38	2.171	1.184	1.864	0.858	0.65	0.46	0.24	-0.22	0.157309	0.0866434	0.740032	0.457198	0.249978	1	0.0130143	1
FALSE	High	Master Protein	O96005	Putative lipid scramblase CLPTM1 OS=Homo sapiens OX=9606 GN=CLPTM1 PE=1 SV=1	0	53.333	27	13	21	13	669	76	6.3	69.56	13	other biological processes	plasma membrane;other membranes;other cell component	signal transduction activity or receptor binding	Pf05602	1209	CLPTM1	0.56	0.79	0.0197889	0.0743018	B3KQH2; B4DDS3; B4E2X9; B7Z9X9; F5H8J3; hsa:1209; O96005; Q53ET6; Q9BSS5	ENSG00000104853			0	0	1.737	0.993	1.724	0.85	1.476	0.856	0.8	-0.01	-0.24	-0.22	0.00365786	0.483745	0.287266	0.924118	0.013939	1	0.0414001	0.641961
FALSE	High	Master Protein	Q9NUY8	TBC1 domain family member 23 OS=Homo sapiens OX=9606 GN=TBC1D23 PE=1 SV=3	0	10.355	6	3	3	3	699	78.3	5.41	9.47	3	cell cycle OR cell proliferation;cell organization and biogenesis;transport;developmental processes	cytosol;ER/Golgi;other cell component		Pf00566, Pf00581, Pf19430	55773	TBC1D23	-0.21	0.01	0.965087	0.103074	B9A6M5; hsa:55773; Q8TCN8; Q8WUB7; Q96D90; Q9NUY8; Q9NV75	ENSG00000036054			0	0	0.889	1.134	1.007	0.974	0.865	0.859	-0.17	0.18	-0.04	-0.22	0.0935603	0.0511832	0.995601	0.0599922	0.161703	0.975563	1	1
FALSE	High	Master Protein	C9J164	Ras association (RalGDS/AF-6) and pleckstrin homology domains 1 OS=Homo sapiens OX=9606 GN=RAPH1 PE=1 SV=1	0.001	3.166	2	1	1	1	594	67.1	5.94	2.81	1	signal transduction			Pf00169, Pf00788		RAPH1	0.42	0.64	0.0200364	0.166222	C9J164	ENSG00000173166			0	0	1.362	1.143	1.557	0.981	1.337	0.858	0.45	0.19	-0.03	-0.22	0.237566	0.299301	0.956019	0.634735	0.353773	1	0.0418316	1
FALSE	High	Master Protein	E9PGC8	Microtubule associated protein 1A OS=Homo sapiens OX=9606 GN=MAP1A PE=1 SV=1	0	13.505	2	6	6	6	3041	331.1	4.93	15.29	6	cell organization and biogenesis	cytoskeleton	cytoskeletal activity			MAP1A	-0.36	-0.15	0.719717	0.283381	E9PGC8	ENSG00000166963			0	0	0.736	1.226	0.902	1.056	0.777	0.861	-0.44	0.29	0.08	-0.22	0.0630671	0.251745	0.838746	0.745196	0.11651	1	0.841606	1
FALSE	High	Master Protein	A0A0S2Z652	Conserved oligomeric Golgi complex subunit 7 (Fragment) OS=Homo sapiens OX=9606 GN=COG7 PE=2 SV=1	0	8.789	5	3	3	3	770	86.3	5.47	7.33	3	transport	other membranes;ER/Golgi;nucleus;other cell component		Pf10191	91949	COG7	0.47	0.68	0.143197	0.349163	A0A0S2Z652; hsa:91949				0	0	1.45	1.108	1.607	0.953	1.382	0.86	0.54	0.15	-0.07	-0.22	0.10226	0.993534	0.903454	0.968504	0.174339	1	0.214317	1
FALSE	High	Master Protein	A8K4M5	cDNA FLJ76043, highly similar to Homo sapiens cyclin T1 (CCNT1), mRNA OS=Homo sapiens OX=9606 PE=2 SV=1	0	8.692	4	3	3	3	726	80.5	8.69	8.23	3	other biological processes	other cell component	enzyme regulator activity	Pf00134			0.34	0.55	0.0228616	0.363166					0	0	1.322	1.111	1.468	0.956	1.264	0.861	0.4	0.15	-0.06	-0.22	0.143978	0.522176	0.962227	0.367349	0.231645	1	0.04657	1
FALSE	High	Master Protein	A0A024QZ22	PRA1 family protein OS=Homo sapiens OX=9606 GN=PRAF2 PE=3 SV=1	0	5.58	10	2	2	2	178	19.2	9.19	6.11	2		other membranes		Pf03208	11230	PRAF2	0.25	0.47	0.0098758	0.391264	A0A024QZ22; hsa:11230				0	0	1.259	1.1	1.385	0.944	1.188	0.858	0.33	0.14	-0.08	-0.22	0.0551247	0.535806	0.648175	0.154028	0.104106	1	0.0233608	1
FALSE	High	Master Protein	M0R0P8	Myosin IXB OS=Homo sapiens OX=9606 GN=MYO9B PE=1 SV=1	0	9.482	1	3	3	3	2157	243.2	8.78	6.87	3	signal transduction;other biological processes	cytosol;cytoskeleton	enzyme regulator activity;cytoskeletal activity;other molecular function	Pf00063, Pf00612, Pf00620, Pf00788		MYO9B	-0.19	0.04	0.970278	0.513924	M0R0P8	ENSG00000099331			0	0	0.999	1.026	1.025	0.88	0.879	0.858	0	0.04	-0.18	-0.22	0.999677	0.985054	0.471295	0.333958	1	1	1	0.874933
FALSE	High	Master Protein	A0A2U3TZV8	Phosphoinositide phospholipase C OS=Homo sapiens OX=9606 GN=PLCH1 PE=1 SV=1	0.006	1.98	0	1	1	1	1685	188.6	7.84	2.62	1	other metabolic processes;signal transduction	other membranes;cytosol;other cell component	other molecular function	Pf00168, Pf00387, Pf00388, Pf09279		PLCH1	0.31	0.53	0.11007	0.54242	A0A2U3TZV8	ENSG00000114805	Mesodermal commitment pathway; GPR40 pathway		2	0	1.063	1.361	1.446	1.168	1.241	0.858	0.09	0.44	0.22	-0.22	0.991528	0.159115	0.679921	0.7381	1	1	0.172388	1
FALSE	High	Master Protein	A0A024R843	Tripartite motif-containing 32, isoform CRA_a OS=Homo sapiens OX=9606 GN=TRIM32 PE=3 SV=1	0	3.939	5	2	2	2	653	71.9	6.98	5.58	2	cell cycle OR cell proliferation;cell organization and biogenesis;protein metabolism;other metabolic processes;developmental processes;other biological processes	cytoskeleton;nucleus	cytoskeletal activity;nucleic acid binding activity;other molecular function	Pf01436, Pf13445	22954	TRIM32	0.49	0.71	0.304215	0.545173	A0A024R843; hsa:22954				0	0	1.184	1.38	1.633	1.183	1.4	0.857	0.24	0.46	0.24	-0.22	0.606487	0.915556	0.994188	0.987089	0.762586	1	0.410228	1
FALSE	High	Master Protein	Q6IT96	Histone deacetylase OS=Homo sapiens OX=9606 GN=HDAC1 PE=2 SV=1	0	37.842	21	11	14	7	482	55.1	5.48	42.13	11	cell organization and biogenesis;protein metabolism;other metabolic processes;developmental processes;other biological processes	nucleus;other cell component	nucleic acid binding activity;other molecular function	Pf00850	3065	HDAC1	-0.08	0.13	0.434551	0.587617	D3DPP9; hsa:3065; Q6IT96		Androgen receptor signaling pathway; Energy metabolism; TNF-related weak inducer of apoptosis (TWEAK) signaling pathway; Retinoblastoma gene in cancer; Apoptosis-related network due to altered Notch3 in ovarian cancer; IL6 signaling pathway; VEGFA-VEGFR2 signaling; Transcription co-factors SKI and SKIL protein partners; Overlap between signal transduction pathways contributing to LMNA laminopathi…		11	0	1.111	0.988	1.098	0.849	0.944	0.86	0.15	-0.02	-0.24	-0.22	0.374949	0.999107	0.0902435	0.105334	0.516198	1	0.557555	0.330629
FALSE	High	Master Protein	B3KPL0	cDNA FLJ31906 fis, clone NT2RP7004373 OS=Homo sapiens OX=9606 PE=2 SV=1	0	3.974	2	1	1	1	838	91.7	6.4	2.57	1				Pf10257			-0.12	0.11	0.993771	0.857011					0	0	1.014	1.063	1.078	0.91	0.923	0.856	0.02	0.09	-0.14	-0.22	0.923485	0.982262	0.568385	0.745864	1	1	1	0.971426
FALSE	High	Master Protein	P84157	Matrix-remodeling-associated protein 7 OS=Homo sapiens OX=9606 GN=MXRA7 PE=1 SV=1	0	12.784	20	4	5	4	204	21.5	4.26	14.45	4		other membranes;ER/Golgi			439921	MXRA7	-0.24	-0.02	0.998427	0.885308	hsa:439921; P84157; Q0P5W3	ENSG00000182534			0	0	0.97	1.02	0.989	0.875	0.849	0.858	-0.04	0.03	-0.19	-0.22	0.999997	0.998944	0.892304	0.935046	1	1	1	1
FALSE	High	Master Protein	H7BYT1	Casein kinase 1 delta OS=Homo sapiens OX=9606 GN=CSNK1D PE=1 SV=2	0	20.24	18	7	7	2	427	49	9.94	19.26	7	protein metabolism;other metabolic processes		kinase activity;other molecular function	Pf00069		CSNK1D	-0.12	0.09	0.857544	0.963813	H7BYT1	ENSG00000141551	Melatonin metabolism and effects; Hedgehog signaling pathway		2	0	1.243	0.858	1.067	0.738	0.917	0.86	0.31	-0.22	-0.44	-0.22	0.791528	0.382844	0.591964	0.994856	0.934219	1	0.962346	0.99204
FALSE	High	Master Protein	B2R9V3	cDNA, FLJ94570, Homo sapiens mesenchymal stem cell protein DSC43 (LOC51333), mRNA OS=Homo sapiens OX=9606 PE=2 SV=1	0.001	3.299	3	1	1	1	275	30.8	9.89	2.31	1				Pf00096			0.02	0.24	0.534211	0.999526					0	0	1.167	1.014	1.182	0.871	1.016	0.859	0.22	0.02	-0.2	-0.22	0.559529	0.999958	0.579507	0.556573	0.714012	1	0.659979	0.981712
FALSE	High	Master Protein	E9PM05	EI24 autophagy associated transmembrane protein (Fragment) OS=Homo sapiens OX=9606 GN=EI24 PE=1 SV=1	0	13.539	21	5	5	5	187	21.6	9.73	12.54	5		other membranes				EI24	0.71	0.93	0.0281579		E9PM05	ENSG00000149547	miRNA regulation of p53 pathway in prostate cancer		1	0	1.698	1.124	1.908	0.962	1.634	0.856	0.76	0.17	-0.06	-0.22	0.0561114	0.706915			0.105449	1	0.0555004
FALSE	High	Master Protein	Q969P0	Immunoglobulin superfamily member 8 OS=Homo sapiens OX=9606 GN=IGSF8 PE=1 SV=1	0	6.202	4	2	2	2	613	65	8	5.14	2	developmental processes;other biological processes	plasma membrane;other membranes;other cell component		Pf07686	93185	IGSF8	0.16	0.38			hsa:93185; Q8NG09; Q969P0; Q96DP4; Q9BTG9	ENSG00000162729	11p11.2 copy number variation syndrome		1	0	1.889	0.687	1.298	0.59	1.114	0.858	0.92	-0.54	-0.76	-0.22	0.0100235				0.0276549
FALSE	High	Master Protein	A0A140VJL0	3-hydroxyisobutyryl-CoA hydrolase OS=Homo sapiens OX=9606 PE=2 SV=1	0	18.292	19	7	7	7	386	43.5	8.19	16.96	7	other metabolic processes	mitochondrion	other molecular function	Pf16113			-0.64	-0.43	0.00188334	0.000205766					0	0	0.776	0.957	0.743	0.825	0.641	0.862	-0.37	-0.06	-0.28	-0.21	0.0041373	0.858221	0.0204605	0.0495738	0.0144453	1	0.0065316	0.163285
FALSE	High	Master Protein	Q9H1A4	Anaphase-promoting complex subunit 1 OS=Homo sapiens OX=9606 GN=ANAPC1 PE=1 SV=1	0	25.358	6	9	9	9	1944	216.4	6.3	29.66	9	cell cycle OR cell proliferation;protein metabolism;other metabolic processes;other biological processes	cytosol;nucleus	other molecular function	Pf12859, Pf18122, Pf19521, Pf20518	64682	ANAPC1	-0.86	-0.65	0.00104288	0.000236021	hsa:64682; Q2M3H8; Q9BSE6; Q9H1A4; Q9H8D0	ENSG00000153107	Cell cycle; 2q13 copy number variation syndrome	Antigen processing: Ubiquitination & Proteasome degradation; APC/C:Cdc20 mediated degradation of Securin; APC/C:Cdh1 mediated degradation of Cdc20 and other APC/C:Cdh1 targeted proteins in late mitosis/early G1; Cdc20:Phospho-APC/C mediated degradation of Cyclin A; Separation of Sister Chromatids; CDK-mediated phosphorylation and removal of Cdc6; Autodegradation of Cdh1 by Cdh1:APC/C; Assembly of…	20	0	0.705	0.902	0.636	0.781	0.551	0.866	-0.5	-0.15	-0.36	-0.21	0.00299352	0.694152	0.0367061	0.134003	0.0120422	1	0.00432254	0.217763
FALSE	High	Master Protein	A0MZF5	5'-AMP-activated protein kinase catalytic subunit alpha-2 OS=Homo sapiens OX=9606 GN=PRKAA2 PE=2 SV=1	0	18.56	14	6	6	4	552	62.3	7.61	21.2	6	cell-cell signaling;protein metabolism;other metabolic processes;signal transduction;other biological processes	nucleus;other cell component	kinase activity;other molecular function	Pf00069, Pf16579		PRKAA2	0.57	0.78	3.46191e-05	0.000352556	A0MZF5				0	0	1.261	1.361	1.716	1.18	1.487	0.867	0.33	0.44	0.24	-0.21	0.00279012	0.00273446	0.0789716	0.196405	0.0114989	0.593255	0.000731204	0.307906
FALSE	High	Master Protein	K7ENY5	LSM7 homolog, U6 small nuclear RNA and mRNA degradation associated OS=Homo sapiens OX=9606 GN=LSM7 PE=1 SV=1	0.005	2.192	23	1	1	1	35	4.1	9.47	2.54	1						LSM7	-0.94	-0.73	0.000671408	0.000620977	K7ENY5	ENSG00000130332			0	0	0.666	0.904	0.602	0.781	0.52	0.863	-0.59	-0.14	-0.36	-0.21	0.00433738	0.279979	0.119826	0.819735	0.0147596	1	0.00321007	0.37382
FALSE	High	Master Protein	P62851	40S ribosomal protein S25 OS=Homo sapiens OX=9606 GN=RPS25 PE=1 SV=1	0	15.769	37	5	12	5	125	13.7	10.11	30.41	5	protein metabolism;RNA metabolism OR transcription;other metabolic processes;other biological processes	cytosol;translational apparatus;nucleus;other cell component	other molecular function	Pf03297	6230	RPS25	-0.97	-0.76	0.00129249	0.000734442	B2R4M7; hsa:6230; P25111; P62851	ENSG00000118181; ENSG00000280831	Cytoplasmic ribosomal proteins	Regulation of expression of SLITs and ROBOs; L13a-mediated translational silencing of Ceruloplasmin expression; Translation initiation complex formation; Formation of a pool of free 40S subunits; Formation of the ternary complex, and subsequently, the 43S complex; Ribosomal scanning and start codon recognition; GTP hydrolysis and joining of the 60S ribosomal subunit; Major pathway of rRNA process…	19	0	0.733	0.806	0.591	0.696	0.51	0.863	-0.45	-0.31	-0.52	-0.21	0.0137816	0.193982	0.0462329	0.569725	0.0352276	1	0.0050518	0.244806
FALSE	High	Master Protein	V9HW89	Sorbitol dehydrogenase OS=Homo sapiens OX=9606 GN=HEL-S-95n PE=2 SV=1	0	14.003	17	5	5	5	357	38.3	7.97	14.65	5	other metabolic processes	other membranes;cytoskeleton;mitochondrion	other molecular function	Pf00107, Pf08240		HEL-S-95n	-1.24	-1.04	0.00143028	0.000896713	V9HW89				0	0	0.526	0.928	0.488	0.804	0.423	0.867	-0.93	-0.11	-0.31	-0.21	0.002505	0.933227	0.376865	0.642311	0.0108254	1	0.00535371	0.768002
FALSE	High	Master Protein	Q504R6	RAB13 protein (Fragment) OS=Homo sapiens OX=9606 GN=RAB13 PE=2 SV=1	0	18.59	25	6	6	3	244	27.2	8.9	16.74	6			other molecular function	Pf00071	5872	RAB13	-0.58	-0.37	0.0250495	0.0049582	hsa:5872; Q504R6		Leukocyte-intrinsic Hippo pathway functions		1	0	0.857	0.906	0.776	0.781	0.67	0.862	-0.22	-0.14	-0.36	-0.21	0.198628	0.434896	0.0543612	0.342721	0.306323	1	0.0502921	0.266182
FALSE	High	Master Protein	A0A3B3ITR6	Phenylalanyl-tRNA synthetase OS=Homo sapiens OX=9606 GN=FARS2 PE=1 SV=1	0	5.592	5	2	2	2	433	50	7.56	5.07	2	RNA metabolism OR transcription;other metabolic processes	mitochondrion	nucleic acid binding activity;other molecular function	Pf01409, Pf03147		FARS2	0.81	1.02	0.00125935	0.00785644	A0A3B3ITR6	ENSG00000145982			0	0	1.6	1.265	2.024	1.095	1.752	0.866	0.68	0.34	0.13	-0.21	0.0142946	0.179703	0.766934	0.695951	0.0362653	1	0.00496712	1
FALSE	High	Master Protein	Q12846	Syntaxin-4 OS=Homo sapiens OX=9606 GN=STX4 PE=1 SV=2	0	4.912	7	2	2	2	297	34.2	6.28	4.63	2	cell organization and biogenesis;stress response;transport;other biological processes	non-structural extracellular;plasma membrane;other membranes;cytosol;ER/Golgi;other cytoplasmic organelle;other cell component	enzyme regulator activity;other molecular function	Pf00804, Pf05739	6810	STX4	1.7	1.91	0.00368039	0.00873172	A8MXY0; hsa:6810; Q12846; Q15525; Q6FHE8	ENSG00000103496	Insulin signaling	ER-Phagosome pathway; Translocation of SLC2A4 (GLUT4) to the plasma membrane; trans-Golgi Network Vesicle Budding; Disinhibition of SNARE formation; Other interleukin signaling	6	0	1.919	1.96	3.762	1.69	3.242	0.862	0.94	0.97	0.76	-0.21	0.0375353	0.26947	0.443448	0.9962	0.0756079	1	0.0108586	0.845018
FALSE	High	Master Protein	Q59G94	Zinc finger protein 207 variant (Fragment) OS=Homo sapiens OX=9606 PE=2 SV=1	0	7.19	5	2	2	2	496	52.8	9.01	6.67	2							0.64	0.85	0.00575725	0.0214737					0	0	1.61	1.118	1.799	0.97	1.561	0.867	0.69	0.16	-0.04	-0.21	0.0123889	0.901117	1	0.928835	0.0323777	1	0.0152912	1
FALSE	High	Master Protein	Q02880	DNA topoisomerase 2-beta OS=Homo sapiens OX=9606 GN=TOP2B PE=1 SV=3	0	126.715	27	39	49	27	1626	183.2	8	141.26	39	cell cycle OR cell proliferation;cell organization and biogenesis;DNA metabolism;other metabolic processes;developmental processes;other biological processes	cytosol;nucleus;other cell component	nucleic acid binding activity;other molecular function	Pf00204, Pf00521, Pf01751, Pf02518, Pf08070, Pf16898	7155	TOP2B	-0.35	-0.14	0.259824	0.0232375	hsa:7155; Q02880; Q13600; Q9UMG8; Q9UQP8	ENSG00000077097		SUMOylation of DNA replication proteins	1	0	0.801	1.129	0.905	0.977	0.783	0.865	-0.32	0.18	-0.03	-0.21	0.0287398	0.388043	0.93891	0.243868	0.0609382	1	0.358043	1
FALSE	High	Master Protein	C9J1V9	EEF1E1-BLOC1S5 readthrough (NMD candidate) OS=Homo sapiens OX=9606 GN=EEF1E1-BLOC1S5 PE=4 SV=2	0	11.077	25	4	4	4	151	17	7.55	12.1	4	other biological processes	other cell component				EEF1E1-BLOC1S5	-0.65	-0.44	0.119074	0.0288189	C9J1V9	ENSG00000265818			0	0	0.715	1.032	0.737	0.891	0.637	0.863	-0.48	0.05	-0.17	-0.21	0.130952	0.99985	0.515607	0.549812	0.213955	1	0.184533	0.916764
FALSE	High	Master Protein	J3KPG5	Bromodomain adjacent to zinc finger domain 2A OS=Homo sapiens OX=9606 GN=BAZ2A PE=1 SV=1	0	39.587	10	14	14	14	1875	207.9	6.64	35.78	14		cytosol;nucleus	nucleic acid binding activity;other molecular function	Pf00439, Pf00628, Pf01429, Pf02791, Pf15612, Pf15613		BAZ2A	-0.51	-0.3	0.181898	0.0316713	J3KPG5	ENSG00000076108			0	0	0.837	0.969	0.811	0.837	0.701	0.864	-0.26	-0.05	-0.26	-0.21	0.0830716	0.929211	0.724822	0.440239	0.146411	1	0.26342	1
FALSE	High	Master Protein	A0A2R8Y7Z0	Catenin beta 1 OS=Homo sapiens OX=9606 GN=CTNNB1 PE=1 SV=1	0	34.335	20	14	16	12	780	85.3	5.92	48.09	14	cell adhesion	plasma membrane;other membranes;other cell component	other molecular function	Pf00514		CTNNB1	0.32	0.53	0.0147234	0.117354	A0A2R8Y7Z0	ENSG00000168036	Neural crest differentiation; Primary focal segmental glomerulosclerosis (FSGS); Endoderm differentiation; Ectoderm differentiation; Ectoderm differentiation; RAC1/PAK1/p38/MMP2 pathway; Regulation of Wnt / B-catenin signaling by small molecule compounds; Physico-chemical features and toxicity-associated pathways; Embryonic stem cell pluripotency pathways; H19 action Rb-E2F1 signaling and CDK-Bet…		31	0	1.16	1.243	1.442	1.073	1.245	0.863	0.21	0.31	0.1	-0.21	0.225118	0.229672	0.882043	0.655148	0.338229	1	0.0321218	1
FALSE	High	Master Protein	Q8N0V3	Putative ribosome-binding factor A, mitochondrial OS=Homo sapiens OX=9606 GN=RBFA PE=1 SV=3	0	3.787	3	1	1	1	343	38.3	7.85	3.34	1	RNA metabolism OR transcription;other metabolic processes	mitochondrion		Pf02033	79863	RBFA	0.53	0.74	0.0140319	0.121228	hsa:79863; Q6PF07; Q8N0V3; Q8WZ65; Q9H776	ENSG00000101546			0	0	1.519	1.097	1.667	0.948	1.441	0.864	0.6	0.13	-0.08	-0.21	0.0256904	0.95668	0.853544	0.621473	0.0557626	1	0.0308355	1
FALSE	High	Master Protein	B2R9L6	cDNA, FLJ94450, highly similar to Homo sapiens cyclin-dependent kinase 9 (CDC2-related kinase) (CDK9), mRNA OS=Homo sapiens OX=9606 PE=2 SV=1	0	17.915	17	6	7	5	372	42.7	8.79	20.78	6	protein metabolism;other metabolic processes		kinase activity;other molecular function	Pf00069			-0.45	-0.24	0.198689	0.123826					0	0	0.901	0.943	0.849	0.814	0.733	0.863	-0.15	-0.09	-0.3	-0.21	0.804255	0.563488	0.343741	0.928352	0.945832	1	0.284693	0.725298
FALSE	Medium	Master Protein	Q8WZ19	BTB/POZ domain-containing adapter for CUL3-mediated RhoA degradation protein 1 OS=Homo sapiens OX=9606 GN=KCTD13 PE=1 SV=1	0.028	1.198	2	1	1	1	329	36.3	7.23	2.63	1	cell organization and biogenesis;protein metabolism;other metabolic processes;other biological processes	cytosol;nucleus;other cell component	other molecular function	Pf02214	253980	KCTD13	0.45	0.66	0.0344885	0.261689	A8K0R5; hsa:253980; Q8WZ19; Q96P93; Q96SA1	ENSG00000174943	16p11.2 proximal deletion syndrome	RND2 GTPase cycle; RND3 GTPase cycle	3	0	1.839	0.856	1.575	0.74	1.362	0.865	0.88	-0.22	-0.43	-0.21	0.0260856	0.995738	0.545179	0.653827	0.0564137	1	0.0647824	0.94771
FALSE	High	Master Protein	A0A0C4DG89	RNA helicase OS=Homo sapiens OX=9606 GN=DDX46 PE=1 SV=1	0	127.352	37	36	55	36	1032	117.4	9.29	183.21	36		nucleus	nucleic acid binding activity;other molecular function	Pf00270, Pf00271	9879	DDX46	0.32	0.53	0.0322909	0.304631	A0A0C4DG89	ENSG00000145833			0	0	1.502	0.96	1.443	0.831	1.249	0.865	0.59	-0.06	-0.27	-0.21	0.0123823	0.857456	0.253152	0.560437	0.0323766	1	0.0619642	0.589082
FALSE	High	Master Protein	E5RGY0	Derlin OS=Homo sapiens OX=9606 GN=DERL1 PE=1 SV=1	0.004	2.256	7	1	1	1	151	17.2	9.88	3.43	1	stress response	other membranes;ER/Golgi		Pf04511	79139	DERL1	-0.29	-0.09	0.996914	0.503178	E5RGY0	ENSG00000136986	Amyotrophic lateral sclerosis (ALS)		1	0	0.82	1.15	0.943	0.997	0.817	0.867	-0.29	0.2	0	-0.21	0.638947	0.747737	0.979795	0.598368	0.794059	1	1	1
FALSE	High	Master Protein	Q9ULI0	ATPase family AAA domain-containing protein 2B OS=Homo sapiens OX=9606 GN=ATAD2B PE=1 SV=3	0	20.722	6	6	6	4	1458	164.8	6.8	21.89	6							-0.34	-0.12	0.638631	0.670187					0	0	0.959	0.959	0.919	0.827	0.792	0.862	-0.06	-0.06	-0.27	-0.21	0.999033	0.712777	0.735933	0.99986	1	1	0.765194	1
FALSE	High	Master Protein	B2ZZ89	Spectrin beta chain OS=Homo sapiens OX=9606 GN=SPTBN1 PE=2 SV=1	0	214.482	31	63	79	57	2364	274.4	5.57	255.61	63	cell organization and biogenesis;developmental processes;other biological processes	plasma membrane;other membranes;cytoskeleton;nucleus;other cell component	cytoskeletal activity;other molecular function	Pf00307, Pf00435, Pf15410	6711	SPTBN1	0.14	0.35	0.032534	0.674166	B2ZZ89; D6W5B9; hsa:6711				0	5	1.087	1.172	1.274	1.011	1.099	0.863	0.12	0.23	0.02	-0.21	0.978172	0.0536362	0.852921	0.23733	1	0.975563	0.0623312	1
FALSE	High	Master Protein	Q9H9Y6	DNA-directed RNA polymerase I subunit RPA2 OS=Homo sapiens OX=9606 GN=POLR1B PE=1 SV=2	0	44.183	17	20	23	20	1135	128.1	7.83	57.7	20	cell organization and biogenesis;RNA metabolism OR transcription;other metabolic processes;developmental processes	cytosol;nucleus;other cell component	nucleic acid binding activity;other molecular function	Pf00562, Pf04560, Pf04561, Pf04563, Pf04565, Pf06883	84172	POLR1B	-0.71	-0.51	0.000986029	0.000206371	B7Z6Y7; B7Z823; F5GZX4; F8W898; hsa:84172; Q2TAM4; Q585T5; Q6ZRR2; Q9H9D3; Q9H9Y6	ENSG00000125630	Pyrimidine metabolism; Eukaryotic transcription initiation; 2q13 copy number variation syndrome	B-WICH complex positively regulates rRNA expression; NoRC negatively regulates rRNA expression; RNA Polymerase I Transcription Initiation; RNA Polymerase I Promoter Escape; RNA Polymerase I Transcription Termination	8	0	0.642	1.095	0.703	0.953	0.612	0.87	-0.64	0.13	-0.07	-0.2	0.000153807	0.171871	0.938635	0.11345	0.00228196	1	0.00415345	1
FALSE	High	Master Protein	B9EGQ5	WIZ protein OS=Homo sapiens OX=9606 GN=WIZ PE=1 SV=1	0	39.92	19	13	13	13	832	89	9.48	35.96	13		nucleus;other cell component				WIZ	0.66	0.85	6.6661e-05	0.000368527	B9EGQ5	ENSG00000011451			0	0	1.428	1.264	1.805	1.104	1.576	0.873	0.51	0.34	0.14	-0.2	0.000810057	0.0440941	0.384513	0.571759	0.00507292	0.938784	0.000951267	0.777219
FALSE	High	Master Protein	B7Z7E4	cDNA FLJ53675, highly similar to Homo sapiens LETM1 domain containing 1 (LETMD1), transcript variant 1, mRNA OS=Homo sapiens OX=9606 PE=2 SV=1	0.001	3.431	4	1	1	1	273	31.3	10.37	2.55	1		other membranes;mitochondrion	translation activity	Pf07766		LETMD1	-1.46	-1.26	0.000574636	0.000468559					0	0	0.403	1.04	0.419	0.902	0.363	0.868	-1.31	0.06	-0.15	-0.2	0.000632547	0.999397	0.673163	0.729369	0.00435708	1	0.00287131	1
FALSE	High	Master Protein	A0A384MDR8	Pyruvate dehydrogenase E1 component subunit beta OS=Homo sapiens OX=9606 PE=2 SV=1	0	35.733	31	9	14	9	359	39.2	6.65	42.03	9	other metabolic processes	mitochondrion;nucleus	other molecular function	Pf02779, Pf02780			-0.6	-0.4	0.00238481	0.00081198			Orexin receptor pathway		1	0	0.743	1.023	0.76	0.889	0.66	0.868	-0.43	0.03	-0.17	-0.2	0.00212009	0.999312	0.393652	0.34765	0.00960842	1	0.00778839	0.786952
FALSE	High	Master Protein	F8VW96	Cysteine and glycine rich protein 2 OS=Homo sapiens OX=9606 GN=CSRP2 PE=1 SV=1	0	23.68	33	6	8	6	243	26.7	8.48	28.8	6			other molecular function	Pf00412		CSRP2	-0.63	-0.43	0.00807092	0.00265026	F8VW96	ENSG00000175183	Mesodermal commitment pathway; H19 action Rb-E2F1 signaling and CDK-Beta-catenin activity		2	0	0.743	1	0.743	0.87	0.647	0.87	-0.43	0	-0.2	-0.2	0.0116039	0.9879	0.328964	0.454384	0.0307402	1	0.0198505	0.703373
FALSE	High	Master Protein	Q6UW68	Transmembrane protein 205 OS=Homo sapiens OX=9606 GN=TMEM205 PE=1 SV=1	0	7.064	15	3	3	3	189	21.2	8.62	8.13	3		other membranes		Pf13664	374882	TMEM205	-0.67	-0.47	0.0433477	0.00824389	hsa:374882; Q6UW68	ENSG00000105518			0	0	0.637	1.136	0.724	0.986	0.628	0.868	-0.65	0.18	-0.02	-0.2	0.00970528	0.628583	0.917353	0.374206	0.0269724	1	0.0788384	1
FALSE	High	Master Protein	A0A146IHP0	SUN domain-containing protein 1 OS=Homo sapiens OX=9606 GN=SUN1 PE=2 SV=1	0	44.22	23	14	14	13	888	98.7	7.39	46.66	14		other membranes		Pf07738, Pf09387, Pf18580		SUN1	0.36	0.55	0.000783406	0.0115583	A0A146IHP0				0	1	1.23	1.193	1.467	1.042	1.281	0.873	0.3	0.25	0.06	-0.2	0.020192	0.061146	0.80816	0.298657	0.0477427	0.996512	0.00351636	1
FALSE	High	Master Protein	A0A140VJG8	Catechol O-methyltransferase OS=Homo sapiens OX=9606 PE=2 SV=1	0	10.267	11	3	4	3	271	30	5.47	11.47	3	other metabolic processes;stress response	plasma membrane;other membranes;other cell component	other molecular function	Pf01596			-0.29	-0.09	0.297993	0.0130391			Dopamine metabolism; Biogenic amine synthesis		2	0	0.822	1.144	0.94	0.998	0.82	0.873	-0.28	0.19	0	-0.2	0.00756377	0.0805318	0.999978	0.115214	0.0223056	1	0.402669	1
FALSE	High	Master Protein	A0A384NPN7	Aldehyde dehydrogenase 2 family (Mitochondrial), isoform CRA_c OS=Homo sapiens OX=9606 GN=ALDH2 PE=2 SV=1	0	51.039	40	16	17	14	517	56.3	7.05	53.8	16	other biological processes		other molecular function	Pf00171	217	ALDH2	-0.17	0.02	0.941384	0.0401471	A0A384NPN7; hsa:217		Fatty acid omega-oxidation; Tryptophan metabolism		2	1	0.876	1.159	1.016	1.012	0.887	0.873	-0.19	0.21	0.02	-0.2	0.00557988	0.00311274	0.686548	0.0214979	0.0178233	0.593255	1	1
FALSE	High	Master Protein	A0A024RDT6	SPRY domain-containing protein 7 OS=Homo sapiens OX=9606 GN=C13orf1 PE=2 SV=1	0	4.399	11	2	3	2	196	21.7	6.7	5.19	2				Pf00622	57213	C13orf1	-0.61	-0.41	0.0553061	0.0450697	A0A024RDT6; hsa:57213				0	0	0.639	1.179	0.753	1.027	0.656	0.871	-0.65	0.24	0.04	-0.2	0.0255942	0.926859	0.999969	0.956578	0.0556509	1	0.0969739	1
FALSE	High	Master Protein	A0A024RDK4	Integrator complex subunit 12 OS=Homo sapiens OX=9606 GN=INTS12 PE=3 SV=1	0	3.574	2	1	1	1	462	48.8	9.69	2.96	1			other molecular function	Pf00628	57117	INTS12	0.55	0.76	0.00573998	0.0526608	A0A024RDK4; hsa:57117				0	0	1.589	1.063	1.689	0.923	1.468	0.869	0.67	0.09	-0.11	-0.2	0.0203345	0.70135	0.986483	0.583456	0.048043	1	0.0152584	1
FALSE	High	Master Protein	A0A024R8M9	ATP-dependent DNA helicase OS=Homo sapiens OX=9606 GN=RECQL5 PE=3 SV=1	0	16.695	6	6	6	6	991	108.8	8.56	18.02	6	DNA metabolism;other metabolic processes;stress response;other biological processes	cytosol;nucleus	nucleic acid binding activity;other molecular function	Pf00270, Pf00271, Pf06959, Pf16124	9400	RECQL5	-0.4	-0.2	0.685434	0.0779862	A0A024R8M9; hsa:9400				0	0	0.8	1.092	0.873	0.947	0.757	0.868	-0.32	0.13	-0.08	-0.2	0.195325	0.679777	0.784675	0.287021	0.301611	1	0.811317	1
FALSE	High	Master Protein	Q9H270	Vacuolar protein sorting-associated protein 11 homolog OS=Homo sapiens OX=9606 GN=VPS11 PE=1 SV=1	0	18.397	8	6	6	6	941	107.8	7.05	19.96	6	cell organization and biogenesis;protein metabolism;other metabolic processes;transport;other biological processes	other membranes;other cytoplasmic organelle;other cell component	other molecular function	Pf00637, Pf12451, Pf13923	55823	VPS11	0.22	0.42	0.00116775	0.0890588	hsa:55823; Q8WY89; Q96EP8; Q9H270; Q9H6D9; Q9HCS6		Network map of SARS-CoV-2 signaling pathway	SARS-CoV-2 modulates autophagy	2	0	1.257	1.065	1.339	0.928	1.167	0.871	0.33	0.09	-0.11	-0.2	0.0141725	0.162862	0.753462	0.0611438	0.0360293	1	0.00470093	1
FALSE	High	Master Protein	Q9Y487	V-type proton ATPase 116 kDa subunit a 2 OS=Homo sapiens OX=9606 GN=ATP6V0A2 PE=1 SV=2	0	15.202	6	5	5	4	856	98	6.61	14.06	5	transport;other biological processes	plasma membrane;other membranes;other cytoplasmic organelle;other cell component	transporter activity;other molecular function	Pf01496	23545	ATP6V0A2	-0.26	-0.06	0.575918	0.149027	A8K026; hsa:23545; Q6NUM0; Q9Y487	ENSG00000185344		ROS and RNS production in phagocytes; Insulin receptor recycling; Transferrin endocytosis and recycling; Ion channel transport	4	0	0.784	1.221	0.957	1.064	0.834	0.871	-0.35	0.29	0.09	-0.2	0.0385428	0.216591	0.906323	0.59743	0.0772616	1	0.703475	1
FALSE	High	Master Protein	Q96RG2	PAS domain-containing serine/threonine-protein kinase OS=Homo sapiens OX=9606 GN=PASK PE=1 SV=3	0	8.618	2	3	3	3	1323	142.8	4.86	8.4	3	protein metabolism;other metabolic processes;signal transduction;other biological processes	cytosol;nucleus;other cell component	kinase activity;other molecular function	Pf00069, Pf13426	23178	PASK	-0.22	-0.02	0.70929	0.292155	G5E9F1; hsa:23178; Q05BE4; Q68DY3; Q6GSJ5; Q86XH6; Q96RG2; Q99763; Q9UFR7	ENSG00000115687	2q37 copy number variation syndrome		1	0	0.995	0.989	0.984	0.86	0.856	0.87	-0.01	-0.02	-0.22	-0.2	0.76591	0.999528	0.716868	0.767341	0.91154	1	0.832027	1
FALSE	High	Master Protein	O60747	Putative G-binding protein (Fragment) OS=Homo sapiens OX=9606 PE=4 SV=1	0	45.975	26	16	21	2	562	65.4	9.17	61.55	16		nucleus	other molecular function	Pf06858, Pf08155, Pf17835			-0.27	-0.07	0.388683	0.319073					0	0	0.871	1.093	0.952	0.955	0.831	0.873	-0.2	0.13	-0.07	-0.2	0.379475	0.999996	0.986557	0.984231	0.52152	1	0.505887	1
FALSE	High	Master Protein	Q96HE7	ERO1-like protein alpha OS=Homo sapiens OX=9606 GN=ERO1A PE=1 SV=2	0	30.587	21	9	11	8	468	54.4	5.68	34.12	9	cell organization and biogenesis;protein metabolism;other metabolic processes;stress response;transport;signal transduction;other biological processes	non-structural extracellular;other membranes;ER/Golgi;other cell component	other molecular function	Pf04137	30001	ERO1A	-0.09	0.11	0.584557	0.335534	A8K9X4; A8MYW1; hsa:30001; Q7LD45; Q96HE7; Q9P1Q9; Q9UKV6	ENSG00000197930		Detoxification of Reactive Oxygen Species	1	0	1.098	0.98	1.077	0.853	0.937	0.871	0.14	-0.03	-0.23	-0.2	0.732409	0.992498	0.102376	0.0745548	0.881344	1	0.711135	0.356366
FALSE	High	Master Protein	Q9Y5U2	Protein TSSC4 OS=Homo sapiens OX=9606 GN=TSSC4 PE=1 SV=3	0	5.394	7	2	2	2	329	34.3	5.19	6.13	2	cell organization and biogenesis;RNA metabolism OR transcription;other metabolic processes	nucleus;other cell component	other molecular function	Pf15264	10078	TSSC4	0.29	0.48	0.120657	0.34351	C9JS66; hsa:10078; Q86VL2; Q9BRS6; Q9Y5U2	ENSG00000184281			0	0	1.359	1.028	1.397	0.897	1.219	0.873	0.44	0.04	-0.16	-0.2	0.125267	0.999991	0.95093	0.944143	0.206367	1	0.186538	1
FALSE	High	Master Protein	A0A5F9ZHH6	Retinoic acid receptor RXR OS=Homo sapiens OX=9606 GN=RXRA PE=1 SV=1	0	6.429	6	3	3	1	435	47.9	7.78	7.1	3	signal transduction;other biological processes	nucleus	nucleic acid binding activity;other molecular function	Pf00104, Pf00105, Pf11825	6256	RXRA	0.28	0.49	0.140783	0.370556	A0A5F9ZHH6	ENSG00000186350	Vitamin D metabolism; Energy metabolism; Nuclear receptors; Adipogenesis; Liver X receptor pathway; Constitutive androstane receptor pathway; Pregnane X receptor pathway; Vitamin D receptor pathway; PPAR-alpha pathway; Farnesoid X receptor pathway; Glucocorticoid receptor pathway; Nuclear receptors meta-pathway; NRF2 pathway; Transcription factor regulation in adipogenesis; Angiopoietin-like prot…		31	1	1.044	1.341	1.4	1.167	1.218	0.87	0.06	0.42	0.22	-0.2	0.941844	0.286098	0.619695	0.954602	1	1	0.211299	1
FALSE	High	Master Protein	Q4G0P3	Hydrocephalus-inducing protein homolog OS=Homo sapiens OX=9606 GN=HYDIN PE=1 SV=3	0.004	2.411	0	1	1	1	5121	575.5	6.06	2.74	1	cell cycle OR cell proliferation;cell organization and biogenesis;developmental processes;other biological processes	cytoskeleton		Pf15780, Pf17213	54768	HYDIN	-0.18	0.01	0.997457	0.51373	A6NC70; A6NLZ0; B4DQY4; B4DRN4; F5H6V3; hsa:54768; Q4G0P3; Q8N3H8; Q8N3P6; Q8TC08; Q96JG3; Q96SS4; Q9H5U3; Q9H9B8; Q9NTI0; Q9UBE5	ENSG00000157423; ENSG00000283022	Ciliopathies		1	0	1.013	0.996	1.009	0.87	0.881	0.873	0.02	-0.01	-0.2	-0.2	0.999616	0.991111	0.468647	0.603352	1	1	1	0.872322
FALSE	High	Master Protein	Q8NF37	Lysophosphatidylcholine acyltransferase 1 OS=Homo sapiens OX=9606 GN=LPCAT1 PE=1 SV=2	0	18.915	11	6	8	6	534	59.1	6.02	23.96	6	protein metabolism;other metabolic processes;developmental processes;other biological processes	plasma membrane;other membranes;ER/Golgi;other cytoplasmic organelle;other cell component	other molecular function	Pf01553, Pf13833	79888	LPCAT1	0.17	0.37	0.049903	0.524032	hsa:79888; Q1HAQ1; Q7Z4G6; Q8N3U7; Q8NF37; Q8WUL8; Q9GZW6	ENSG00000153395		Neutrophil degranulation; Synthesis of PA; Acyl chain remodelling of PC; Acyl chain remodelling of PG; Synthesis of PC	5	0	1.226	1.053	1.29	0.916	1.123	0.871	0.29	0.07	-0.13	-0.2	0.0829274	0.978369	0.651984	0.466574	0.146226	1	0.0888133	1
FALSE	High	Master Protein	P29372	DNA-3-methyladenine glycosylase OS=Homo sapiens OX=9606 GN=MPG PE=1 SV=3	0	32.751	42	10	10	10	298	32.8	9.57	35.41	10	DNA metabolism;other metabolic processes;stress response	cytosol;mitochondrion;nucleus	nucleic acid binding activity;other molecular function	Pf02245	4350	MPG	0.16	0.36	0.0707699	0.532113	G5E9E2; hsa:4350; P29372; Q13770; Q15275; Q15961; Q5J9I4; Q96BZ6; Q96S33; Q9NNX5	ENSG00000103152	Base excision repair; DNA repair pathways, full network	Recognition and association of DNA glycosylase with site containing an affected purine; Cleavage of the damaged purine; Displacement of DNA glycosylase by APEX1	5	0	1.326	0.965	1.279	0.841	1.115	0.872	0.41	-0.05	-0.25	-0.2	0.0256074	0.854609	0.265384	0.584121	0.0556636	1	0.119097	0.608052
FALSE	High	Master Protein	Q53GX0	Maternal embryonic leucine zipper kinase (Fragment) OS=Homo sapiens OX=9606 PE=2 SV=1	0	8.601	4	3	3	3	651	74.6	8.66	7.21	3	protein metabolism;other metabolic processes		kinase activity;other molecular function	Pf00069, Pf02149			0.33	0.52	0.437877	0.600908					0	0	1.119	1.285	1.438	1.12	1.253	0.871	0.16	0.36	0.16	-0.2	0.998685	0.512641	0.674664	0.998777	1	1	0.561243	1
FALSE	High	Master Protein	A8K6K2	cDNA FLJ75877, highly similar to Homo sapiens 5'-nucleotidase, cytosolic II (NT5C2), mRNA OS=Homo sapiens OX=9606 PE=2 SV=1	0	6.748	5	3	3	3	561	64.9	6.14	6.2	3			other molecular function	Pf05761			0.11	0.31	0.159802	0.70211					0	0	1.053	1.173	1.235	1.024	1.078	0.873	0.07	0.23	0.03	-0.2	0.655332	0.624324	0.999975	0.717913	0.809027	1	0.235361	1
FALSE	High	Master Protein	H0YFD6	enoyl-CoA hydratase OS=Homo sapiens OX=9606 GN=HADHA PE=1 SV=2	0	75.96	32	21	33	21	792	86.3	9.1	104.73	21	other metabolic processes	mitochondrion	other molecular function	Pf00378, Pf00725, Pf02737		HADHA	-0.05	0.15	0.106761	0.782115	H0YFD6	ENSG00000084754	Valproic acid pathway		1	0	1.002	1.108	1.11	0.963	0.965	0.869	0	0.15	-0.05	-0.2	0.856825	0.0382048	0.994688	0.0452095	0.989066	0.91046	0.167847	1
FALSE	High	Master Protein	A0A590UJG2	Microtubule actin crosslinking factor 1 OS=Homo sapiens OX=9606 GN=MACF1 PE=1 SV=1	0	62.604	4	20	20	20	5379	614.5	5.36	57.32	20	cell organization and biogenesis	other membranes;cytoskeleton;other cell component	cytoskeletal activity;other molecular function	Pf00307, Pf00435, Pf02187, Pf13499, Pf17902, Pf18373		MACF1	0.1	0.29	0.0323077	0.80072	A0A590UJG2	ENSG00000127603	Mesodermal commitment pathway; Mesodermal commitment pathway		2	0	1.112	1.104	1.227	0.963	1.07	0.872	0.15	0.14	-0.05	-0.2	0.45974	0.240954	0.961669	0.173823	0.610396	1	0.0619677	1
FALSE	High	Master Protein	Q5VT25	Serine/threonine-protein kinase MRCK alpha OS=Homo sapiens OX=9606 GN=CDC42BPA PE=1 SV=1	0	12.515	3	4	4	2	1732	197.2	6.58	14.16	4	cell organization and biogenesis;protein metabolism;other metabolic processes;other biological processes	cytosol;cytoskeleton;other cell component	kinase activity;other molecular function	Pf00069, Pf00130, Pf00433, Pf00780, Pf08826, Pf15796	8476	CDC42BPA	-0.32	-0.11	0.906858	0.842194	hsa:8476; O75039; Q59GZ1; Q5H9N9; Q5T797; Q5VT25; Q5VT26; Q5VT27; Q86XX2; Q86XX3; Q99646	ENSG00000143776	Male infertility	CDC42 GTPase cycle; RAC1 GTPase cycle; RHOQ GTPase cycle; RHOJ GTPase cycle	5	0	0.723	1.28	0.925	1.111	0.803	0.868	-0.47	0.36	0.15	-0.2	0.662835	0.333802	0.995727	0.527621	0.815809	1	0.995332	1
FALSE	High	Master Protein	P07355	Annexin A2 OS=Homo sapiens OX=9606 GN=ANXA2 PE=1 SV=2	0	57.796	55	18	23	18	339	38.6	7.75	76.07	18	cell organization and biogenesis;RNA metabolism OR transcription;other metabolic processes;transport;developmental processes;other biological processes	non-structural extracellular;extracellular matrix;plasma membrane;other membranes;cytosol;nucleus;other cytoplasmic organelle;other cell component	transporter activity;enzyme regulator activity;cytoskeletal activity;other molecular function	Pf00191	302	ANXA2	-0.02	0.18	0.553342	0.98599	hsa:302; P07355; Q567R4; Q6N0B3; Q8TBV2; Q96DD5; Q9UDH8	ENSG00000182718	Gastrin signaling pathway; CCL18 signaling pathway; Prostaglandin synthesis and regulation	Neutrophil degranulation; Gene and protein expression by JAK-STAT signaling after Interleukin-12 stimulation; Smooth Muscle Contraction; Dissolution of Fibrin Clot	7	0	1.072	1.059	1.135	0.92	0.987	0.869	0.1	0.08	-0.12	-0.2	0.498261	0.999544	0.411096	0.455603	0.650723	1	0.679645	0.805665
FALSE	High	Master Protein	A0A087X0W9	ubiquitinyl hydrolase 1 OS=Homo sapiens OX=9606 GN=OTUD6B PE=1 SV=1	0	6.636	8	3	3	3	323	37.3	6.74	4.63	3			other molecular function	Pf02338	51633	OTUD6B	-0.08	0.11	0.985629	0.996567	A0A087X0W9; hsa:51633	ENSG00000155100	Warburg effect modulated by deubiquitinating enzymes and their substrates		1	0	0.974	1.112	1.083	0.968	0.943	0.871	-0.04	0.15	-0.05	-0.2	0.999951	0.97869	0.993904	0.999661	1	1	1	1
FALSE	High	Master Protein	Q86UL3	Glycerol-3-phosphate acyltransferase 4 OS=Homo sapiens OX=9606 GN=GPAT4 PE=1 SV=1	0	6.225	5	2	2	2	456	52	9.19	6.72	2	other metabolic processes;transport;other biological processes	other membranes;ER/Golgi	other molecular function	Pf01553	137964	GPAT4	-0.04	0.15	0.754973	0.996602	hsa:137964; Q2TU73; Q86UL3; Q86V89	ENSG00000158669	Glycerolipids and glycerophospholipids; IL-18 signaling pathway	Synthesis of PA	3	0	1.418	0.785	1.113	0.684	0.969	0.871	0.5	-0.35	-0.55	-0.2	0.0203262	0.0722731	0.0266092	0.700853	0.0480357	1	0.874593	0.183882
FALSE	High	Master Protein	A0A6Q8PGP3	Ligand dependent nuclear receptor corepressor (Fragment) OS=Homo sapiens OX=9606 GN=LCOR PE=1 SV=1	0	9.189	7	3	3	1	661	72.1	6.49	9.45	3						LCOR	-2.24	-2.05	7.04182e-08	7.93979e-08	A0A6Q8PGP3	ENSG00000196233			0	0	0.25	0.97	0.242	0.847	0.212	0.874	-2	-0.04	-0.24	-0.19	9.41005e-08	0.454088	0.0225076	0.136068	0.000381842	1	0.000221593	0.168579
FALSE	High	Master Protein	P81605	Dermcidin OS=Homo sapiens OX=9606 GN=DCD PE=1 SV=2	0	8.693	26	3	3	3	110	11.3	6.54	6.62	3	protein metabolism;stress response;transport;other biological processes	non-structural extracellular;other membranes	transporter activity;other molecular function	Pf15291	117159	DCD	-2.81	-2.62	9.98795e-06	1.43481e-05	A5JHP2; A5JHP3; hsa:117159; P58461; P81605; Q53YJ2	ENSG00000161634		Antimicrobial peptides	1	0	0.209	0.778	0.163	0.682	0.143	0.877	-2.26	-0.36	-0.55	-0.19	2.72534e-05	0.288924	0.145107	0.874944	0.00124727	1	0.000497221	0.414818
FALSE	High	Master Protein	O15118	NPC intracellular cholesterol transporter 1 OS=Homo sapiens OX=9606 GN=NPC1 PE=1 SV=2	0	12.017	5	6	6	6	1278	142.1	5.36	14.7	6	cell organization and biogenesis;protein metabolism;other metabolic processes;transport;developmental processes;other biological processes	non-structural extracellular;plasma membrane;other membranes;ER/Golgi;nucleus;other cytoplasmic organelle;other cell component	transporter activity;other molecular function	Pf02460, Pf12349, Pf16414	4864	NPC1	-0.65	-0.46	0.000135845	2.54484e-05	B4DET3; hsa:4864; O15118; Q9P130	ENSG00000141458	Irinotecan pathway; Degradation pathway of sphingolipids, including diseases; Ebola virus infection in host	LDL clearance	4	0	0.719	1.014	0.729	0.888	0.638	0.876	-0.48	0.02	-0.17	-0.19	8.10626e-05	0.861989	0.0706899	0.028939	0.00177991	1	0.00131902	0.288865
FALSE	High	Master Protein	A0A0S2Z3L2	P-type Ca(2+) transporter (Fragment) OS=Homo sapiens OX=9606 GN=ATP2A2 PE=2 SV=1	0	120.537	36	33	52	21	1042	114.7	5.34	147.61	33	cell organization and biogenesis;stress response;transport;signal transduction;other biological processes	other membranes;cytosol;ER/Golgi;other cell component	transporter activity;other molecular function	Pf00122, Pf00689, Pf00690, Pf08282, Pf13246	488	ATP2A2	0.33	0.52	1.49957e-05	0.000845007	A0A0S2Z3L2; hsa:488		Arrhythmogenic right ventricular cardiomyopathy; Myometrial relaxation and contraction pathways; Calcium regulation in cardiac cells		3	11	1.26	1.135	1.43	0.997	1.256	0.878	0.33	0.18	0	-0.19	0.000364157	0.00593008	0.99825	0.00896962	0.00312269	0.637196	0.000536918	1
FALSE	High	Master Protein	Q6IB89	NADH dehydrogenase [ubiquinone] 1 alpha subcomplex subunit 7 OS=Homo sapiens OX=9606 GN=NDUFA7 PE=2 SV=1	0	3.599	14	2	3	2	118	13.3	10.51	7.4	2	other metabolic processes	other membranes;mitochondrion		Pf07347		NDUFA7	-0.98	-0.78	0.00157529	0.00141209	Q6IB89				0	0	0.621	0.936	0.581	0.818	0.508	0.874	-0.69	-0.1	-0.29	-0.19	0.00416288	0.764143	0.402673	0.855083	0.0144453	1	0.00567687	0.794893
FALSE	High	Master Protein	G1ENK8	MHC class I antigen (Fragment) OS=Homo sapiens OX=9606 GN=HLA-B PE=3 SV=1	0	4.005	8	1	1	1	181	21.1	5.5	4.26	1				Pf00129		HLA-B	1.72	1.91	0.000514825	0.00295365	G1ENK8				0	0	2.257	1.667	3.762	1.465	3.305	0.879	1.17	0.74	0.55	-0.19	0.00667824	0.110798	0.590187	0.692552	0.0206048	1	0.0026718	0.991899
FALSE	High	Master Protein	A0A024QZP6	Core histone macro-H2A OS=Homo sapiens OX=9606 GN=H2AFY2 PE=4 SV=1	0	38.175	40	12	13	11	372	40	9.69	39.44	12	cell organization and biogenesis;other biological processes	nucleus;other cell component	nucleic acid binding activity;other molecular function	Pf00125, Pf01661, Pf16211	55506	H2AFY2	-0.6	-0.41	0.0092782	0.00380985	A0A024QZP6; hsa:55506				0	1	0.774	0.973	0.753	0.853	0.66	0.876	-0.37	-0.04	-0.23	-0.19	0.0427458	0.612846	0.155655	0.582648	0.0841271	1	0.0221697	0.433755
FALSE	High	Master Protein	Q13200	26S proteasome non-ATPase regulatory subunit 2 OS=Homo sapiens OX=9606 GN=PSMD2 PE=1 SV=3	0	53.373	19	18	25	18	908	100.1	5.2	77.76	18	protein metabolism;other metabolic processes;other biological processes	non-structural extracellular;cytosol;nucleus;other cell component	enzyme regulator activity	Pf01851, Pf17781, Pf18051	5708	PSMD2	-0.37	-0.18	0.0328874	0.00595058	B4DX07; B4DXY1; E7EW34; E9PCS3; hsa:5708; Q12932; Q13200; Q15321; Q53XQ4; Q96I12	ENSG00000175166	Proteasome degradation; Alzheimer's disease and miRNA effects; TNF-alpha signaling pathway; Parkin-ubiquitin proteasomal system pathway; Alzheimer's disease	FCERI mediated NF-kB activation; Downstream TCR signaling; Antigen processing: Ubiquitination & Proteasome degradation; Activation of NF-kappaB in B cells; Oxygen-dependent proline hydroxylation of Hypoxia-inducible Factor Alpha; ER-Phagosome pathway; Cross-presentation of soluble exogenous antigens (endosomes); SCF-beta-TrCP mediated degradation of Emi1; APC/C:Cdc20 mediated degradation of Secur…	65	0	0.848	1.042	0.883	0.915	0.776	0.878	-0.24	0.06	-0.13	-0.19	0.0273899	0.998784	0.387104	0.332635	0.0584983	1	0.0624173	0.77826
FALSE	High	Master Protein	O76075	DNA fragmentation factor subunit beta OS=Homo sapiens OX=9606 GN=DFFB PE=1 SV=1	0	6.209	9	3	3	3	338	39.1	9	7.53	3	cell organization and biogenesis;DNA metabolism;other metabolic processes;other biological processes	cytosol;nucleus;other cell component	nucleic acid binding activity;other molecular function	Pf02017, Pf09230	1677	DFFB	-0.99	-0.81	0.00956462	0.00718056	hsa:1677; O60521; O76075; Q5SR22; Q9BYI4; Q9BYI5; Q9BYI6	ENSG00000169598	Apoptosis; Fas ligand pathway and stress induction of heat shock proteins; Acute viral myocarditis	Apoptosis induced DNA fragmentation	4	0	0.668	0.854	0.571	0.751	0.502	0.88	-0.58	-0.23	-0.41	-0.19	0.164726	0.195248	0.100594	0.874957	0.260247	1	0.0227603	0.352843
FALSE	High	Master Protein	H0YBD2	Cytochrome c oxidase subunit 7A2 like (Fragment) OS=Homo sapiens OX=9606 GN=COX7A2L PE=1 SV=1	0.004	2.319	14	1	1	1	95	10.4	5.26	2.43	1	other metabolic processes	other membranes;mitochondrion;nucleus				COX7A2L	-0.32	-0.13	0.400478	0.00799782	H0YBD2	ENSG00000115944			0	0	0.806	1.132	0.912	0.992	0.8	0.877	-0.31	0.18	-0.01	-0.19	0.00700343	0.0529434	0.976278	0.0491384	0.0213627	0.975563	0.519657	1
FALSE	High	Master Protein	Q16850	Lanosterol 14-alpha demethylase OS=Homo sapiens OX=9606 GN=CYP51A1 PE=1 SV=4	0	25.648	19	8	12	8	509	57.2	8.53	36.72	8	other metabolic processes;other biological processes	other membranes;ER/Golgi	other molecular function	Pf00067	1595	CYP51A1	-0.31	-0.12	0.29454	0.0153927	A0A0C4DFL7; A4D1F8; B2RAI4; B4DJ55; hsa:1595; O00770; O00772; Q16784; Q16850; Q8N1A8; Q99868	ENSG00000001630	Cholesterol biosynthesis pathway; Sterol regulatory element-binding proteins (SREBP) signaling; Oxidation by cytochrome P450; Cholesterol metabolism with Bloch and Kandutsch-Russell pathways; Cholesterol biosynthesis with skeletal dysplasias; Cholesterol synthesis disorders; Cholesterol metabolism; Enterocyte cholesterol metabolism; Metapathway biotransformation Phase I and II	Endogenous sterols; Activation of gene expression by SREBF (SREBP); Cholesterol biosynthesis; EGR2 and SOX10-mediated initiation of Schwann cell myelination	13	0	0.874	1.051	0.919	0.92	0.805	0.876	-0.19	0.07	-0.12	-0.19	0.0435207	0.495765	0.645989	0.140066	0.0854853	1	0.398712	1
FALSE	High	Master Protein	P56545	C-terminal-binding protein 2 OS=Homo sapiens OX=9606 GN=CTBP2 PE=1 SV=1	0	28.594	25	10	12	7	445	48.9	6.95	35.2	10	cell-cell signaling;cell organization and biogenesis;transport;other biological processes	cytosol;nucleus;other cell component	other molecular function	Pf00389, Pf02826	1488	CTBP2	-0.34	-0.15	0.15359	0.0207947	A8K2X5; D3DRF5; hsa:1488; O43449; P56545; Q5SQP7; Q69YI3; Q86SV0; Q8IY44; Q9H2T8	ENSG00000175029	Neural crest differentiation; Notch signaling; Mesodermal commitment pathway; Wnt signaling pathway and pluripotency; lncRNA in canonical Wnt signaling and colorectal cancer; Wnt signaling; ncRNAs involved in Wnt signaling in hepatocellular carcinoma; Ciliary landscape; Pleural mesothelioma	Repression of WNT target genes; Signaling by TCF7L2 mutants	11	3	0.845	1.067	0.902	0.937	0.792	0.878	-0.24	0.09	-0.09	-0.19	0.0336474	0.663555	0.865768	0.34195	0.0692433	1	0.227486	1
FALSE	High	Master Protein	A0A2R8Y595	CCCTC-binding factor OS=Homo sapiens OX=9606 GN=CTCF PE=1 SV=1	0	20.477	11	7	9	7	638	73	8.28	28.03	7				Pf00096, Pf13909		CTCF	-0.31	-0.12	0.374218	0.0422698	A0A2R8Y595	ENSG00000102974	MECP2 and associated Rett syndrome; Prion disease pathway; Model for regulation of MSMP expression in cancer cells and its proangiogenic role in ovarian tumors		3	0	0.838	1.099	0.921	0.961	0.806	0.875	-0.25	0.14	-0.06	-0.19	0.0318498	0.298718	0.99828	0.313318	0.0661967	1	0.489904	1
FALSE	High	Master Protein	F8W0A2	NUBP iron-sulfur cluster assembly factor, mitochondrial (Fragment) OS=Homo sapiens OX=9606 GN=NUBPL PE=1 SV=1	0	7.084	17	2	2	2	167	17.4	9.94	7.23	2	cell organization and biogenesis;other metabolic processes		other molecular function	Pf10609		NUBPL	0.61	0.79	0.00459758	0.0433404	F8W0A2	ENSG00000151413	Epithelial to mesenchymal transition in colorectal cancer		1	0	1.359	1.276	1.735	1.12	1.523	0.878	0.44	0.35	0.16	-0.19	0.064213	0.2087	0.918158	0.564866	0.118217	1	0.0129052	1
FALSE	High	Master Protein	Q9P0I2	ER membrane protein complex subunit 3 OS=Homo sapiens OX=9606 GN=EMC3 PE=1 SV=3	0	13.125	20	4	4	4	261	29.9	6.81	11.7	4	cell organization and biogenesis	other membranes;ER/Golgi		Pf01956	55831	EMC3	0.64	0.84	0.0102607	0.0459715	B2R4Z9; hsa:55831; Q53GH8; Q6ZMC2; Q9P0I2	ENSG00000125037		RHOA GTPase cycle	1	0	1.201	1.486	1.784	1.302	1.563	0.876	0.26	0.57	0.38	-0.19	0.230847	0.15035	0.502801	0.877114	0.345488	1	0.0241547	0.903527
FALSE	High	Master Protein	A0A024QYS2	Transmembrane 9 superfamily member OS=Homo sapiens OX=9606 PE=2 SV=1	0	20.07	13	7	8	7	589	67.8	7.21	24.42	7		other membranes		Pf02990			0.37	0.57	0.00817763	0.0676479					0	0	1.177	1.258	1.48	1.1	1.295	0.875	0.24	0.33	0.14	-0.19	0.498038	0.048811	0.364916	0.635339	0.65059	0.973715	0.02006	0.753371
FALSE	High	Master Protein	A0A1W2PQV2	Glycine cleavage system protein H (Fragment) OS=Homo sapiens OX=9606 GN=GCSH PE=1 SV=1	0	6.908	30	2	3	2	100	11.1	4.25	9.79	2	other metabolic processes	other cell component		Pf01597		GCSH	-0.33	-0.14	0.750879	0.0773758	A0A1W2PQV2	ENSG00000140905			0	0	0.793	1.144	0.907	1.004	0.796	0.878	-0.33	0.19	0.01	-0.19	0.0926489	0.335258	0.970126	0.24918	0.160529	1	0.870741	1
FALSE	High	Master Protein	H0YJH7	Thymopoietin (Fragment) OS=Homo sapiens OX=9606 GN=TMPO PE=1 SV=1	0	46.393	56	11	21	1	237	26.9	9.31	72.36	11				Pf03020		TMPO	-0.46	-0.27	0.357933	0.0979127	H0YJH7	ENSG00000120802			0	0	0.839	0.99	0.83	0.867	0.727	0.876	-0.25	-0.02	-0.21	-0.19	0.647462	0.935602	0.379225	0.641415	0.801436	1	0.471829	0.770891
FALSE	High	Master Protein	Q9UPU5	Ubiquitin carboxyl-terminal hydrolase 24 OS=Homo sapiens OX=9606 GN=USP24 PE=1 SV=3	0	56.476	8	20	21	20	2620	294.2	6.14	55.87	20	protein metabolism;other metabolic processes	cytosol;nucleus	other molecular function	Pf00443, Pf12030	23358	USP24	-0.47	-0.28	0.298724	0.101919	hsa:23358; Q6ZSY2; Q8N2Y4; Q9NXD1; Q9UPU5	ENSG00000162402		Ub-specific processing proteases	1	0	0.773	1.065	0.823	0.937	0.724	0.88	-0.37	0.09	-0.09	-0.19	0.0975473	0.819447	0.993124	0.732462	0.167453	1	0.403585	1
FALSE	High	Master Protein	O75643	U5 small nuclear ribonucleoprotein 200 kDa helicase OS=Homo sapiens OX=9606 GN=SNRNP200 PE=1 SV=2	0	217.701	32	65	89	64	2136	244.4	6.06	283.91	65	cell organization and biogenesis;RNA metabolism OR transcription;other metabolic processes	nucleus	other molecular function	Pf00270, Pf00271, Pf02889, Pf18149	23020	SNRNP200	-0.29	-0.1	0.716711	0.137437	hsa:23020; O75643; O94884; Q6NZY0; Q6PX59; Q8NBE6; Q96IF2; Q9H7S0	ENSG00000144028	2q11.2 copy number variation syndrome	mRNA Splicing - Major Pathway; mRNA Splicing - Minor Pathway	3	0	0.862	1.084	0.934	0.95	0.819	0.877	-0.21	0.12	-0.07	-0.19	0.116858	0.440763	0.99848	0.445887	0.194776	1	0.838934	1
FALSE	High	Master Protein	A0A1S5QR04	MHC class I antigen (Fragment) OS=Homo sapiens OX=9606 GN=HLA-B PE=3 SV=1	0.003	2.697	6	1	1	1	181	21.1	6.21	2.38	1				Pf00129		HLA-B	0.35	0.54	0.0503172	0.206576	A0A1S5QR04				0	0	1.353	1.073	1.452	0.942	1.275	0.878	0.44	0.1	-0.09	-0.19	0.0414694	0.998668	0.820989	0.880682	0.0820653	1	0.0894519	1
FALSE	High	Master Protein	Q9ULU4	MYND-type zinc finger-containing chromatin reader ZMYND8 OS=Homo sapiens OX=9606 GN=ZMYND8 PE=1 SV=2	0	15.7	6	6	6	6	1186	131.6	7.2	17.83	6	cell organization and biogenesis;DNA metabolism;stress response;developmental processes;other biological processes	nucleus;other cell component	other molecular function	Pf00439, Pf00855, Pf12064	23613	ZMYND8	-0.23	-0.04	0.87363	0.220242	B3KVL2; B7Z2A8; B7Z3E0; B7Z680; B7ZM62; E1P5U5; F5H0X3; H7C0U2; hsa:23613; J3KPU3; Q13517; Q2HXV1; Q2HXV2; Q2HXV3; Q2HXV4; Q2HXV7; Q2HXV8; Q2HXV9; Q2HXW0; Q2HXW1; Q2HXW2; Q4JJ94; Q4JJ95; Q5TH09; Q5TH11; Q6MZM1; Q8WXC5; Q9H1F3; Q9H1F4; Q9H1F5; Q9H1L8; Q9H1L9; Q9H2G5; Q9NYN3; Q9UIX6; Q9ULU4	ENSG00000101040			0	0	0.915	1.064	0.974	0.934	0.855	0.878	-0.13	0.09	-0.1	-0.19	0.50285	0.888247	0.824143	0.484849	0.655545	1	0.973555	1
FALSE	High	Master Protein	A0A3B3ISJ3	Caspase activity and apoptosis inhibitor 1 OS=Homo sapiens OX=9606 GN=CAAP1 PE=1 SV=1	0	4.205	10	2	2	2	237	25.1	5.27	5.67	2	other biological processes			Pf15335		CAAP1	-0.33	-0.14	0.964383	0.277664	A0A3B3ISJ3	ENSG00000120159	Acute viral myocarditis		1	0	0.903	1.008	0.91	0.884	0.798	0.877	-0.15	0.01	-0.18	-0.19	0.755349	0.948167	0.704092	0.450128	0.902484	1	1	1
FALSE	High	Master Protein	Q9UPT9	Ubiquitin carboxyl-terminal hydrolase 22 OS=Homo sapiens OX=9606 GN=USP22 PE=1 SV=2	0	18.368	12	8	9	8	525	59.9	8.05	25.95	8	cell cycle OR cell proliferation;cell organization and biogenesis;protein metabolism;other metabolic processes;developmental processes;other biological processes	nucleus;other cell component	other molecular function	Pf00443, Pf02148	23326	USP22	-0.12	0.07	0.801933	0.465228	A0JNS3; hsa:23326; Q2NLE2; Q6MZY4; Q8TBS8; Q96IW5; Q9UPT9	ENSG00000124422		Ub-specific processing proteases; HATs acetylate histones	2	0	0.974	1.077	1.049	0.947	0.923	0.879	-0.04	0.11	-0.08	-0.19	0.998765	0.725758	0.532369	0.175037	1	1	0.917278	0.93169
FALSE	High	Master Protein	O60343	TBC1 domain family member 4 OS=Homo sapiens OX=9606 GN=TBC1D4 PE=1 SV=2	0	68.549	18	22	23	22	1298	146.5	7.01	65.21	22	transport;other biological processes	cytosol;other cell component	enzyme regulator activity	Pf00566, Pf00640, Pf11830	9882	TBC1D4	0.05	0.24	0.00798017	0.59944	A7E2X8; B4DU25; B4E235; B6ETN8; B6ETN9; hsa:9882; O60343; Q5W0B9; Q68D14	ENSG00000136111	Ciliary landscape; Thyroid hormones production and peripheral downstream signaling effects; Insulin signaling	Translocation of SLC2A4 (GLUT4) to the plasma membrane	4	0	1.084	1.09	1.181	0.956	1.036	0.877	0.12	0.12	-0.07	-0.19	0.156317	0.167237	0.80705	0.071824	0.248602	1	0.0196624	1
FALSE	High	Master Protein	A0A6Q8PEX8	Ganglioside induced differentiation associated protein 1 OS=Homo sapiens OX=9606 GN=GDAP1 PE=1 SV=1	0.002	2.996	4	1	1	1	274	31.3	5.02	3.24	1				Pf13417		GDAP1	0.18	0.38	0.115465	0.681621	A0A6Q8PEX8	ENSG00000104381	Intracellular trafficking proteins involved in CMT neuropathy		1	0	1.252	1.037	1.298	0.906	1.134	0.874	0.32	0.05	-0.14	-0.19	0.384793	0.776366	0.97728	0.616492	0.52706	1	0.179477	1
FALSE	High	Master Protein	B3KT69	VPS35 endosomal protein-sorting factor-like OS=Homo sapiens OX=9606 PE=2 SV=1	0	11.876	6	4	4	4	870	98.8	6.98	11.61	4	transport	other cytoplasmic organelle					-0.34	-0.15	0.862646	0.726675					0	0	1.064	0.848	0.902	0.741	0.789	0.874	0.09	-0.24	-0.43	-0.19	0.902581	0.999609	0.968189	0.983078	1	1	0.966173	1
FALSE	High	Master Protein	Q05BQ5	MBT domain-containing protein 1 OS=Homo sapiens OX=9606 GN=MBTD1 PE=1 SV=2	0.003	2.725	2	1	1	1	628	70.5	7.77	2.55	1	cell organization and biogenesis;protein metabolism;DNA metabolism;other metabolic processes;stress response;developmental processes;other biological processes	nucleus;other cell component	other molecular function	Pf02820	54799	MBTD1	-0.22	-0.02	0.993393	0.766275	hsa:54799; Q05BQ5; Q6ZVU7; Q9NXU1	ENSG00000011258	Mesodermal commitment pathway		1	0	0.812	1.213	0.985	1.06	0.861	0.874	-0.3	0.28	0.08	-0.19	0.551443	0.692913	0.993976	0.875519	0.70571	1	1	1
FALSE	High	Master Protein	A0A067XG54	Phospholipid-transporting ATPase OS=Homo sapiens OX=9606 GN=ATP11C PE=1 SV=1	0	15.298	7	5	5	5	1113	127.6	6.62	15.61	5	cell organization and biogenesis;transport	other membranes;other cell component	transporter activity;other molecular function	Pf00122, Pf13246, Pf16209, Pf16212		ATP11C	-0.15	0.04	0.999959	0.770305	A0A067XG54	ENSG00000101974			0	0	0.856	1.201	1.028	1.05	0.899	0.874	-0.22	0.26	0.07	-0.19	0.296412	0.279917	0.869944	0.748346	0.426258	1	1	1
FALSE	High	Master Protein	P46939	Utrophin OS=Homo sapiens OX=9606 GN=UTRN PE=1 SV=2	0	20.312	2	7	7	7	3433	394.2	5.33	18.69	7	cell-cell signaling;other biological processes	plasma membrane;other membranes;cytoskeleton;nucleus;other cell component	signal transduction activity or receptor binding;cytoskeletal activity;other molecular function	Pf00307, Pf00435, Pf00569, Pf09068, Pf09069	7402	UTRN	0.17	0.36	0.138084	0.840424	hsa:7402; P46939; Q5SYY1; Q5SZ57; Q9UJ40	ENSG00000152818	Primary focal segmental glomerulosclerosis (FSGS)	EGR2 and SOX10-mediated initiation of Schwann cell myelination	2	0	1.077	1.195	1.287	1.045	1.126	0.875	0.11	0.26	0.06	-0.19	0.996992	0.17864	0.912405	0.516284	1	1	0.207542	1
FALSE	High	Master Protein	B7ZKM7	UACA protein OS=Homo sapiens OX=9606 GN=UACA PE=2 SV=1	0	20.376	6	8	8	8	1307	150.5	7.02	19.03	8			cytoskeletal activity	Pf12796		UACA	-0.08	0.12	0.855072	0.900756	B7ZKM7				0	0	1.08	1.005	1.085	0.878	0.948	0.874	0.11	0.01	-0.19	-0.19	0.995044	0.940912	0.809641	0.541162	1	1	0.961452	1
FALSE	High	Master Protein	Q8N5K1	CDGSH iron-sulfur domain-containing protein 2 OS=Homo sapiens OX=9606 GN=CISD2 PE=1 SV=1	0	25.924	56	8	11	8	135	15.3	9.61	34.79	8	cell organization and biogenesis;other metabolic processes;other biological processes	other membranes;mitochondrion;ER/Golgi;other cell component	other molecular function	Pf09360, Pf10660	493856	CISD2	-0.04	0.15	0.0201588	0.993511	hsa:493856; Q7Z3D5; Q8N5K1	ENSG00000145354			0	0	1.051	1.058	1.112	0.927	0.974	0.876	0.07	0.08	-0.11	-0.19	0.264492	0.271058	0.250713	0.0248	0.387269	1	0.0420369	0.585739
FALSE	High	Master Protein	A0A1U9X819	28S ribosomal protein S18b, mitochondrial OS=Homo sapiens OX=9606 PE=3 SV=1	0	10.477	21	4	4	4	258	29.4	9.38	12.25	4	protein metabolism;other metabolic processes	mitochondrion;translational apparatus;other cell component	other molecular function	Pf01084			0.03	0.22	0.361697	0.999434					0	0	1.209	0.961	1.162	0.845	1.022	0.88	0.27	-0.06	-0.24	-0.19	0.248467	0.988723	0.370809	0.502231	0.367629	1	0.476104	0.760927
FALSE	High	Master Protein	O75367-1	Isoform 2 of Core histone macro-H2A.1 OS=Homo sapiens OX=9606 GN=MACROH2A1	0	42.31	31	11	20	10	372	39.6	9.79	56.08	11						MACROH2A1	-1.2	-1.02	9.90908e-08	8.18148e-08	O75367-1				0	0	0.546	0.904	0.494	0.796	0.435	0.881	-0.87	-0.15	-0.33	-0.18	2.39197e-07	0.00937615	0.000335009	0.0199775	0.000387905	0.701582	0.000221593	0.038822
FALSE	High	Master Protein	Q9UKJ3	G patch domain-containing protein 8 OS=Homo sapiens OX=9606 GN=GPATCH8 PE=1 SV=2	0	37.912	10	12	12	12	1502	164.1	8.66	39.88	12		nucleus	other molecular function	Pf01585, Pf12171	23131	GPATCH8	-0.91	-0.74	1.93333e-05	8.78534e-06	B9EGP9; hsa:23131; O60300; Q8TB99; Q9UKJ3	ENSG00000186566			0	0	0.765	0.786	0.601	0.694	0.531	0.883	-0.39	-0.35	-0.53	-0.18	0.000798919	0.00362787	0.000434675	0.0826122	0.00502765	0.593255	0.000599429	0.0426181
FALSE	High	Master Protein	B2CIS9	Caspase 14, apoptosis-related cysteine peptidase OS=Homo sapiens OX=9606 GN=CASP14 PE=2 SV=1	0.003	2.663	4	1	1	1	242	27.7	5.58	2.94	1	protein metabolism	plasma membrane;cytosol;cytoskeleton;mitochondrion;nucleus	other molecular function	Pf00656	23581	CASP14	-2.58	-2.4	0.000787509	0.00063179	B2CIS9; hsa:23581		Vitamin D receptor pathway		1	0	0.3	0.631	0.19	0.556	0.167	0.88	-1.74	-0.66	-0.85	-0.18	0.00240245	0.63918	0.240794	0.745234	0.0104818	1	0.00353349	0.572329
FALSE	High	Master Protein	B2R6K4	cDNA, FLJ92996, highly similar to Homo sapiens guanine nucleotide binding protein (G protein), beta polypeptide 1 (GNB1), mRNA OS=Homo sapiens OX=9606 PE=2 SV=1	0	24.166	25	7	10	3	340	37.3	6.18	30.2	7	signal transduction			Pf00400			-0.83	-0.65	0.00174582	0.000891724					0	3	0.704	0.908	0.639	0.799	0.563	0.88	-0.51	-0.14	-0.32	-0.18	0.00378779	0.86048	0.240578	0.535403	0.0142722	1	0.00615615	0.572329
FALSE	High	Master Protein	P61927	60S ribosomal protein L37 OS=Homo sapiens OX=9606 GN=RPL37 PE=1 SV=2	0	4.116	18	2	2	2	97	11.1	11.74	4.54	2	protein metabolism;other metabolic processes;other biological processes	cytosol;translational apparatus;other cell component	enzyme regulator activity;nucleic acid binding activity;other molecular function	Pf01907	6167	RPL37	-1.9	-1.72	0.000741324	0.00118316	B2R4H2; hsa:6167; P02403; P61927; Q6IBB4; Q99883	ENSG00000145592	Cytoplasmic ribosomal proteins	Regulation of expression of SLITs and ROBOs; L13a-mediated translational silencing of Ceruloplasmin expression; Formation of a pool of free 40S subunits; GTP hydrolysis and joining of the 60S ribosomal subunit; Major pathway of rRNA processing in the nucleolus and cytosol; Nonsense Mediated Decay (NMD) enhanced by the Exon Junction Complex (EJC); SRP-dependent cotranslational protein targeting to…	14	0	0.4	0.757	0.303	0.669	0.267	0.883	-1.32	-0.4	-0.58	-0.18	0.00475648	0.290204	0.280508	0.995086	0.0158663	1	0.00340248	0.630997
FALSE	High	Master Protein	P62875	DNA-directed RNA polymerases I, II, and III subunit RPABC5 OS=Homo sapiens OX=9606 GN=POLR2L PE=1 SV=1	0.002	3.219	13	1	1	1	67	7.6	7.77	3.36	1	RNA metabolism OR transcription;other metabolic processes;other biological processes	cytosol;nucleus	nucleic acid binding activity;other molecular function	Pf01194	5441	POLR2L	-0.82	-0.64	0.00707631	0.00178598	hsa:5441; P52436; P62875; Q6FHX3	ENSG00000177700	Pyrimidine metabolism; Cytosolic DNA-sensing pathway; 2q13 copy number variation syndrome	RNA Pol II CTD phosphorylation and interaction with CE during HIV infection; mRNA Capping; RNA Pol II CTD phosphorylation and interaction with CE; RNA Polymerase III Abortive And Retractive Initiation; RNA Polymerase III Transcription Initiation From Type 1 Promoter; RNA Polymerase III Transcription Initiation From Type 2 Promoter; RNA Polymerase III Transcription Initiation From Type 3 Promoter;…	56	0	0.758	0.848	0.643	0.748	0.567	0.882	-0.4	-0.24	-0.42	-0.18	0.0517674	0.412642	0.0482107	0.322885	0.0986195	1	0.0178175	0.250344
FALSE	High	Master Protein	P30414	NK-tumor recognition protein OS=Homo sapiens OX=9606 GN=NKTR PE=1 SV=2	0	32.01	8	11	11	11	1462	165.6	9.99	30.66	11	protein metabolism;other metabolic processes	plasma membrane;other membranes;nucleus;other cell component	other molecular function	Pf00160	4820	NKTR	-0.66	-0.48	0.00748598	0.00226334	hsa:4820; P30414	ENSG00000114857			0	0	0.681	1.054	0.718	0.929	0.633	0.882	-0.55	0.08	-0.11	-0.18	0.00340916	0.879385	0.752967	0.40726	0.0132498	1	0.0186655	1
FALSE	High	Master Protein	Q8WY22	BRI3-binding protein OS=Homo sapiens OX=9606 GN=BRI3BP PE=1 SV=1	0	9.582	17	3	4	3	251	27.8	9.44	15.62	3		other membranes;mitochondrion		Pf14965	140707	BRI3BP	0.74	0.92	0.000447709	0.00295737	hsa:140707; Q8WY22; Q8WY23	ENSG00000184992			0	0	1.791	1.053	1.886	0.932	1.669	0.885	0.84	0.07	-0.1	-0.18	0.000981808	0.789337	0.970143	0.606875	0.00571659	1	0.00247717	1
FALSE	High	Master Protein	O75874	Isocitrate dehydrogenase [NADP] cytoplasmic OS=Homo sapiens OX=9606 GN=IDH1 PE=1 SV=2	0	34.98	31	13	13	12	414	46.6	7.01	38.6	13	other metabolic processes;stress response;developmental processes;other biological processes	non-structural extracellular;cytosol;mitochondrion;other cytoplasmic organelle;other cell component	other molecular function	Pf00180	3417	IDH1	-0.27	-0.09	0.0674715	0.00313064	hsa:3417; O75874; Q567U4; Q6FHQ6; Q7Z3V0; Q93090; Q9NTJ9; Q9UKW8	ENSG00000138413	Glutathione metabolism; TCA cycle and deficiency of pyruvate dehydrogenase complex (PDHc); Amino acid metabolism	Peroxisomal protein import; Neutrophil degranulation; Abnormal conversion of 2-oxoglutarate to 2-hydroxyglutarate; NADPH regeneration; NFE2L2 regulating TCA cycle genes	8	0	0.887	1.06	0.94	0.934	0.828	0.881	-0.17	0.08	-0.1	-0.18	0.0211922	0.79943	0.231532	0.0800617	0.048793	1	0.11454	0.55705
FALSE	High	Master Protein	Q14204	Cytoplasmic dynein 1 heavy chain 1 OS=Homo sapiens OX=9606 GN=DYNC1H1 PE=1 SV=5	0	360.176	26	113	139	113	4646	532.1	6.4	405.09	113	cell cycle OR cell proliferation;cell organization and biogenesis;transport;other biological processes	non-structural extracellular;cytosol;cytoskeleton;other cytoplasmic organelle;other cell component	cytoskeletal activity;other molecular function	Pf03028, Pf08385, Pf08393, Pf12774, Pf12775, Pf12777, Pf12780, Pf12781, Pf17852, Pf18198, Pf18199	1778	DYNC1H1	-0.83	-0.65	0.0180828	0.00542649	B0I1R0; hsa:1778; Q14204; Q6DKQ7; Q8WU28; Q92814; Q9Y4G5	ENSG00000197102	Ciliary landscape; Intraflagellar transport proteins binding to dynein; PAFAH1B1 copy number variation	Separation of Sister Chromatids; MHC class II antigen presentation; Resolution of Sister Chromatid Cohesion; HSP90 chaperone cycle for steroid hormone receptors (SHR) in the presence of ligand; Recruitment of NuMA to mitotic centrosomes; RHO GTPases Activate Formins; COPI-mediated anterograde transport; COPI-independent Golgi-to-ER retrograde traffic; HCMV Early Events; Aggrephagy; EML4 and NUDC …	23	0	0.687	0.926	0.636	0.817	0.561	0.882	-0.54	-0.11	-0.29	-0.18	0.0161247	0.999658	0.534869	0.490589	0.0400131	1	0.038315	0.934735
FALSE	High	Master Protein	A0A286YFF7	Palmitoyl-protein thioesterase 1 OS=Homo sapiens OX=9606 GN=PPT1 PE=1 SV=1	0	7.198	7	2	2	2	335	37.1	6.52	6.93	2	other metabolic processes	ER/Golgi;other cell component	other molecular function	Pf02089		PPT1	-0.59	-0.41	0.0120676	0.005441	A0A286YFF7	ENSG00000131238			0	0	0.878	0.857	0.753	0.759	0.666	0.886	-0.19	-0.22	-0.4	-0.18	0.192302	0.216768	0.0626602	0.655745	0.297769	1	0.0275866	0.278094
FALSE	High	Master Protein	O75691	Small subunit processome component 20 homolog OS=Homo sapiens OX=9606 GN=UTP20 PE=1 SV=3	0	71.728	10	27	27	27	2785	318.2	7.39	77.81	27	RNA metabolism OR transcription;other metabolic processes;other biological processes	plasma membrane;other membranes;nucleus;other cell component		Pf07539, Pf20416	27340	UTP20	-0.68	-0.5	0.0319538	0.00642537	hsa:27340; O75691; Q9H3H4	ENSG00000120800		Major pathway of rRNA processing in the nucleolus and cytosol; rRNA modification in the nucleus and cytosol	2	0	0.691	1.025	0.709	0.906	0.626	0.883	-0.53	0.04	-0.14	-0.18	0.00714297	0.610593	0.923735	0.369902	0.0213627	1	0.06175	1
FALSE	High	Master Protein	O75369-8	Isoform 8 of Filamin-B OS=Homo sapiens OX=9606 GN=FLNB	0	290.151	42	89	111	1	2633	281.5	5.71	360.09	89						FLNB	-0.76	-0.58	0.0171542	0.00663761	O75369-8				0	62	0.567	1.177	0.667	1.042	0.59	0.885	-0.82	0.23	0.06	-0.18	0.00226457	0.322892	0.976579	0.609979	0.0100435	1	0.0366079	1
FALSE	High	Master Protein	Q9BQ70	Transcription factor 25 OS=Homo sapiens OX=9606 GN=TCF25 PE=1 SV=1	0	29.614	21	10	12	10	676	76.6	6.35	40.16	10	protein metabolism;other metabolic processes;developmental processes;other biological processes	nucleus;other cell component	nucleic acid binding activity;other molecular function	Pf04910	22980	TCF25	0.43	0.6	0.000279868	0.00760305	hsa:22980; Q2MK75; Q9BQ70; Q9UPV3	ENSG00000141002			0	0	1.414	1.073	1.517	0.95	1.343	0.885	0.5	0.1	-0.07	-0.18	0.00187964	0.201396	0.895552	0.110791	0.00883203	1	0.00193272	1
FALSE	High	Master Protein	Q8NDD1	Uncharacterized protein C1orf131 OS=Homo sapiens OX=9606 GN=C1orf131 PE=1 SV=4	0	13.814	17	5	5	5	293	32.6	9.88	14.83	5	other biological processes	nucleus;other cell component		Pf15375	128061	C1orf131	0.83	1.01	0.00418694	0.0104627	hsa:128061; Q5TBI0; Q5TBI1; Q6P6B4; Q7Z6H5; Q8N432; Q8NDD1; Q96NM6	ENSG00000143633			0	0	1.849	1.09	2.016	0.962	1.779	0.883	0.89	0.12	-0.06	-0.18	0.00748676	0.946794	0.995912	0.993135	0.0221345	1	0.0120327	1
FALSE	High	Master Protein	P30040	Endoplasmic reticulum resident protein 29 OS=Homo sapiens OX=9606 GN=ERP29 PE=1 SV=4	0	25.983	33	8	9	8	261	29	7.31	31.48	8	protein metabolism;other metabolic processes;transport;other biological processes	ER/Golgi;other cell component	other molecular function	Pf07749, Pf07912	10961	ERP29	-0.51	-0.34	0.0261872	0.0170072	C9J183; hsa:10961; P30040; Q3MJC3; Q6FHT4	ENSG00000089248			0	0	0.75	1.056	0.792	0.935	0.701	0.885	-0.41	0.08	-0.1	-0.18	0.0326156	0.997898	0.798878	0.871217	0.0675812	1	0.052251	1
FALSE	High	Master Protein	O95470	Sphingosine-1-phosphate lyase 1 OS=Homo sapiens OX=9606 GN=SGPL1 PE=1 SV=3	0	12.937	8	4	4	4	568	63.5	9.16	11.59	4	other metabolic processes;developmental processes;signal transduction;other biological processes	other membranes;ER/Golgi	other molecular function	Pf00282	8879	SGPL1	-0.19	-0.02	0.997852	0.0275729	B2RBD4; hsa:8879; O95470; Q7Z732; Q9ULG8; Q9UN89	ENSG00000166224	Sphingolipid pathway; Kennedy pathway from sphingolipids; Sphingolipid metabolism overview; Sphingolipid metabolism: integrated pathway; 8p23.1 copy number variation syndrome	Sphingolipid de novo biosynthesis	6	0	0.966	1.024	0.989	0.906	0.875	0.885	-0.05	0.03	-0.14	-0.18	0.936782	0.977131	0.0529847	0.0336211	1	1	1	0.263428
FALSE	High	Master Protein	B4DI23	Mitogen-activated protein kinase (Fragment) OS=Homo sapiens OX=9606 PE=2 SV=1	0	10.468	5	3	3	3	882	96	7.87	9.02	3	protein metabolism;other metabolic processes;signal transduction	other membranes;other cell component	kinase activity;other molecular function	Pf00069			-0.46	-0.28	0.139436	0.0447626					0	0	0.749	1.097	0.822	0.967	0.725	0.881	-0.42	0.13	-0.05	-0.18	0.0987579	0.99307	0.804827	0.680811	0.169336	1	0.209447	1
FALSE	High	Master Protein	Q8IXW5	Putative RNA polymerase II subunit B1 CTD phosphatase RPAP2 OS=Homo sapiens OX=9606 GN=RPAP2 PE=1 SV=1	0	41.346	28	13	13	13	612	69.5	7.78	44.04	13	RNA metabolism OR transcription;other biological processes	cytosol;nucleus;other cell component	other molecular function	Pf04181	79871	RPAP2	0.26	0.44	0.00504901	0.0674745	C9JKB5; hsa:79871; Q49AS7; Q8IXW5; Q9H8Y2	ENSG00000122484		RNA polymerase II transcribes snRNA genes	1	0	1.224	1.109	1.358	0.981	1.201	0.885	0.29	0.15	-0.03	-0.18	0.034157	0.419299	0.998737	0.430975	0.0701168	1	0.0138589	1
FALSE	High	Master Protein	B3KY58	cDNA FLJ46901 fis, clone UTERU3023141, highly similar to LIX1-like protein OS=Homo sapiens OX=9606 PE=2 SV=1	0	4.588	6	2	2	2	284	31.5	8.56	5.02	2				Pf14954			0.37	0.55	0.00861754	0.0729602					0	0	1.307	1.123	1.467	0.99	1.293	0.882	0.39	0.17	-0.01	-0.18	0.0514939	0.500668	0.999802	0.626434	0.0981738	1	0.0208273	1
FALSE	High	Master Protein	Q9Y305	Acyl-coenzyme A thioesterase 9, mitochondrial OS=Homo sapiens OX=9606 GN=ACOT9 PE=1 SV=2	0	18.002	19	7	7	7	439	49.9	8.6	18.19	7	other metabolic processes	mitochondrion	other molecular function		23597	ACOT9	0.21	0.39	0.00207272	0.123866	B3KNC9; B7ZM94; hsa:23597; Q9Y305	ENSG00000123130	VEGFA-VEGFR2 signaling	Mitochondrial Fatty Acid Beta-Oxidation	2	0	1.262	1.039	1.311	0.918	1.159	0.884	0.34	0.06	-0.12	-0.18	0.0085693	0.559652	0.416106	0.0903231	0.0244793	1	0.00700444	0.811187
FALSE	High	Master Protein	Q01085	Nucleolysin TIAR OS=Homo sapiens OX=9606 GN=TIAL1 PE=1 SV=1	0	20.029	15	5	7	2	375	41.6	7.74	20.06	5	cell cycle OR cell proliferation;stress response;other biological processes	cytosol;nucleus;other cytoplasmic organelle;other cell component	nucleic acid binding activity;other molecular function	Pf00076	7073	TIAL1	-0.36	-0.18	0.601697	0.12608	A8K3T0; A8K4L9; hsa:7073; Q01085	ENSG00000151923		FGFR2 alternative splicing	1	1	0.928	0.951	0.883	0.838	0.778	0.881	-0.11	-0.07	-0.25	-0.18	0.988338	0.77223	0.181823	0.506659	1	1	0.728063	0.47433
FALSE	High	Master Protein	Q8TDY2	RB1-inducible coiled-coil protein 1 OS=Homo sapiens OX=9606 GN=RB1CC1 PE=1 SV=3	0	4.722	3	2	2	2	1594	183	5.41	6.04	2	cell cycle OR cell proliferation;cell organization and biogenesis;protein metabolism;other metabolic processes;developmental processes;signal transduction;other biological processes	other membranes;cytosol;ER/Golgi;nucleus;other cytoplasmic organelle;other cell component	other molecular function	Pf04108, Pf10377	9821	RB1CC1	-0.32	-0.13	0.406316	0.170059	hsa:9821; Q86YR4; Q8TDY2; Q8WVU9; Q92601	ENSG00000023287	Alzheimer's disease and miRNA effects; PI3K-AKT-mTOR signaling pathway and therapeutic opportunities in prostate cancer; Neurodegeneration with brain iron accumulation (NBIA) subtypes pathway; Autophagy; Perturbations to host-cell autophagy, induced by SARS-CoV-2 proteins; Pleural mesothelioma; Alzheimer's disease; Clock-controlled autophagy in bone metabolism	Macroautophagy	9	0	1.033	0.883	0.911	0.777	0.802	0.88	0.05	-0.18	-0.36	-0.18	0.997688	0.329602	0.137707	0.812635	1	1	0.525894	0.401205
FALSE	High	Master Protein	A0A8I5KV92	Eukaryotic translation initiation factor 4 gamma 3 OS=Homo sapiens OX=9606 GN=EIF4G3 PE=1 SV=1	0	38.865	9	14	16	10	1895	207.8	6.54	46.95	14	protein metabolism;other metabolic processes		nucleic acid binding activity			EIF4G3	0.24	0.42	0.0112958	0.181602	A0A8I5KV92	ENSG00000075151			0	0	1.163	1.152	1.34	1.016	1.181	0.881	0.22	0.2	0.02	-0.18	0.251331	0.153444	0.962495	0.381346	0.37119	1	0.0260875	1
FALSE	Medium	Master Protein	C9J6K0	Secreted phosphoprotein 24 (Fragment) OS=Homo sapiens OX=9606 GN=SPP2 PE=1 SV=1	0.014	1.609	6	1	1	1	131	15.1	7.84	2.38	1	other biological processes	non-structural extracellular		Pf07448		SPP2	0.24	0.42	0.00757033	0.215465	C9J6K0	ENSG00000072080	2q37 copy number variation syndrome		1	0	1.088	1.23	1.338	1.088	1.184	0.884	0.12	0.3	0.12	-0.18	0.322187	0.0740444	0.951031	0.221274	0.455841	1	0.0188408	1
FALSE	High	Master Protein	Q8NDV7	Trinucleotide repeat-containing gene 6A protein OS=Homo sapiens OX=9606 GN=TNRC6A PE=1 SV=2	0	8.667	3	3	3	3	1962	210.2	7.01	11.33	3	stress response;other biological processes	cytosol;ER/Golgi;nucleus;other cell component		Pf10427, Pf16608	27327	TNRC6A	-0.23	-0.06	0.813888	0.220737	C9JAR8; hsa:27327; O15408; Q658L5; Q6NVB5; Q8NDV7; Q8NEZ0; Q8TBT8; Q8TCR0; Q9NV59; Q9P268	ENSG00000090905; ENSG00000288130		MAPK6/MAPK4 signaling; Transcriptional regulation by small RNAs; Oxidative Stress Induced Senescence; Estrogen-dependent gene expression; TP53 Regulates Metabolic Genes; Pre-NOTCH Transcription and Translation; Oncogene Induced Senescence; Transcriptional Regulation by VENTX; Ca2+ pathway; RUNX1 regulates genes involved in megakaryocyte differentiation and platelet function; Regulation of MECP2 e…	19	0	0.916	1.051	0.962	0.928	0.85	0.884	-0.13	0.07	-0.11	-0.18	0.720027	0.997666	0.635695	0.547221	0.869833	1	0.927181	1
FALSE	High	Master Protein	F2Z2Y4	Pyridoxal kinase OS=Homo sapiens OX=9606 GN=PDXK PE=1 SV=1	0	6.26	7	2	3	2	272	30.6	6.65	6.72	2	other metabolic processes	nucleus	kinase activity	Pf08543	8566	PDXK	-0.28	-0.1	0.994075	0.277842	F2Z2Y4	ENSG00000160209			0	0	0.808	1.151	0.93	1.018	0.823	0.885	-0.31	0.2	0.03	-0.18	0.497137	0.630653	0.906716	0.362702	0.649642	1	1	1
FALSE	High	Master Protein	A0A8I5KU87	SET binding factor 1 OS=Homo sapiens OX=9606 GN=SBF1 PE=1 SV=1	0	19.417	6	8	8	8	1864	207.8	6.83	18.3	8			enzyme regulator activity			SBF1	-0.42	-0.24	0.939503	0.310622	A0A8I5KU87	ENSG00000100241			0	0	0.84	1.01	0.848	0.893	0.75	0.884	-0.25	0.01	-0.16	-0.18	0.950024	0.999977	0.524321	0.542515	1	1	1	0.924085
FALSE	Medium	Master Protein	A0A804HJV4	BRCA1 interacting helicase 1 OS=Homo sapiens OX=9606 GN=BRIP1 PE=1 SV=1	0.016	1.554	1	1	1	1	1175	132.2	6.93	2.03	1	cell organization and biogenesis;other metabolic processes	nucleus	nucleic acid binding activity;other molecular function			BRIP1	-0.36	-0.18	0.442789	0.331353	A0A804HJV4	ENSG00000136492	DNA repair pathways, full network		1	0	0.981	0.902	0.884	0.797	0.782	0.884	-0.03	-0.15	-0.33	-0.18	0.985618	0.619249	0.466001	0.972879	1	1	0.566349	0.869978
FALSE	High	Master Protein	A0A3B3IS71	RB transcriptional corepressor 1 OS=Homo sapiens OX=9606 GN=RB1 PE=1 SV=1	0	20.12	8	8	8	8	923	105.4	7.61	21.65	8	cell cycle OR cell proliferation;cell organization and biogenesis;other biological processes	nucleus		Pf01857, Pf01858, Pf08934, Pf11934		RB1	0.19	0.37	0.0261355	0.44587	A0A3B3IS71	ENSG00000139687	miRNA regulation of DNA damage response; Cell cycle; Glioblastoma signaling pathways; Spinal cord injury; H19 action Rb-E2F1 signaling and CDK-Beta-catenin activity; Tumor suppressor activity of SMARCB1; Non-small cell lung cancer; Breast cancer pathway; Pancreatic adenocarcinoma pathway; Effect of progerin on genes involved in Hutchinson-Gilford progeria syndrome; Ciliary landscape; Small cell l…		21	0	1.169	1.105	1.292	0.974	1.138	0.881	0.22	0.14	-0.04	-0.18	0.304464	0.30481	0.99914	0.33217	0.43511	1	0.0521547	1
FALSE	High	Master Protein	A0A3B3ISP1	Ankyrin repeat and sterile alpha motif domain containing 1A OS=Homo sapiens OX=9606 GN=ANKS1A PE=1 SV=1	0	14.775	6	6	6	6	1194	129.8	6.52	15.39	6		cytosol;nucleus		Pf00536, Pf00640, Pf07647, Pf12796		ANKS1A	0.1	0.27	0.00792267	0.545626	A0A3B3ISP1	ENSG00000064999			0	0	1.217	0.994	1.209	0.879	1.07	0.885	0.28	-0.01	-0.19	-0.18	0.0118118	0.98407	0.122543	0.0812135	0.0311974	1	0.0195543	0.378477
FALSE	High	Master Protein	Q96C23	Galactose mutarotase OS=Homo sapiens OX=9606 GN=GALM PE=1 SV=1	0	6.967	7	2	2	2	342	37.7	6.65	6.61	2	other metabolic processes	other cell component	other molecular function	Pf01263	130589	GALM	-0.28	-0.1	0.881441	0.555932	hsa:130589; Q53RY1; Q8NIA2; Q96C23; V9HWA8	ENSG00000143891			0	0	1.046	0.889	0.93	0.786	0.822	0.884	0.07	-0.17	-0.35	-0.18	0.999529	0.835264	0.50594	0.890052	1	1	0.9793	0.907222
FALSE	High	Master Protein	A0A8J9C4H3	Golgin B1 OS=Homo sapiens OX=9606 GN=GOLGB1 PE=1 SV=1	0	44.325	5	12	12	12	3264	376.3	5	41.04	12	cell cycle OR cell proliferation;other biological processes	other membranes;ER/Golgi	nucleic acid binding activity			GOLGB1	-0.21	-0.03	0.958338	0.683662	A0A8J9C4H3	ENSG00000173230			0	0	0.8	1.222	0.978	1.083	0.867	0.886	-0.32	0.29	0.11	-0.18	0.323783	0.554203	0.948377	0.897381	0.457627	1	1	1
FALSE	High	Master Protein	A0A024R7J7	DET1- and DDB1-associated protein 1 OS=Homo sapiens OX=9606 GN=DDA1 PE=3 SV=1	0	4.225	19	2	2	2	102	11.8	8.68	2.6	2	other biological processes			Pf10172	79016	DDA1	-0.19	-0.02	0.954285	0.719571	A0A024R7J7; hsa:79016				0	0	0.956	1.034	0.988	0.915	0.874	0.885	-0.07	0.05	-0.13	-0.18	0.888621	0.996686	0.971959	0.925704	1	1	1	1
FALSE	High	Master Protein	B3KMB8	cDNA FLJ10654 fis, clone NT2RP2005901, highly similar to FAST kinase domains-containing protein 2 OS=Homo sapiens OX=9606 PE=2 SV=1	0	27.298	15	8	9	8	710	81.4	8.05	26.75	8	other metabolic processes;other biological processes		kinase activity	Pf06743, Pf08368, Pf08373			0.16	0.34	0.220986	0.803812					0	0	1.049	1.206	1.265	1.062	1.114	0.88	0.07	0.27	0.09	-0.18	0.976801	0.359881	0.944641	0.734806	1	1	0.312207	1
FALSE	High	Master Protein	A0A024RC97	Phosphatidylserine synthase OS=Homo sapiens OX=9606 GN=PTDSS2 PE=3 SV=1	0	14.925	15	3	4	3	487	56.2	6.25	16.65	3	other metabolic processes	other membranes;ER/Golgi	other molecular function	Pf03034	81490	PTDSS2	0.12	0.3	0.153921	0.900178	A0A024RC97; hsa:81490				0	0	1.378	0.896	1.234	0.791	1.09	0.883	0.46	-0.16	-0.34	-0.18	0.120625	0.997486	0.401363	0.481042	0.199875	1	0.227886	0.79418
FALSE	High	Master Protein	B4DR61	SEC61 translocon subunit alpha 1 OS=Homo sapiens OX=9606 GN=SEC61A1 PE=1 SV=1	0	32.118	15	8	17	3	482	52.9	8.24	41.85	8	transport	other membranes;ER/Golgi		Pf00344, Pf10559		SEC61A1	-0.02	0.16	0.626582	0.924527	B4DR61	ENSG00000058262			0	4	1.145	0.978	1.119	0.862	0.987	0.882	0.19	-0.03	-0.21	-0.18	0.249155	0.83453	0.150268	0.382179	0.368516	1	0.752987	0.424251
FALSE	High	Master Protein	A0A0A0MRS4	Transmembrane protein 38B OS=Homo sapiens OX=9606 GN=TMEM38B PE=1 SV=1	0	7.574	11	2	2	2	237	26.4	9.1	5.95	2	transport	other membranes	transporter activity;other molecular function	Pf05197	55151	TMEM38B	0.01	0.19	0.276844	0.994395	A0A0A0MRS4	ENSG00000095209	Type I collagen synthesis in the context of osteogenesis imperfecta		1	0	0.928	1.232	1.142	1.085	1.006	0.881	-0.11	0.3	0.12	-0.18	0.122066	0.010104	0.239494	0.265334	0.202012	0.721524	0.37771	0.571278
FALSE	High	Master Protein	Q96EH3	Mitochondrial assembly of ribosomal large subunit protein 1 OS=Homo sapiens OX=9606 GN=MALSU1 PE=1 SV=1	0	4.441	12	2	2	2	234	26.2	5.49	5.68	2	other biological processes	cytosol;mitochondrion	translation activity	Pf02410	115416	MALSU1	0.04	0.23	0.20518	0.999999	A4D154; hsa:115416; Q96EH3	ENSG00000156928			0	0	1.25	0.938	1.172	0.825	1.031	0.88	0.32	-0.09	-0.28	-0.18	0.168925	0.998652	0.236283	0.27949	0.26609	1	0.292551	0.56534
FALSE	High	Master Protein	A0A0S2Z693	Methylcrotonoyl-CoA carboxylase 1 isoform 1 (Fragment) OS=Homo sapiens OX=9606 GN=MCCC1 PE=2 SV=1	0	153.821	48	28	59	28	725	80.4	7.78	223.33	28		mitochondrion	other molecular function	Pf00289, Pf00364, Pf02785, Pf02786	56922	MCCC1	-3.28	-3.1	2.97373e-06	4.32588e-06	A0A0S2Z693; hsa:56922				0	0	0.131	0.889	0.116	0.788	0.103	0.887	-2.94	-0.17	-0.34	-0.17	3.05468e-06	0.999916	0.763054	0.790466	0.00101914	1	0.000371922	1
FALSE	High	Master Protein	P63172	Dynein light chain Tctex-type 1 OS=Homo sapiens OX=9606 GN=DYNLT1 PE=1 SV=1	0	4.277	14	1	2	1	113	12.4	5.08	10.35	1	cell cycle OR cell proliferation;cell organization and biogenesis;transport;developmental processes;other biological processes	non-structural extracellular;cytoskeleton;ER/Golgi;other cell component	other molecular function	Pf03645	6993	DYNLT1	-1.14	-0.97	1.12753e-05	8.96183e-06	hsa:6993; P63172; Q15763; Q5VTU4	ENSG00000146425	Ciliary landscape; Intraflagellar transport proteins binding to dynein; Genes related to primary cilium development (based on CRISPR); 3q29 copy number variation syndrome	Neutrophil degranulation	5	0	0.564	0.904	0.51	0.806	0.455	0.892	-0.83	-0.15	-0.31	-0.17	3.16832e-05	0.281307	0.0305074	0.297594	0.00136072	1	0.000508302	0.197919
FALSE	Medium	Master Protein	Q96DR8	Mucin-like protein 1 OS=Homo sapiens OX=9606 GN=MUCL1 PE=1 SV=1	0.02	1.423	8	1	1	1	90	9	4.64	1.86	1		non-structural extracellular;plasma membrane;other membranes;ER/Golgi			118430	MUCL1	-2.5	-2.33	2.30955e-05	1.97446e-05	hsa:118430; Q0VG95; Q32ZB5; Q96DR8	ENSG00000172551		Dectin-2 family; Termination of O-glycan biosynthesis; Defective GALNT3 causes HFTC; Defective C1GALT1C1 causes TNPS; Defective GALNT12 causes CRCS1	6	0	0.215	0.925	0.199	0.82	0.177	0.887	-2.22	-0.11	-0.29	-0.17	2.00422e-05	0.992773	0.556039	0.434792	0.00123081	1	0.000642117	0.95898
FALSE	High	Master Protein	Q16531	DNA damage-binding protein 1 OS=Homo sapiens OX=9606 GN=DDB1 PE=1 SV=1	0	116.82	35	36	51	36	1140	126.9	5.26	148.76	36	cell-cell signaling;protein metabolism;DNA metabolism;other metabolic processes;stress response;signal transduction;other biological processes	nucleus;other cell component	nucleic acid binding activity;other molecular function	Pf03178, Pf10433	1642	DDB1	-0.73	-0.56	0.000191139	4.6767e-05	A6NG77; B2R648; B4DG00; hsa:1642; O15176; Q13289; Q16531; Q58F96	ENSG00000167986	Hippo-Merlin signaling dysregulation; Hepatitis B infection; Nucleotide excision repair; DNA repair pathways, full network; Nucleotide excision repair in xeroderma pigmentosum	Neddylation; Formation of TC-NER Pre-Incision Complex; Dual incision in TC-NER; Gap-filling DNA repair synthesis and ligation in TC-NER; Formation of Incision Complex in GG-NER; Recognition of DNA damage by PCNA-containing replication complex; DNA Damage Recognition in GG-NER; Dual Incision in GG-NER	14	0	0.732	0.926	0.678	0.826	0.604	0.892	-0.45	-0.11	-0.28	-0.17	0.000404421	0.757707	0.021154	0.0653171	0.00333728	1	0.00158569	0.165491
FALSE	High	Master Protein	B4DUM2	cDNA FLJ53891, highly similar to Adenylosuccinate lyase OS=Homo sapiens OX=9606 PE=2 SV=1	0	24.039	29	8	8	1	304	34.5	7.08	27.86	8	other metabolic processes		other molecular function	Pf00206, Pf10397			-0.85	-0.68	0.000166941	0.000123721					0	0	0.651	0.958	0.624	0.854	0.556	0.891	-0.62	-0.06	-0.23	-0.17	0.000585536	0.417042	0.08894	0.536372	0.00422599	1	0.00146188	0.327158
FALSE	High	Master Protein	Q6P1M0	Long-chain fatty acid transport protein 4 OS=Homo sapiens OX=9606 GN=SLC27A4 PE=1 SV=1	0	39.307	24	13	13	13	643	72	8.47	40.03	13	other metabolic processes;transport;other biological processes	plasma membrane;other membranes;ER/Golgi;other cell component	transporter activity;other molecular function	Pf00501, Pf13193	10999	SLC27A4	0.48	0.65	2.65174e-05	0.000361296	A8K2F7; hsa:10999; O95186; Q6P1M0; Q96G53	ENSG00000167114	PPAR signaling pathway; Fatty acid transporters; Cholesterol metabolism; Fatty Acids and Lipoproteins Transport in Hepatocytes; Enterocyte cholesterol metabolism	Transport of fatty acids; Defective SLC27A4 causes ichthyosis prematurity syndrome (IPS)	7	0	1.269	1.241	1.574	1.1	1.396	0.887	0.34	0.31	0.14	-0.17	0.000895586	0.00589117	0.331028	0.10804	0.00541928	0.637196	0.000668891	0.706451
FALSE	High	Master Protein	B2RE59	CCR4-NOT transcription complex subunit 9 OS=Homo sapiens OX=9606 PE=2 SV=1	0	6.1	6	2	2	2	299	33.6	8.03	5.51	2	RNA metabolism OR transcription;other metabolic processes	other cell component		Pf04078			0.64	0.8	7.15599e-05	0.000672887					0	0	1.483	1.178	1.747	1.05	1.557	0.892	0.57	0.24	0.07	-0.17	0.000992377	0.0378741	0.657149	0.281777	0.00574879	0.91046	0.000954237	1
FALSE	High	Master Protein	E9PNP3	Mth938 domain-containing protein OS=Homo sapiens OX=9606 GN=AAMDC PE=1 SV=1	0	9.133	25	3	3	3	141	15.6	9.06	7.87	3				Pf04430		AAMDC	-0.75	-0.58	0.00215343	0.00150672	E9PNP3	ENSG00000087884			0	0	0.823	0.813	0.67	0.724	0.596	0.89	-0.28	-0.3	-0.47	-0.17	0.0473565	0.107007	0.0413772	0.745318	0.0915491	1	0.00721367	0.228668
FALSE	High	Master Protein	Q9ULK4	Mediator of RNA polymerase II transcription subunit 23 OS=Homo sapiens OX=9606 GN=MED23 PE=1 SV=2	0	27.5	8	11	11	11	1368	156.4	7.4	29.48	11	cell organization and biogenesis;RNA metabolism OR transcription;other metabolic processes;other biological processes	nucleus;other cell component	other molecular function	Pf11573	9439	MED23	-0.92	-0.75	0.00351114	0.00184412	B9TX55; hsa:9439; O95403; Q5JWT3; Q5JWT4; Q6P9H6; Q9H0J2; Q9NTT9; Q9NTU0; Q9ULK4; Q9Y5P7; Q9Y667	ENSG00000112282		PPARA activates gene expression; Transcriptional regulation of white adipocyte differentiation; Generic Transcription Pathway	3	0	0.658	0.905	0.595	0.805	0.53	0.89	-0.6	-0.14	-0.31	-0.17	0.0122087	0.680348	0.197429	0.623321	0.0320325	1	0.0104387	0.498256
FALSE	High	Master Protein	Q59GK3	RAS p21 protein activator 1 isoform 1 variant (Fragment) OS=Homo sapiens OX=9606 PE=2 SV=1	0.001	3.462	1	1	1	1	871	95.9	6.44	3.25	1	cell organization and biogenesis;developmental processes;signal transduction;other biological processes	other cell component	enzyme regulator activity	Pf00017, Pf00018, Pf00168, Pf00169			0.61	0.78	0.000768948	0.00477616			Androgen receptor network in prostate cancer; T cell receptor and co-stimulatory signaling; Hepatocyte growth factor receptor signaling; MAPK signaling pathway; EGF/EGFR signaling pathway; GDNF signaling; EPO receptor signaling		7	0	1.133	1.512	1.713	1.344	1.523	0.889	0.18	0.6	0.43	-0.17	0.475815	0.0031749	0.0226462	0.672814	0.627073	0.593255	0.00347872	0.168579
FALSE	High	Master Protein	Q96JN0-3	Isoform 3 of Ligand-dependent corepressor OS=Homo sapiens OX=9606 GN=LCOR	0	35.511	10	12	12	10	1557	170.4	7.42	35.56	12						LCOR	-0.47	-0.3	0.179166	0.0339619	Q96JN0-3				0	1	0.802	1.014	0.814	0.9	0.722	0.887	-0.32	0.02	-0.15	-0.17	0.092986	0.956192	0.713246	0.472421	0.161053	1	0.260163	1
FALSE	High	Master Protein	P42356	Phosphatidylinositol 4-kinase alpha OS=Homo sapiens OX=9606 GN=PI4KA PE=1 SV=4	0	20.65	5	8	8	8	2102	236.7	7.06	20.28	8	other metabolic processes;signal transduction;other biological processes	plasma membrane;other membranes;cytosol;ER/Golgi;other cell component	kinase activity;other molecular function	Pf00454, Pf00613, Pf19274	5297	PI4KA	-0.29	-0.12	0.34215	0.0409848	hsa:5297; P42356; Q7Z625; Q9UPG2	ENSG00000241973	Ectoderm differentiation; 22q11.2 copy number variation syndrome	Synthesis of PIPs at the Golgi membrane; Synthesis of PIPs at the ER membrane	4	0	1.011	0.911	0.921	0.812	0.821	0.891	0.02	-0.14	-0.3	-0.17	1	0.34642	0.0414824	0.330511	1	1	0.454179	0.22892
FALSE	High	Master Protein	Q5QNY5	Peroxisomal biogenesis factor 19 (Fragment) OS=Homo sapiens OX=9606 GN=PEX19 PE=1 SV=1	0.001	3.167	4	1	1	1	235	26.1	4.44	2.69	1	cell organization and biogenesis	other membranes;nucleus;other cytoplasmic organelle		Pf04614		PEX19	-0.78	-0.61	0.0860645	0.0467707	Q5QNY5	ENSG00000162735	TAR syndrome		1	0	0.808	0.812	0.656	0.72	0.581	0.886	-0.31	-0.3	-0.47	-0.17	0.479162	0.546786	0.270059	0.863965	0.630838	1	0.140818	0.614358
FALSE	High	Master Protein	Q6IB11	PGRMC1 protein OS=Homo sapiens OX=9606 GN=PGRMC1 PE=1 SV=1	0	13.165	26	4	5	3	195	21.7	4.7	18.49	4	cell cycle OR cell proliferation;cell organization and biogenesis;developmental processes;other biological processes	other membranes;mitochondrion;other cell component	other molecular function	Pf00173	10857	PGRMC1	0.37	0.54	0.00296062	0.0743025	hsa:10857; Q6IB11				0	0	1.439	1.008	1.45	0.895	1.288	0.889	0.52	0.01	-0.16	-0.17	0.00436848	0.980166	0.344893	0.228063	0.0148559	1	0.00919013	0.726875
FALSE	High	Master Protein	F8W6N3	Ubiquitin carboxyl-terminal hydrolase OS=Homo sapiens OX=9606 GN=BAP1 PE=1 SV=1	0.004	2.556	1	1	1	1	711	78.1	6.81	2.88	1	protein metabolism;other metabolic processes	cytosol;nucleus	other molecular function	Pf01088, Pf18031	8314	BAP1	0.75	0.92	0.0482253	0.150728	F8W6N3	ENSG00000163930	Clear cell renal cell carcinoma pathways; Pleural mesothelioma; Kleefstra syndrome		3	0	1.452	1.303	1.892	1.156	1.678	0.887	0.54	0.38	0.21	-0.17	0.338493	0.477436	0.835934	0.951822	0.474284	1	0.0862271	1
FALSE	High	Master Protein	O15127	Secretory carrier-associated membrane protein 2 OS=Homo sapiens OX=9606 GN=SCAMP2 PE=1 SV=2	0	7.707	10	2	2	2	329	36.6	6.1	6.11	2	transport	other membranes;ER/Golgi;other cytoplasmic organelle;other cell component		Pf04144	10066	SCAMP2	-0.41	-0.24	0.647068	0.220099	B2RDF0; hsa:10066; O15127; Q9BQE8	ENSG00000140497	Serotonin transporter activity; Monoamine transport		2	0	0.817	1.035	0.846	0.922	0.754	0.891	-0.29	0.05	-0.12	-0.17	0.702529	0.999595	0.650337	0.699949	0.853872	1	0.773461	1
FALSE	High	Master Protein	H0Y4W2	Transformation/transcription domain associated protein OS=Homo sapiens OX=9606 GN=TRRAP PE=1 SV=2	0	18.732	2	6	6	6	3873	438.6	8.12	17.88	6	protein metabolism;other metabolic processes;other biological processes	ER/Golgi;nucleus		Pf00454, Pf02259, Pf20175, Pf20206		TRRAP	-0.3	-0.13	0.886042	0.247829	H0Y4W2	ENSG00000196367	Rett syndrome causing genes		1	0	0.807	1.133	0.914	1.007	0.813	0.889	-0.31	0.18	0.01	-0.17	0.143589	0.354379	0.998374	0.518959	0.231096	1	0.982242	1
FALSE	High	Master Protein	Q14146	Unhealthy ribosome biogenesis protein 2 homolog OS=Homo sapiens OX=9606 GN=URB2 PE=1 SV=2	0	53.991	12	19	21	19	1524	170.4	7.31	57.21	19	other biological processes	nucleus;other cell component		Pf10441	9816	URB2	0.23	0.39	0.0398803	0.329498	hsa:9816; Q14146; Q5VYC9	ENSG00000135763			0	0	1.161	1.129	1.312	1.007	1.169	0.891	0.22	0.18	0.01	-0.17	0.408652	0.336614	0.982515	0.605744	0.55383	1	0.0733744	1
FALSE	High	Master Protein	A0A024R6A0	Arginase OS=Homo sapiens OX=9606 GN=ARG2 PE=3 SV=1	0	7.156	6	2	2	2	354	38.6	6.47	5.24	2	other metabolic processes;developmental processes;other biological processes	mitochondrion	other molecular function	Pf00491	384	ARG2	0.37	0.54	0.0831695	0.568984	A0A024R6A0; hsa:384				0	0	1.53	0.951	1.455	0.843	1.29	0.886	0.61	-0.07	-0.25	-0.17	0.125179	0.988658	0.75823	0.606606	0.206257	1	0.136798	1
FALSE	High	Master Protein	B4DVT8	cDNA FLJ60173, highly similar to Zinc-finger protein ZPR1 OS=Homo sapiens OX=9606 PE=2 SV=1	0	27.436	27	8	10	8	408	45.8	4.84	31.76	8			other molecular function	Pf03367			-0.18	-0.02	0.994505	0.643486					0	0	0.893	1.107	0.988	0.987	0.881	0.891	-0.16	0.15	-0.02	-0.17	0.824201	0.698486	0.970707	0.525771	0.963635	1	1	1
FALSE	High	Master Protein	A0A1B0GTL5	RAB11 family interacting protein 5 OS=Homo sapiens OX=9606 GN=RAB11FIP5 PE=1 SV=1	0	5.945	2	3	4	3	1324	138.3	5.21	8.5	3	transport	other membranes;cytoskeleton;other cytoplasmic organelle;other cell component	other molecular function	Pf00168, Pf09457		RAB11FIP5	0.18	0.34	0.180358	0.805197	A0A1B0GTL5	ENSG00000135631			0	0	1.195	1.063	1.269	0.945	1.129	0.89	0.26	0.09	-0.08	-0.17	0.274145	0.986434	0.81251	0.655821	0.39974	1	0.261576	1
FALSE	High	Master Protein	A0A024R753	RNA binding motif protein 28 isoform 1 OS=Homo sapiens OX=9606 GN=RBM28 PE=2 SV=1	0	68.134	28	22	30	22	759	85.7	9.22	92.05	22		nucleus	nucleic acid binding activity	Pf00076	55131	RBM28	0.02	0.19	0.0201409	0.828388	A0A024R753; hsa:55131				0	0	1.157	0.986	1.141	0.874	1.011	0.887	0.21	-0.02	-0.19	-0.17	0.0046961	0.602626	0.0237614	0.103262	0.0157291	1	0.042002	0.172941
FALSE	High	Master Protein	P61758	Prefoldin subunit 3 OS=Homo sapiens OX=9606 GN=VBP1 PE=1 SV=4	0	20.479	38	8	9	8	197	22.6	7.11	19.43	8	cell organization and biogenesis;protein metabolism;other metabolic processes;other biological processes	cytosol;nucleus;other cell component	cytoskeletal activity;other molecular function	Pf02996	7411	VBP1	-0.04	0.13	0.451379	0.982278	B2R8L5; B4DWR3; F5H2A7; hsa:7411; O55228; P61758; Q15765; Q5JT81; Q86X96	ENSG00000155959	Cellular proteostasis	Prefoldin mediated transfer of substrate to CCT/TriC	2	0	1.071	1.019	1.092	0.907	0.971	0.89	0.1	0.03	-0.14	-0.17	0.397852	0.99941	0.320574	0.361675	0.541942	1	0.576189	0.691326
FALSE	High	Master Protein	Q9UJX4	Anaphase-promoting complex subunit 5 OS=Homo sapiens OX=9606 GN=ANAPC5 PE=1 SV=2	0.001	3.391	1	1	1	1	755	85	6.87	3.36	1	cell cycle OR cell proliferation;protein metabolism;other metabolic processes;other biological processes	cytosol;cytoskeleton;nucleus	other molecular function	Pf12862	51433	ANAPC5	-0.01	0.17	0.542809	0.985573	E9PFB2; hsa:51433; Q8N4H7; Q9BQD4; Q9UJX4	ENSG00000089053	Cell cycle	Antigen processing: Ubiquitination & Proteasome degradation; APC/C:Cdc20 mediated degradation of Securin; APC/C:Cdh1 mediated degradation of Cdc20 and other APC/C:Cdh1 targeted proteins in late mitosis/early G1; Cdc20:Phospho-APC/C mediated degradation of Cyclin A; Separation of Sister Chromatids; CDK-mediated phosphorylation and removal of Cdc6; Autodegradation of Cdh1 by Cdh1:APC/C; Assembly of…	19	0	1.297	0.865	1.122	0.767	0.995	0.887	0.38	-0.21	-0.38	-0.17	0.0411979	0.249996	0.0426546	0.44537	0.0816363	1	0.66908	0.233034
FALSE	High	Master Protein	B2RAK1	cDNA, FLJ94965, highly similar to Homo sapiens leucyl/cystinyl aminopeptidase (LNPEP), mRNA OS=Homo sapiens OX=9606 PE=2 SV=1	0.002	3.196	1	1	1	1	1025	117.3	5.73	2.72	1	protein metabolism	other membranes	other molecular function	Pf01433, Pf11838, Pf17900			-0.16	0.02	0.999917	0.990083					0	0	0.899	1.124	1.011	0.999	0.898	0.889	-0.15	0.17	0	-0.17	0.939629	0.955358	0.996541	0.994423	1	1	1	1
FALSE	Medium	Master Protein	A8KAM7	cDNA FLJ75421, highly similar to Homo sapiens lung seven transmembrane receptor 1 (LUSTR1) mRNA OS=Homo sapiens OX=9606 PE=2 SV=1	0.012	1.664	1	1	1	1	552	61.9	7.2	2.07	1		other membranes		Pf06814			-0.05	0.12	0.933904	0.994637					0	0	0.945	1.149	1.085	1.022	0.965	0.889	-0.08	0.2	0.03	-0.17	0.955884	0.99979	0.897611	0.868596	1	1	1	1
FALSE	High	Master Protein	Q9H330	Transmembrane protein 245 OS=Homo sapiens OX=9606 GN=TMEM245 PE=1 SV=3	0	7.913	3	2	3	2	879	97.3	8.91	9.64	2		other membranes		Pf01594	23731	TMEM245	0.05	0.23	0.259556	0.996621	B4DSW7; hsa:23731; Q5JTQ5; Q5SS43; Q6ZME3; Q8NDJ5; Q96CG6; Q9H330	ENSG00000106771			0	0	1.564	0.747	1.169	0.663	1.036	0.886	0.65	-0.42	-0.59	-0.17	0.117944	0.92491	0.221479	0.426612	0.196349	1	0.357741	0.540242
FALSE	High	Master Protein	C9IYZ1	Asparagine synthetase domain containing 1 (Fragment) OS=Homo sapiens OX=9606 GN=ASNSD1 PE=1 SV=1	0	17.048	9	5	6	5	618	69.2	6.71	17.36	5	other metabolic processes		other molecular function	Pf00733		ASNSD1	-0.1	0.07	0.663666	1	C9IYZ1	ENSG00000138381			0	0	0.943	1.113	1.049	0.991	0.934	0.891	-0.09	0.15	-0.01	-0.17	0.933299	0.367062	0.950033	0.732126	1	1	0.790146	1
FALSE	High	Master Protein	Q9NWT1	p21-activated protein kinase-interacting protein 1 OS=Homo sapiens OX=9606 GN=PAK1IP1 PE=1 SV=2	0	16.95	16	6	6	6	392	43.9	8.91	15.52	6	cell cycle OR cell proliferation;other biological processes	nucleus		Pf00400	55003	PAK1IP1	-0.88	-0.72	4.03617e-06	2.15271e-06	hsa:55003; Q5T4J2; Q96QJ8; Q96T87; Q9NWT1	ENSG00000111845; ENSG00000285226			0	0	0.685	0.884	0.605	0.793	0.543	0.897	-0.55	-0.18	-0.33	-0.16	2.87768e-05	0.0211104	0.0012487	0.0668614	0.00129945	0.879736	0.000408543	0.0615753
FALSE	High	Master Protein	A0A024R7Y5	Elongin-C OS=Homo sapiens OX=9606 GN=TCEB1 PE=3 SV=1	0	13.769	46	4	4	4	112	12.5	4.78	14.03	4	protein metabolism;other metabolic processes		nucleic acid binding activity	Pf03931	6921	TCEB1	-1.05	-0.89	3.29108e-06	2.61743e-06	A0A024R7Y5; hsa:6921		VEGFA-VEGFR2 signaling		1	0	0.561	0.96	0.538	0.86	0.483	0.896	-0.83	-0.06	-0.22	-0.16	6.98726e-06	0.416676	0.0299482	0.200906	0.00110177	1	0.000384843	0.196064
FALSE	High	Master Protein	P31930	Cytochrome b-c1 complex subunit 1, mitochondrial OS=Homo sapiens OX=9606 GN=UQCRC1 PE=1 SV=3	0	47.437	38	14	21	14	480	52.6	6.37	69.61	14	other metabolic processes;transport;other biological processes	other membranes;mitochondrion	transporter activity;other molecular function	Pf00675, Pf05193	7384	UQCRC1	-0.7	-0.54	0.000464884	0.000158311	B2R7R8; hsa:7384; P31930; Q96DD2	ENSG00000010256	Electron transport chain: OXPHOS system in mitochondria; Nonalcoholic fatty liver disease; Mitochondrial complex III assembly	Respiratory electron transport	4	0	0.647	1.06	0.687	0.952	0.616	0.898	-0.63	0.08	-0.07	-0.16	0.000157632	0.516033	0.769759	0.197255	0.00230475	1	0.00253454	1
FALSE	High	Master Protein	Q6P0P7	THRAP3 protein (Fragment) OS=Homo sapiens OX=9606 GN=THRAP3 PE=2 SV=1	0	29.602	27	8	12	1	374	41.7	11.5	39.05	8				Pf15440		THRAP3	2.01	2.17	8.27099e-05	0.000266756	Q6P0P7				0	0	2.615	1.721	4.5	1.541	4.031	0.896	1.39	0.78	0.62	-0.16	0.000989315	0.0509448	0.177875	0.926143	0.00574191	0.975563	0.00101293	0.469049
FALSE	High	Master Protein	P63173	60S ribosomal protein L38 OS=Homo sapiens OX=9606 GN=RPL38 PE=1 SV=2	0	8.276	39	3	5	3	70	8.2	10.1	13.85	3	cell organization and biogenesis;protein metabolism;other metabolic processes;developmental processes;other biological processes	cytosol;translational apparatus;other cell component	nucleic acid binding activity;other molecular function	Pf01781	6169	RPL38	-0.71	-0.55	0.000406379	0.000292205	B2R5A8; hsa:6169; P23411; P63173	ENSG00000172809	Mesodermal commitment pathway; Mesodermal commitment pathway; Cytoplasmic ribosomal proteins	L13a-mediated translational silencing of Ceruloplasmin expression; GTP hydrolysis and joining of the 60S ribosomal subunit; Regulation of expression of SLITs and ROBOs; Formation of a pool of free 40S subunits; Major pathway of rRNA processing in the nucleolus and cytosol; Nonsense Mediated Decay (NMD) enhanced by the Exon Junction Complex (EJC); SRP-dependent cotranslational protein targeting to…	16	0	0.695	0.985	0.684	0.879	0.611	0.892	-0.53	-0.02	-0.19	-0.16	0.00190869	0.357394	0.0903544	0.608408	0.00892805	1	0.00232734	0.330904
FALSE	High	Master Protein	M0QWZ7	serine--tRNA ligase OS=Homo sapiens OX=9606 GN=SARS2 PE=1 SV=1	0	27.594	28	9	10	9	518	58.1	8.28	35.62	9	protein metabolism;RNA metabolism OR transcription;other metabolic processes		other molecular function	Pf00587		SARS2	0.84	1	0.000181098	0.000772736	M0QWZ7	ENSG00000104835			0	0	1.638	1.223	2.003	1.097	1.796	0.897	0.71	0.29	0.13	-0.16	0.0016575	0.110572	0.475549	0.806304	0.00812682	1	0.00153013	0.877918
FALSE	High	Master Protein	A0A024R784	Tripartite motif-containing 24, isoform CRA_a OS=Homo sapiens OX=9606 GN=TRIM24 PE=4 SV=1	0	57.52	25	17	18	16	1016	112.9	6.83	60.53	17	protein metabolism;other metabolic processes	nucleus	other molecular function	Pf00439, Pf00628, Pf00643	8805	TRIM24	0.31	0.48	3.41848e-05	0.00125966	A0A024R784				0	1	1.204	1.155	1.391	1.032	1.243	0.894	0.27	0.21	0.05	-0.16	0.00132846	0.00598917	0.872267	0.0270334	0.00696715	0.637196	0.000726315	1
FALSE	High	Master Protein	B4DJ06	cDNA FLJ56620 OS=Homo sapiens OX=9606 PE=2 SV=1	0	5.084	5	2	2	2	629	67.9	4.91	5.34	2	cell adhesion	other membranes	other molecular function	Pf00193		SUSD5	1.71	1.87	0.000487383	0.00147104					0	0	2.067	1.767	3.652	1.579	3.264	0.894	1.05	0.82	0.66	-0.16	0.00483256	0.150119	0.366581	0.966593	0.0160407	1	0.00259267	0.75612
FALSE	High	Master Protein	B7ZC39	SH3 domain containing GRB2 like, endophilin B2 OS=Homo sapiens OX=9606 GN=SH3GLB2 PE=1 SV=1	0	10.771	13	5	5	4	374	41.6	5.97	12.97	5		other cell component		Pf03114, Pf14604		SH3GLB2	0.6	0.76	0.000270199	0.00196444	B7ZC39	ENSG00000148341			0	0	1.429	1.182	1.689	1.058	1.512	0.895	0.52	0.24	0.08	-0.16	0.00736124	0.0339588	0.349836	0.51773	0.0218118	0.91046	0.00193272	0.731262
FALSE	High	Master Protein	B9EGI2	Myosin phosphatase Rho interacting protein OS=Homo sapiens OX=9606 GN=MPRIP PE=2 SV=1	0	49.609	18	14	16	14	1037	118	6.39	55.94	14				Pf00169		MPRIP	0.62	0.78	0.000465496	0.00203786	B9EGI2				0	0	1.457	1.177	1.715	1.053	1.535	0.895	0.54	0.24	0.08	-0.16	0.00208127	0.391837	0.906082	0.829741	0.00949709	1	0.0025375	1
FALSE	High	Master Protein	Q96MW1	Coiled-coil domain-containing protein 43 OS=Homo sapiens OX=9606 GN=CCDC43 PE=1 SV=2	0	15.314	23	5	6	5	224	25.2	4.92	17.22	5		cytosol			124808	CCDC43	1.16	1.32	0.00478586	0.0127321	C9JVK9; hsa:124808; Q96MW1	ENSG00000180329			0	0	1.943	1.286	2.497	1.154	2.241	0.897	0.96	0.36	0.21	-0.16	0.00900659	0.936136	0.997007	0.987953	0.0254961	1	0.0133063	1
FALSE	High	Master Protein	B3KN06	Coronin OS=Homo sapiens OX=9606 PE=2 SV=1	0	44.575	27	14	17	14	474	53.2	6.93	47.35	14				Pf00400, Pf08953, Pf16300			-0.38	-0.22	0.217189	0.0129336					0	0	0.803	1.066	0.856	0.956	0.768	0.897	-0.32	0.09	-0.06	-0.16	0.0125464	0.200309	0.969169	0.153772	0.0327205	1	0.307356	1
FALSE	High	Master Protein	Q8N122	Regulatory-associated protein of mTOR OS=Homo sapiens OX=9606 GN=RPTOR PE=1 SV=1	0	40.396	13	16	16	16	1335	148.9	6.89	43.55	16	cell organization and biogenesis;other metabolic processes;stress response;signal transduction;other biological processes	cytosol;nucleus;other cytoplasmic organelle;other cell component	enzyme regulator activity;nucleic acid binding activity;other molecular function	Pf00400, Pf02985, Pf14538	57521	RPTOR	-0.22	-0.07	0.637189	0.0443869	B2RN36; C6KEF2; F5H7J5; hsa:57521; Q8N122; Q8N4V9; Q8TB32; Q9P2P3	ENSG00000141564	AMP-activated protein kinase signaling; Target of rapamycin signaling; PI3K-AKT-mTOR signaling pathway and therapeutic opportunities in prostate cancer; Factors and pathways affecting insulin-like growth factor (IGF1)-Akt signaling; Angiopoietin-like protein 8 regulatory pathway; Focal adhesion: PI3K-Akt-mTOR-signaling pathway; Clear cell renal cell carcinoma pathways; PI3K-Akt signaling pathway;…	Amino acids regulate mTORC1; Regulation of PTEN gene transcription; mTORC1-mediated signalling; TP53 Regulates Metabolic Genes; Macroautophagy; Energy dependent regulation of mTOR by LKB1-AMPK; HSF1-dependent transactivation	33	0	0.92	1.039	0.956	0.931	0.856	0.896	-0.12	0.05	-0.1	-0.16	0.468934	0.988045	0.262687	0.183426	0.619954	1	0.763903	0.603848
FALSE	High	Master Protein	P60602	Reactive oxygen species modulator 1 OS=Homo sapiens OX=9606 GN=ROMO1 PE=1 SV=1	0.004	2.576	10	1	1	1	79	8.2	9.33	2.75	1	cell organization and biogenesis;other metabolic processes;stress response;transport;other biological processes	other membranes;mitochondrion		Pf10247	140823	ROMO1	-0.53	-0.37	0.271539	0.0509409	A7M872; E1P5R9; E9KL28; hsa:140823; P60602; Q3MHD5; Q5QP16; Q9CQ98; Q9H1N2	ENSG00000125995			0	0	0.773	1	0.773	0.893	0.691	0.894	-0.37	0	-0.16	-0.16	0.128896	0.934625	0.763689	0.484066	0.211095	1	0.371466	1
FALSE	High	Master Protein	Q9H4L5	Oxysterol-binding protein-related protein 3 OS=Homo sapiens OX=9606 GN=OSBPL3 PE=1 SV=1	0	9.001	4	3	3	3	887	101.2	6.87	8.58	3	other metabolic processes;transport	plasma membrane;other membranes;cytosol;ER/Golgi;nucleus;other cell component	transporter activity;other molecular function	Pf01237, Pf15409	26031	OSBPL3	0.35	0.51	0.00594215	0.0573389	A4D167; A4D168; A4D169; A4D170; A4D171; A4D172; B8ZZ79; B8ZZP0; hsa:26031; O14591; O43357; O43358; Q8N702; Q8N703; Q8N704; Q8NFH0; Q8NFH1; Q8NI12; Q8NI13; Q9BZF4; Q9H4L5; Q9UED6	ENSG00000070882	Orexin receptor pathway	Synthesis of bile acids and bile salts	2	0	1.222	1.162	1.42	1.042	1.274	0.897	0.29	0.22	0.06	-0.16	0.0440831	0.396931	0.998509	0.563381	0.0863715	1	0.0157213	1
FALSE	High	Master Protein	B4DYX2	cDNA FLJ51404, highly similar to Netrin receptor DCC OS=Homo sapiens OX=9606 PE=2 SV=1	0.005	2.177	1	1	2	1	897	99	5.97	4.76	1				Pf00041, Pf07679			-0.41	-0.25	0.12178	0.0802007					0	0	0.88	0.958	0.843	0.856	0.754	0.894	-0.18	-0.06	-0.22	-0.16	0.782871	0.397134	0.240662	0.930266	0.926964	1	0.18796	0.572329
FALSE	High	Master Protein	Q92541	RNA polymerase-associated protein RTF1 homolog OS=Homo sapiens OX=9606 GN=RTF1 PE=1 SV=4	0	48.801	23	15	19	15	710	80.3	8.15	56.23	15	cell-cell signaling;RNA metabolism OR transcription;other metabolic processes;developmental processes;signal transduction;other biological processes	nucleus	nucleic acid binding activity	Pf03126	23168	RTF1	0.48	0.64	0.0155211	0.109587	hsa:23168; Q92541; Q96BX6	ENSG00000137815	Endoderm differentiation	E3 ubiquitin ligases ubiquitinate target proteins; Formation of RNA Pol II elongation complex ; RNA Polymerase II Pre-transcription Events	5	0	1.344	1.159	1.558	1.038	1.396	0.896	0.43	0.21	0.05	-0.16	0.0586065	0.72128	0.998898	0.705547	0.109391	1	0.0336256	1
FALSE	High	Master Protein	O75351	Vacuolar protein sorting-associated protein 4B OS=Homo sapiens OX=9606 GN=VPS4B PE=1 SV=2	0	16.581	12	6	8	2	444	49.3	7.23	22.25	6	cell-cell signaling;cell cycle OR cell proliferation;cell organization and biogenesis;protein metabolism;other metabolic processes;stress response;transport;developmental processes;signal transduction;other biological processes	plasma membrane;other membranes;cytosol;cytoskeleton;nucleus;other cytoplasmic organelle;other cell component	other molecular function	Pf00004, Pf04212, Pf09336, Pf17862	9525	VPS4B	0.41	0.57	0.0459315	0.125458	hsa:9525; O75351; Q69HW4; Q9GZS7	ENSG00000119541		Budding and maturation of HIV virion; Endosomal Sorting Complex Required For Transport (ESCRT)	2	0	1.296	1.147	1.486	1.028	1.331	0.896	0.37	0.2	0.04	-0.16	0.172242	0.748166	0.95829	0.974541	0.270663	1	0.0827696	1
FALSE	High	Master Protein	Q8NI27	THO complex subunit 2 OS=Homo sapiens OX=9606 GN=THOC2 PE=1 SV=2	0	72.71	16	25	31	25	1593	182.7	8.44	92.27	25	RNA metabolism OR transcription;other metabolic processes;transport;developmental processes;other biological processes	nucleus	nucleic acid binding activity	Pf11262, Pf11732, Pf16134	57187	THOC2	-0.24	-0.08	0.93664	0.178342	A6NM50; hsa:57187; Q5JZ12; Q6IN92; Q8NI27; Q9H8I6	ENSG00000125676		Transport of Mature mRNA derived from an Intron-Containing Transcript; mRNA 3'-end processing; RNA Polymerase II Transcription Termination	3	0	0.994	0.954	0.948	0.854	0.85	0.896	-0.01	-0.07	-0.23	-0.16	0.998938	0.888573	0.151694	0.338242	1	1	1	0.426799
FALSE	High	Master Protein	O75607	Nucleoplasmin-3 OS=Homo sapiens OX=9606 GN=NPM3 PE=1 SV=3	0.002	3.041	8	1	1	1	178	19.3	4.63	3.15	1	cell organization and biogenesis;RNA metabolism OR transcription;other metabolic processes	cytosol;cytoskeleton;nucleus;other cell component	other molecular function	Pf03066	10360	NPM3	-0.35	-0.18	0.477974	0.227071	hsa:10360; O75607; Q9UNY6	ENSG00000107833			0	0	0.823	1.069	0.88	0.954	0.785	0.892	-0.28	0.1	-0.07	-0.16	0.66633	0.983865	0.696334	0.855276	0.818864	1	0.605138	1
FALSE	High	Master Protein	Q7L4I2	Arginine/serine-rich coiled-coil protein 2 OS=Homo sapiens OX=9606 GN=RSRC2 PE=1 SV=1	0	24.843	17	6	10	6	434	50.5	11.33	31.9	6				Pf15477	65117	RSRC2	-0.26	-0.1	0.674457	0.310441	hsa:65117; Q6N040; Q6NW16; Q7L4I2; Q9H864	ENSG00000111011			0	0	1.16	0.803	0.932	0.72	0.835	0.896	0.21	-0.32	-0.47	-0.16	0.264012	0.0595079	0.0300863	0.820896	0.386763	0.996512	0.800854	0.196584
FALSE	High	Master Protein	Q01081	Splicing factor U2AF 35 kDa subunit OS=Homo sapiens OX=9606 GN=U2AF1 PE=1 SV=3	0	18.219	23	5	14	5	240	27.9	8.81	38.59	5	RNA metabolism OR transcription;other metabolic processes	nucleus	nucleic acid binding activity;other molecular function	Pf00076, Pf00642	102724594; 7307	U2AF1	0.19	0.34	0.0402391	0.38609	hsa:102724594; hsa:7307; Q01081; Q701P4; Q71RF1	ENSG00000160201	mRNA processing	Transport of Mature mRNA derived from an Intron-Containing Transcript; mRNA 3'-end processing; RNA Polymerase II Transcription Termination; mRNA Splicing - Major Pathway	5	0	1.335	0.951	1.27	0.854	1.14	0.898	0.42	-0.07	-0.23	-0.16	0.0227813	0.96679	0.344203	0.535627	0.0517208	1	0.0739979	0.725628
FALSE	High	Master Protein	P49916	DNA ligase 3 OS=Homo sapiens OX=9606 GN=LIG3 PE=1 SV=2	0	44.207	17	15	17	15	1009	112.8	9.01	49.46	15	cell cycle OR cell proliferation;cell organization and biogenesis;DNA metabolism;other metabolic processes;stress response;other biological processes	mitochondrion;nucleus	nucleic acid binding activity;other molecular function	Pf00645, Pf01068, Pf04675, Pf04679, Pf16759	3980	LIG3	-0.1	0.06	0.852728	0.453701	E5KLB5; E5KLB6; hsa:3980; P49916; Q16714; Q6NVK3	ENSG00000005156	Base excision repair; DNA repair pathways, full network; Nucleotide excision repair in xeroderma pigmentosum ; 17q12 copy number variation syndrome	Gap-filling DNA repair synthesis and ligation in TC-NER; APEX1-Independent Resolution of AP Sites via the Single Nucleotide Replacement Pathway; HDR through MMEJ (alt-NHEJ); Resolution of AP sites via the single-nucleotide replacement pathway; Gap-filling DNA repair synthesis and ligation in GG-NER	9	0	1.063	0.982	1.044	0.878	0.933	0.894	0.09	-0.03	-0.19	-0.16	0.493461	0.899849	0.0864111	0.192314	0.645335	1	0.959683	0.322986
FALSE	High	Master Protein	Q5T0D5	WD repeat containing, antisense to TP73 (Fragment) OS=Homo sapiens OX=9606 GN=WRAP73 PE=1 SV=1	0	3.97	4	1	1	1	304	34.3	7.06	3.45	1						WRAP73	-0.3	-0.14	0.729267	0.471035	Q5T0D5	ENSG00000116213			0	0	0.845	1.074	0.908	0.962	0.813	0.895	-0.24	0.1	-0.06	-0.16	0.553214	0.987458	0.989475	0.93152	0.707471	1	0.850716	1
FALSE	High	Master Protein	B4DQG4	Ras-related GTP-binding protein OS=Homo sapiens OX=9606 PE=2 SV=1	0.002	3.195	3	1	1	1	365	40.2	5.07	3.02	1	other biological processes	other cytoplasmic organelle	other molecular function	Pf04670			-0.24	-0.08	0.999624	0.717106			Orexin receptor pathway		1	0	0.994	0.954	0.948	0.853	0.847	0.894	-0.01	-0.07	-0.23	-0.16	0.960972	0.935229	0.485238	0.763956	1	1	1	0.887923
FALSE	High	Master Protein	P26358-2	Isoform 2 of DNA (cytosine-5)-methyltransferase 1 OS=Homo sapiens OX=9606 GN=DNMT1	0	174.481	34	47	66	1	1632	184.7	7.85	210.7	47						DNMT1	0.07	0.23	0.0854575	0.887766	P26358-2				0	34	1.118	1.046	1.169	0.939	1.05	0.898	0.16	0.07	-0.09	-0.16	0.292848	0.77751	0.742686	0.317238	0.422322	1	0.139938	1
FALSE	High	Master Protein	Q5QPQ0	palmitoyl-protein hydrolase OS=Homo sapiens OX=9606 GN=LYPLA2 PE=1 SV=1	0	11.007	25	5	5	5	164	17.6	7.42	9.94	5			other molecular function	Pf02230		LYPLA2	-0.05	0.11	0.97921	0.959008	Q5QPQ0	ENSG00000011009			0	0	1.039	1.039	1.079	0.932	0.968	0.897	0.06	0.06	-0.1	-0.16	0.948156	0.998704	0.772041	0.837495	1	1	1	1
FALSE	High	Master Protein	Q9BSC4	Nucleolar protein 10 OS=Homo sapiens OX=9606 GN=NOL10 PE=1 SV=1	0	25.403	11	8	9	8	688	80.3	8.46	26.62	8	RNA metabolism OR transcription;other metabolic processes	nucleus;other cell component		Pf08159	79954	NOL10	-0.04	0.12	0.306385	0.984773	A8K3R5; B4DLV0; hsa:79954; Q53RC9; Q96TA5; Q9BSC4; Q9H7Y7; Q9H855	ENSG00000115761			0	0	0.989	1.099	1.086	0.983	0.972	0.895	-0.02	0.14	-0.02	-0.16	0.936144	0.574577	0.824915	0.256997	1	1	0.41293	1
FALSE	High	Master Protein	Q86U86	Protein polybromo-1 OS=Homo sapiens OX=9606 GN=PBRM1 PE=1 SV=1	0	57.185	14	21	23	21	1689	192.8	6.89	67.63	21	cell cycle OR cell proliferation;cell organization and biogenesis;RNA metabolism OR transcription;other metabolic processes;other biological processes	nucleus;other cell component	nucleic acid binding activity;other molecular function	Pf00439, Pf00505, Pf01426	55193	PBRM1	0	0.16	0.396079	0.999548	A1L381; A1L382; A4FUJ7; hsa:55193; Q1RMD1; Q1RMD2; Q86U86; Q96MS2; Q9H2T3; Q9H2T4; Q9H2T5; Q9H301; Q9H314	ENSG00000163939	Clear cell renal cell carcinoma pathways	RUNX1 interacts with co-factors whose precise effect on RUNX1 targets is not known; RMTs methylate histone arginines	3	0	0.95	1.172	1.114	1.049	0.997	0.895	-0.07	0.23	0.07	-0.16	0.792377	0.124434	0.884579	0.429803	0.934829	1	0.514165	1
FALSE	High	Master Protein	Q96TA1	Protein Niban 2 OS=Homo sapiens OX=9606 GN=NIBAN2 PE=1 SV=3	0	11.646	8	6	8	6	746	84.1	6.19	17.08	6	cell-cell signaling;cell cycle OR cell proliferation;cell organization and biogenesis;transport;developmental processes;other biological processes	plasma membrane;other membranes;cytosol;nucleus;other cell component	other molecular function		64855	NIBAN2	0.7	0.85	3.36828e-06	3.05748e-05	hsa:64855; Q4LE55; Q5VVW6; Q5VVW7; Q96TA1; Q9BUS2; Q9NT35	ENSG00000136830			0	0	1.586	1.136	1.802	1.024	1.624	0.901	0.67	0.18	0.03	-0.15	2.49482e-05	0.0178321	0.793824	0.100729	0.00123327	0.869796	0.000384843	1
FALSE	High	Master Protein	A8K517	40S ribosomal protein S23 OS=Homo sapiens OX=9606 GN=RPS23 PE=2 SV=1	0	15.186	29	4	7	4	143	15.8	10.49	21.25	4	protein metabolism;other metabolic processes	cytosol;ER/Golgi;translational apparatus	other molecular function	Pf00164	6228	RPS23	-0.8	-0.64	0.000527825	0.000311448	A8K517; hsa:6228		Cytoplasmic ribosomal proteins		1	0	0.676	0.946	0.64	0.851	0.575	0.9	-0.57	-0.08	-0.23	-0.15	0.00171265	0.570381	0.115303	0.498116	0.00830258	1	0.00271098	0.370677
FALSE	High	Master Protein	A1L3Z9	Glutamine-rich 1 OS=Homo sapiens OX=9606 GN=QRICH1 PE=2 SV=1	0	13.641	7	5	5	5	776	86.4	5.87	15.38	5		nucleus		Pf12012	54870	QRICH1	-0.71	-0.56	0.00101373	0.000339569	A0A024R2T7; A1L3Z7; A1L3Z9; hsa:54870				0	0	0.89	0.764	0.68	0.687	0.611	0.899	-0.17	-0.39	-0.54	-0.15	0.112978	0.0163784	0.00281706	0.257781	0.189964	0.85899	0.00424136	0.0741308
FALSE	High	Master Protein	Q5QPA5	Mitochondrial ribosomal protein S18A (Fragment) OS=Homo sapiens OX=9606 GN=MRPS18A PE=1 SV=9	0	3.855	6	2	2	2	263	29.6	10.7	4.27	2	protein metabolism;other metabolic processes	mitochondrion;translational apparatus;other cell component	other molecular function	Pf01084		MRPS18A	-0.95	-0.8	0.000429889	0.000456898	Q5QPA5	ENSG00000096080			0	0	0.613	0.936	0.573	0.844	0.517	0.902	-0.71	-0.1	-0.25	-0.15	0.00229469	0.310219	0.153084	0.870163	0.0101326	1	0.00241529	0.429107
FALSE	High	Master Protein	B2R4P9	Histone H3 OS=Homo sapiens OX=9606 GN=H3F3A PE=2 SV=1	0	9.008	24	4	11	1	136	15.3	11.27	27.07	4		nucleus;other cell component	nucleic acid binding activity;other molecular function	Pf00125	3020; 3021	H3F3A	-0.78	-0.63	0.000689507	0.000543548	A0A024R3S0; B2R4P9; hsa:3020; hsa:3021		Gastric cancer network 1; 4p16.3 copy number variation		2	3	0.725	0.891	0.646	0.803	0.582	0.901	-0.46	-0.17	-0.32	-0.15	0.00327168	0.4008	0.133613	0.722703	0.0128724	1	0.00325661	0.399531
FALSE	High	Master Protein	A0A024R6H1	Serine palmitoyltransferase, long chain base subunit 2, isoform CRA_a OS=Homo sapiens OX=9606 GN=SPTLC2 PE=3 SV=1	0	24.981	18	10	12	10	562	62.9	7.78	30.63	10	other metabolic processes;other biological processes		other molecular function	Pf00155	9517	SPTLC2	0.69	0.84	0.000116959	0.000599586	A0A024R6H1; hsa:9517		Sphingolipid pathway		1	0	1.465	1.224	1.793	1.102	1.614	0.9	0.55	0.29	0.14	-0.15	0.000867329	0.123484	0.65689	0.666458	0.00529583	1	0.00122134	1
FALSE	High	Master Protein	P13473	Lysosome-associated membrane glycoprotein 2 OS=Homo sapiens OX=9606 GN=LAMP2 PE=1 SV=2	0.002	2.972	2	1	1	1	410	44.9	5.63	3.16	1	cell organization and biogenesis;protein metabolism;other metabolic processes;stress response;transport;other biological processes	non-structural extracellular;plasma membrane;other membranes;ER/Golgi;other cytoplasmic organelle;other cell component	other molecular function	Pf01299	3920	LAMP2	-1.35	-1.19	0.00476255	0.00200886	A8K4X5; D3DTF0; hsa:3920; P13473; Q16641; Q6Q3G8; Q96J30; Q99534; Q9UD93	ENSG00000005893	Perturbations to host-cell autophagy, induced by SARS-CoV-2 proteins; Clock-controlled autophagy in bone metabolism	Neutrophil degranulation; Platelet degranulation ; Chaperone Mediated Autophagy	5	0	0.36	1.216	0.438	1.093	0.394	0.899	-1.47	0.28	0.13	-0.15	0.000845306	0.347769	0.997036	0.530328	0.00520373	1	0.0132623	1
FALSE	High	Master Protein	Q5VZL5	Zinc finger MYM-type protein 4 OS=Homo sapiens OX=9606 GN=ZMYM4 PE=1 SV=1	0	58.6	15	17	18	16	1548	172.7	6.84	60.57	17	cell organization and biogenesis;other biological processes		nucleic acid binding activity;other molecular function	Pf06467, Pf12012	9202	ZMYM4	-0.74	-0.59	0.00647751	0.00226945	A0JP19; A0JP20; hsa:9202; O43308; Q5T5E1; Q5T5E2; Q5VZL5; Q7L3Q4	ENSG00000146463			0	1	0.595	1.118	0.665	1.009	0.6	0.903	-0.75	0.16	0.01	-0.15	0.00104967	0.33214	0.999575	0.464252	0.00595643	1	0.0166287	1
FALSE	High	Master Protein	Q8NFH4	Nucleoporin Nup37 OS=Homo sapiens OX=9606 GN=NUP37 PE=1 SV=1	0	18.041	17	5	6	5	326	36.7	5.92	19.72	5	cell cycle OR cell proliferation;transport;other biological processes	cytosol;nucleus;other cell component		Pf00400	79023	NUP37	-0.69	-0.55	0.00450309	0.00290284	hsa:79023; Q8NFH4; Q9H644	ENSG00000075188		Viral Messenger RNA Synthesis; Transcriptional regulation by small RNAs; ISG15 antiviral mechanism; Transport of Ribonucleoproteins into the Host Nucleus; NS1 Mediated Effects on Host Pathways; Vpr-mediated nuclear import of PICs; HCMV Late Events; Separation of Sister Chromatids; Resolution of Sister Chromatid Cohesion; RHO GTPases Activate Formins; HCMV Early Events; EML4 and NUDC in mitotic sp…	35	0	0.804	0.85	0.684	0.768	0.618	0.904	-0.31	-0.23	-0.38	-0.15	0.0258193	0.475078	0.175151	0.759057	0.055987	1	0.0127206	0.465392
FALSE	High	Master Protein	B3KW34	cDNA FLJ42071 fis, clone SYNOV2014157, highly similar to Protein YIPF5 OS=Homo sapiens OX=9606 PE=2 SV=1	0	3.98	5	1	1	1	257	28	4.36	3.67	1	transport	other membranes;other cell component					-0.83	-0.68	0.0119112	0.00300429					0	0	0.672	0.925	0.622	0.835	0.561	0.902	-0.57	-0.11	-0.26	-0.15	0.00964044	0.997593	0.44691	0.371993	0.0268282	1	0.0272778	0.849338
FALSE	High	Master Protein	B4DY51	cDNA FLJ55546, highly similar to Protein GPR89A OS=Homo sapiens OX=9606 PE=2 SV=1	0	4.005	3	1	1	1	402	46.5	9.38	3.99	1	transport;other biological processes	other membranes	transporter activity	Pf12430, Pf12537			-0.67	-0.52	0.00861907	0.00318338					0	0	0.658	1.06	0.697	0.953	0.627	0.899	-0.6	0.08	-0.07	-0.15	0.00213648	0.573752	0.994617	0.520203	0.00965087	1	0.0208273	1
FALSE	High	Master Protein	A8K4K9	ER membrane protein complex subunit 2 OS=Homo sapiens OX=9606 PE=2 SV=1	0	17.477	23	6	6	6	297	34.8	6.81	19.44	6		other membranes;ER/Golgi		Pf14559		EMC2	1.07	1.21	0.00240328	0.00401475					0	0	1.796	1.292	2.321	1.165	2.093	0.902	0.84	0.37	0.22	-0.15	0.00845097	0.64936	0.650867	0.999264	0.0242304	1	0.00783358	1
FALSE	High	Master Protein	A0A6Q8PFT9	Leucine rich repeat and sterile alpha motif containing 1 OS=Homo sapiens OX=9606 GN=LRSAM1 PE=1 SV=1	0	16.001	9	5	6	5	663	76.3	5.91	17.88	5			other molecular function	Pf07647, Pf13855, Pf13920		LRSAM1	0.53	0.68	0.000741084	0.0042667	A0A6Q8PFT9	ENSG00000148356	Intracellular trafficking proteins involved in CMT neuropathy		1	0	1.459	1.1	1.606	0.99	1.445	0.9	0.55	0.14	-0.01	-0.15	0.00211488	0.672097	0.999944	0.710208	0.00959765	1	0.00340248	1
FALSE	High	Master Protein	Q96HA1	Nuclear envelope pore membrane protein POM 121 OS=Homo sapiens OX=9606 GN=POM121 PE=1 SV=2	0	35.916	12	11	12	2	1249	127.6	10.56	37.83	11	transport	other membranes;ER/Golgi;nucleus	other molecular function	Pf15229	9883	POM121	0.31	0.46	0.000347789	0.00455168	A6NFS9; A8CDT4; A8K933; A8MXF9; hsa:9883; O75115; Q96DI0; Q96HA1; Q9H9X1; Q9Y2N3; Q9Y4S7	ENSG00000196313	Ciliary landscape	HCMV Late Events; HCMV Early Events; ISG15 antiviral mechanism; Transport of the SLBP independent Mature mRNA; Transport of the SLBP Dependant Mature mRNA; Transport of Mature mRNA Derived from an Intronless Transcript; Transport of Mature mRNA derived from an Intron-Containing Transcript; Rev-mediated nuclear export of HIV RNA; Transport of Ribonucleoproteins into the Host Nucleus; NS1 Mediated …	30	4	1.248	1.104	1.378	0.993	1.24	0.899	0.32	0.14	-0.01	-0.15	0.00225739	0.227046	0.999939	0.281761	0.0100177	1	0.00212407	1
FALSE	High	Master Protein	A0A1Y0BRN0	Unconventional myosin-VI OS=Homo sapiens OX=9606 GN=Myo6-008 PE=2 SV=1	0	68.339	21	23	24	23	1272	146.9	8.56	72.87	23	other biological processes	plasma membrane;other membranes;cytoskeleton;ER/Golgi;other cell component	cytoskeletal activity;other molecular function	Pf00063, Pf16521		Myo6-008	-0.31	-0.16	0.103843	0.00584605	A0A1Y0BRN0				0	0	0.837	1.072	0.897	0.965	0.808	0.9	-0.26	0.1	-0.05	-0.15	0.00542481	0.158896	0.96174	0.118975	0.0174552	1	0.163758	1
FALSE	High	Master Protein	A0A8J8YWN6	cytochrome-b5 reductase OS=Homo sapiens OX=9606 GN=CYB5R3 PE=1 SV=1	0	34.241	33	9	13	9	345	38.8	7.33	47.12	9		other membranes;ER/Golgi	other molecular function			CYB5R3	-0.62	-0.46	0.0226896	0.00623113	A0A8J8YWN6	ENSG00000100243	Oxidation by cytochrome P450		1	0	0.801	0.905	0.725	0.815	0.653	0.901	-0.32	-0.14	-0.3	-0.15	0.0407207	0.964159	0.292072	0.470912	0.0809271	1	0.0463133	0.649139
FALSE	High	Master Protein	Q8N335	Glycerol-3-phosphate dehydrogenase 1-like protein OS=Homo sapiens OX=9606 GN=GPD1L PE=1 SV=1	0	6.199	6	2	2	2	351	38.4	7.02	5.81	2	other metabolic processes;other biological processes	plasma membrane;other membranes;cytosol;other cell component	other molecular function	Pf01210, Pf07479	23171	GPD1L	-0.49	-0.34	0.0315815	0.00845682	A8K9U3; hsa:23171; Q14702; Q8N335; Q9BRM5	ENSG00000152642	Sudden infant death syndrome (SIDS) susceptibility pathways	Synthesis of PA	2	0	0.835	0.945	0.789	0.855	0.714	0.904	-0.26	-0.08	-0.23	-0.15	0.208274	0.508745	0.0984395	0.489826	0.318404	1	0.0612053	0.34798
FALSE	High	Master Protein	Q96EY1	DnaJ homolog subfamily A member 3, mitochondrial OS=Homo sapiens OX=9606 GN=DNAJA3 PE=1 SV=2	0	21.434	19	6	6	6	480	52.5	9.26	18.95	6	cell organization and biogenesis;protein metabolism;DNA metabolism;other metabolic processes;stress response;signal transduction;other biological processes	plasma membrane;other membranes;cytosol;mitochondrion;nucleus;other cell component	signal transduction activity or receptor binding;enzyme regulator activity;other molecular function	Pf00226, Pf00684, Pf01556	9093	DNAJA3	0.82	0.96	0.00144762	0.0091588	B2RAJ5; B4DI33; E7ES32; hsa:9093; O75472; Q8WUJ6; Q8WXJ3; Q96D76; Q96EY1; Q96IV1; Q9NYH8	ENSG00000103423; ENSG00000276726			0	0	1.394	1.399	1.951	1.263	1.76	0.902	0.48	0.48	0.34	-0.15	0.0696873	0.0420913	0.283151	0.695627	0.125946	0.933877	0.00535371	0.635468
FALSE	High	Master Protein	Q6P161	39S ribosomal protein L54, mitochondrial OS=Homo sapiens OX=9606 GN=MRPL54 PE=1 SV=1	0	5.948	14	2	2	2	138	15.8	9.6	5.41	2	protein metabolism;other metabolic processes	other membranes;mitochondrion;translational apparatus	other molecular function	Pf08561	116541	MRPL54	-0.46	-0.32	0.0634763	0.0104184	hsa:116541; Q6P161	ENSG00000183617		Mitochondrial translation initiation; Mitochondrial translation elongation; Mitochondrial translation termination	3	0	0.751	1.07	0.804	0.965	0.725	0.902	-0.41	0.1	-0.05	-0.15	0.0337349	0.958468	0.561397	0.349996	0.0693955	1	0.108514	0.964936
FALSE	High	Master Protein	Q9UKE5	TRAF2 and NCK-interacting protein kinase OS=Homo sapiens OX=9606 GN=TNIK PE=1 SV=1	0	24.515	7	9	9	3	1360	154.8	7.17	26.76	9	cell-cell signaling;cell cycle OR cell proliferation;cell organization and biogenesis;protein metabolism;other metabolic processes;developmental processes;signal transduction;other biological processes	plasma membrane;other membranes;cytosol;cytoskeleton;nucleus;other cytoplasmic organelle;other cell component	kinase activity;other molecular function	Pf00069, Pf00780	23043	TNIK	1.3	1.45	0.0039327	0.0142961	A7E2A3; A8K4U1; D3DNQ6; hsa:23043; O60298; Q8WUY7; Q9UKD8; Q9UKD9; Q9UKE0; Q9UKE1; Q9UKE2; Q9UKE3; Q9UKE4; Q9UKE5	ENSG00000154310	Hippo-YAP signaling; Pleural mesothelioma	Oxidative Stress Induced Senescence	3	0	2.051	1.335	2.738	1.201	2.463	0.899	1.04	0.42	0.26	-0.15	0.0185988	0.546685	0.911348	0.934004	0.0447068	1	0.0114404	1
FALSE	High	Master Protein	O14976	Cyclin-G-associated kinase OS=Homo sapiens OX=9606 GN=GAK PE=1 SV=2	0	33.493	9	10	11	10	1311	143.1	5.73	36.73	10	cell cycle OR cell proliferation;cell organization and biogenesis;protein metabolism;other metabolic processes;transport;other biological processes	cytosol;ER/Golgi;other cell component	kinase activity;other molecular function	Pf00069, Pf10409	2580	GAK	0.39	0.54	0.00319929	0.0186287	hsa:2580; O14976; Q5U4P5; Q9BVY6	ENSG00000178950		Golgi Associated Vesicle Biogenesis; Clathrin-mediated endocytosis	2	0	1.171	1.241	1.453	1.118	1.31	0.901	0.23	0.31	0.16	-0.15	0.169462	0.0503137	0.282729	0.762808	0.2668	0.975563	0.00971237	0.634983
FALSE	High	Master Protein	B4DLJ3	cDNA FLJ51495, highly similar to ADP-ribosylation factor 5 OS=Homo sapiens OX=9606 PE=2 SV=1	0	17.427	14	3	5	1	229	25.4	7.66	14.66	3			other molecular function	Pf00025			-0.48	-0.33	0.024695	0.0187163					0	0	0.899	0.887	0.797	0.797	0.717	0.899	-0.15	-0.17	-0.33	-0.15	0.361922	0.240679	0.141524	0.917508	0.502039	1	0.049717	0.407689
FALSE	High	Master Protein	H7C231	BCL6 corepressor OS=Homo sapiens OX=9606 GN=BCOR PE=1 SV=3	0	27.71	7	9	10	9	1737	190.1	6.62	35.6	9		nucleus		Pf12796, Pf15808, Pf16553	54880	BCOR	-0.41	-0.26	0.0988692	0.0196683	H7C231	ENSG00000183337	Ectoderm differentiation; Pathways affected in adenoid cystic carcinoma; FBXL10 enhancement of MAP/ERK signaling in diffuse large B-cell lymphoma		3	0	0.915	0.913	0.836	0.823	0.753	0.901	-0.13	-0.13	-0.28	-0.15	0.23415	0.907206	0.22558	0.455793	0.349399	1	0.157105	0.546674
FALSE	High	Master Protein	C9JE98	Nuclear receptor corepressor 2 OS=Homo sapiens OX=9606 GN=NCOR2 PE=1 SV=1	0	11.096	2	4	4	4	2458	267.9	7.83	11.05	4		nucleus		Pf00249, Pf15784	9612	NCOR2	1.27	1.42	0.0230837	0.0286663	C9JE98	ENSG00000196498	Androgen receptor signaling pathway; Adipogenesis; Aryl hydrocarbon receptor pathway; Notch signaling; Rett syndrome causing genes; Notch signaling pathway		6	0	1.497	1.788	2.678	1.607	2.407	0.899	0.58	0.84	0.68	-0.15	0.189593	0.420812	0.390323	0.994724	0.293966	1	0.0469581	0.782388
FALSE	High	Master Protein	O76021	Ribosomal L1 domain-containing protein 1 OS=Homo sapiens OX=9606 GN=RSL1D1 PE=1 SV=3	0	50.226	31	16	23	16	490	54.9	10.13	60.52	16	other biological processes	nucleus;other cell component	nucleic acid binding activity	Pf00687	26156	RSL1D1	-0.27	-0.12	0.281213	0.0326898	B4DJ58; D3DUG7; hsa:26156; O76021; Q2M1T7; Q6PL22; Q8IWS7; Q8WUZ1; Q9HDA9; Q9Y3Z9	ENSG00000171490			0	0	0.849	1.083	0.92	0.975	0.828	0.9	-0.24	0.11	-0.04	-0.15	0.0753464	0.744702	0.773253	0.318055	0.134608	1	0.382619	1
FALSE	High	Master Protein	Q8N3C0	Activating signal cointegrator 1 complex subunit 3 OS=Homo sapiens OX=9606 GN=ASCC3 PE=1 SV=3	0	41.265	7	16	17	16	2202	251.3	7.09	37.7	16	cell cycle OR cell proliferation;cell organization and biogenesis;protein metabolism;DNA metabolism;other metabolic processes;stress response	cytosol;translational apparatus;nucleus;other cell component	other molecular function	Pf00270, Pf00271, Pf02889	10973	ASCC3	-0.42	-0.27	0.130048	0.0331379	E7EW23; hsa:10973; O43738; Q4G1A0; Q5VTN2; Q8N3C0; Q9H1I9; Q9H5A2; Q9NTR0	ENSG00000112249	Mesodermal commitment pathway; VEGFA-VEGFR2 signaling	ALKBH3 mediated reversal of alkylation damage	3	0	0.764	1.088	0.831	0.979	0.748	0.9	-0.39	0.12	-0.03	-0.15	0.0153882	0.400186	0.997894	0.577295	0.0385548	1	0.197118	1
FALSE	High	Master Protein	A8K6U2	cDNA FLJ78675, highly similar to Homo sapiens stroma HMG-box containing protein (HBP2) mRNA OS=Homo sapiens OX=9606 PE=2 SV=1	0	22.11	10	7	7	7	941	105.1	8.87	20.94	7		nucleus	nucleic acid binding activity	Pf00505, Pf09667			-0.31	-0.16	0.530615	0.0378631					0	0	0.892	1.002	0.894	0.904	0.807	0.902	-0.16	0	-0.15	-0.15	0.467316	0.999258	0.225615	0.195967	0.618417	1	0.656276	0.546674
FALSE	High	Master Protein	Q92692	Nectin-2 OS=Homo sapiens OX=9606 GN=NECTIN2 PE=1 SV=1	0	4.005	4	1	1	1	538	57.7	4.82	4.13	1	cell adhesion;cell cycle OR cell proliferation;cell organization and biogenesis;other biological processes	plasma membrane;other membranes;other cell component	other molecular function	Pf07686, Pf08205	5819	NECTIN2	0.74	0.9	0.00688826	0.038055	A8K5L5; hsa:5819; O75455; Q6IBI6; Q92692; Q96J29	ENSG00000130202	Monoamine transport	Immunoregulatory interactions between a Lymphoid and a non-Lymphoid cell; Nectin/Necl trans heterodimerization	4	0	1.47	1.268	1.864	1.139	1.674	0.898	0.56	0.34	0.19	-0.15	0.0276229	0.656525	0.998817	0.799892	0.0588914	1	0.0174524	1
FALSE	High	Master Protein	B5MDF5	GTP-binding nuclear protein Ran OS=Homo sapiens OX=9606 GN=RAN PE=1 SV=1	0	17.969	22	5	11	5	233	26.2	7.01	38.4	5	transport	nucleus	other molecular function	Pf00071		RAN	-0.46	-0.31	0.0635389	0.0520647	B5MDF5	ENSG00000132341	22q11.2 copy number variation syndrome		1	0	0.837	0.96	0.804	0.865	0.725	0.901	-0.26	-0.06	-0.21	-0.15	0.202265	0.812223	0.603967	0.960406	0.310707	1	0.108582	1
FALSE	High	Master Protein	Q9H1K1	Iron-sulfur cluster assembly enzyme ISCU OS=Homo sapiens OX=9606 GN=ISCU PE=1 SV=2	0	3.862	10	2	2	2	167	18	9.48	1.96	2	cell organization and biogenesis;other metabolic processes;other biological processes	cytosol;mitochondrion;nucleus;other cell component	other molecular function	Pf01592	23479	ISCU	-0.72	-0.57	0.147912	0.0524953	hsa:23479; Q6P713; Q99617; Q9H1K1; Q9H1K2	ENSG00000136003	Iron-sulfur cluster biogenesis	Maturation of replicase proteins	2	0	0.957	0.704	0.674	0.634	0.607	0.899	-0.06	-0.51	-0.66	-0.15	0.585931	0.661243	0.240799	0.726115	0.74199	1	0.220382	0.572329
FALSE	High	Master Protein	Q68E01-2	Isoform 2 of Integrator complex subunit 3 OS=Homo sapiens OX=9606 GN=INTS3	0	24.199	9	8	9	8	1042	117.9	5.8	26.87	8						INTS3	-0.35	-0.2	0.470208	0.0587355	Q68E01-2				0	0	0.823	1.06	0.873	0.954	0.786	0.9	-0.28	0.08	-0.07	-0.15	0.134533	0.741992	0.804625	0.34058	0.21891	1	0.596441	1
FALSE	High	Master Protein	A8K3C5	cDNA FLJ77715, highly similar to Homo sapiens cisplatin resistance-associated overexpressed protein(LUC7A), mRNA OS=Homo sapiens OX=9606 PE=2 SV=1	0	40.359	31	12	23	12	432	51.4	9.79	66.48	12	cell organization and biogenesis;RNA metabolism OR transcription;other metabolic processes	nucleus	nucleic acid binding activity	Pf03194			0.36	0.51	0.0195786	0.0980067					0	0	1.449	0.984	1.426	0.886	1.284	0.901	0.54	-0.02	-0.17	-0.15	0.0103698	0.946983	0.58293	0.837207	0.0284233	1	0.0410338	0.984641
FALSE	High	Master Protein	A0A087WYQ1	Spectrin beta chain OS=Homo sapiens OX=9606 GN=SPTBN2 PE=1 SV=1	0	82.679	13	27	31	21	2397	271.5	6.23	91.37	27	cell organization and biogenesis	other membranes;cytoskeleton	cytoskeletal activity;other molecular function		6712	SPTBN2	0.3	0.45	0.00937384	0.106324	A0A087WYQ1	ENSG00000173898			0	0	1.206	1.132	1.365	1.02	1.231	0.902	0.27	0.18	0.03	-0.15	0.152821	0.205498	0.947393	0.507974	0.243854	1	0.0223681	1
FALSE	High	Master Protein	A0A024R9W5	HECT-type E3 ubiquitin transferase OS=Homo sapiens OX=9606 GN=HUWE1 PE=3 SV=1	0	152.754	15	54	55	54	4374	481.6	5.22	163.79	54	protein metabolism;DNA metabolism;other metabolic processes;stress response	cytosol;nucleus	other molecular function	Pf00627, Pf00632, Pf02825, Pf06012, Pf06025, Pf14377	10075	HUWE1	-0.43	-0.28	0.541139	0.11291	A0A024R9W5; hsa:10075				0	0	0.817	1.009	0.824	0.911	0.744	0.902	-0.29	0.01	-0.13	-0.15	0.1701	0.764259	0.93965	0.515067	0.267736	1	0.66732	1
FALSE	High	Master Protein	Q10570	Cleavage and polyadenylation specificity factor subunit 1 OS=Homo sapiens OX=9606 GN=CPSF1 PE=1 SV=2	0	42.067	11	14	16	14	1443	160.8	6.4	47.44	14	RNA metabolism OR transcription;other metabolic processes	nucleus	nucleic acid binding activity;other molecular function	Pf03178, Pf10433	29894	CPSF1	-0.21	-0.06	0.752894	0.145087	hsa:29894; Q10570; Q96AF0	ENSG00000071894; ENSG00000285049	mRNA processing	Transport of Mature mRNA Derived from an Intronless Transcript; tRNA processing in the nucleus; mRNA 3'-end processing; RNA Polymerase II Transcription Termination; Processing of Intronless Pre-mRNAs	7	0	0.911	1.052	0.958	0.948	0.863	0.901	-0.13	0.07	-0.08	-0.15	0.424218	0.921735	0.732065	0.436736	0.571492	1	0.872511	1
FALSE	High	Master Protein	A0A7I2V2E0	ABC-type glutathione-S-conjugate transporter OS=Homo sapiens OX=9606 GN=ABCC1 PE=1 SV=1	0	13.744	5	6	6	6	1374	153.9	7.74	15.64	6	transport	plasma membrane;other membranes	transporter activity;other molecular function	Pf00005, Pf00664		ABCC1	-0.35	-0.2	0.780404	0.16352	A0A7I2V2E0	ENSG00000103222	Leukotriene metabolic pathway		1	0	0.7	1.244	0.871	1.117	0.782	0.898	-0.51	0.31	0.16	-0.15	0.0230341	0.0774804	0.697746	0.458214	0.0521771	1	0.898244	1
FALSE	High	Master Protein	Q9Y6C9	Mitochondrial carrier homolog 2 OS=Homo sapiens OX=9606 GN=MTCH2 PE=1 SV=1	0	28.862	32	10	11	3	303	33.3	7.97	31.03	10	cell organization and biogenesis;transport;other biological processes	other membranes;mitochondrion	other molecular function	Pf00153	23788	MTCH2	-0.17	-0.03	0.999984	0.219328	B2R7L8; hsa:23788; Q9Y6C9	ENSG00000109919; ENSG00000285121			0	2	0.865	1.135	0.982	1.024	0.886	0.902	-0.21	0.18	0.03	-0.15	0.230826	0.240922	0.992834	0.227944	0.345488	1	1	1
FALSE	High	Master Protein	H0YHG0	DnaJ homolog subfamily C member 14 (Fragment) OS=Homo sapiens OX=9606 PE=1 SV=1	0	17.244	11	5	7	5	523	59.1	8.59	21.24	5		nucleus;other cell component		Pf00226, Pf02037, Pf14901			0.2	0.35	0.025584	0.279059					0	0	1.258	1.012	1.273	0.912	1.148	0.901	0.33	0.02	-0.13	-0.15	0.0280446	0.999841	0.545151	0.510454	0.0596275	1	0.051263	0.94771
FALSE	High	Master Protein	A0A0D9SFM0	SNF2 histone linker PHD RING helicase OS=Homo sapiens OX=9606 GN=SHPRH PE=1 SV=1	0	6.777	2	3	3	3	1687	193.3	7.4	7.36	3	cell organization and biogenesis;protein metabolism;other metabolic processes	other cell component	nucleic acid binding activity;other molecular function	Pf00176, Pf00271, Pf00538		SHPRH	-0.15	-0.01	0.716376	0.367743	A0A0D9SFM0	ENSG00000146414			0	0	0.938	1.062	0.996	0.958	0.899	0.902	-0.09	0.09	-0.06	-0.15	0.257937	0.767453	0.999807	0.855369	0.379475	1	0.838568	1
FALSE	High	Master Protein	Q99797	Mitochondrial intermediate peptidase OS=Homo sapiens OX=9606 GN=MIPEP PE=1 SV=2	0	25.18	14	9	11	9	713	80.6	7.05	28.96	9	cell organization and biogenesis;protein metabolism;other metabolic processes;transport	mitochondrion	other molecular function	Pf01432	4285	MIPEP	0.64	0.79	0.404185	0.597991	hsa:4285; Q5JV15; Q5T9Q9; Q96G65; Q99797	ENSG00000027001	13q12.12 copy number variation		1	0	1.515	1.141	1.729	1.029	1.559	0.902	0.6	0.19	0.04	-0.15	0.99988	0.435382	0.630981	0.996635	1	1	0.523482	1
FALSE	High	Master Protein	Q2TAY7	WD40 repeat-containing protein SMU1 OS=Homo sapiens OX=9606 GN=SMU1 PE=1 SV=2	0	30.715	21	9	13	9	513	57.5	7.18	35.28	9	RNA metabolism OR transcription;other metabolic processes;other biological processes	nucleus;other cell component		Pf00400, Pf17814	55234	SMU1	0.12	0.27	0.0825637	0.669675	B4E3L0; hsa:55234; Q2TAY7; Q9BU59; Q9HA96; Q9NVD1	ENSG00000122692		mRNA Splicing - Major Pathway	1	0	1.028	1.175	1.208	1.059	1.089	0.901	0.04	0.23	0.08	-0.15	0.999462	0.0955253	0.723881	0.505779	1	1	0.135928	1
FALSE	High	Master Protein	Q13155-2	Isoform 2 of Aminoacyl tRNA synthase complex-interacting multifunctional protein 2 OS=Homo sapiens OX=9606 GN=AIMP2	0	27.944	43	9	11	1	251	27.8	9.32	34.19	9						AIMP2	0.05	0.19	0.0258901	0.827598	Q13155-2				0	0	0.989	1.154	1.142	1.044	1.033	0.904	-0.02	0.21	0.06	-0.15	0.983387	0.0167815	0.661272	0.131544	1	0.869796	0.0517899	1
FALSE	High	Master Protein	A0A024R3M1	Thymocyte nuclear protein 1 OS=Homo sapiens OX=9606 GN=THYN1 PE=4 SV=1	0	10.268	13	3	4	3	225	25.7	9.25	11.46	3		nucleus		Pf01878	29087	THYN1	-0.09	0.06	0.994766	0.839388	A0A024R3M1; hsa:29087				0	0	0.923	1.131	1.044	1.019	0.94	0.9	-0.12	0.18	0.03	-0.15	0.728107	0.597203	0.999478	0.731893	0.876817	1	1	1
FALSE	High	Master Protein	O75157	TSC22 domain family protein 2 OS=Homo sapiens OX=9606 GN=TSC22D2 PE=1 SV=3	0	11.526	5	4	6	4	780	79.2	5.02	12.85	4	stress response;other biological processes			Pf01166	9819	TSC22D2	0.06	0.22	0.600498	0.954572	D3DNI5; hsa:9819; O75157; Q6PI50; Q9H2Z6; Q9H2Z7; Q9H2Z8	ENSG00000196428			0	0	1.113	1.043	1.161	0.937	1.043	0.899	0.15	0.06	-0.09	-0.15	0.309623	0.92408	0.651867	0.916101	0.441006	1	0.726872	1
FALSE	High	Master Protein	Q9BU02	Thiamine-triphosphatase OS=Homo sapiens OX=9606 GN=THTPA PE=1 SV=3	0	4.005	6	1	1	1	230	25.6	4.82	3.59	1	other metabolic processes	cytosol	other molecular function	Pf01928	79178	THTPA	-0.06	0.09	0.999636	0.992799	D3DS50; G3V4J3; hsa:79178; Q9BU02	ENSG00000259431		Vitamin B1 (thiamin) metabolism	1	0	1.032	1.03	1.063	0.93	0.96	0.903	0.05	0.04	-0.1	-0.15	0.999121	0.999985	0.979358	0.983641	1	1	1	1
FALSE	High	Master Protein	P31327	Carbamoyl-phosphate synthase [ammonia], mitochondrial OS=Homo sapiens OX=9606 GN=CPS1 PE=1 SV=2	0	13.792	4	6	6	3	1500	164.8	6.74	13.24	6	other metabolic processes;stress response;developmental processes;other biological processes	plasma membrane;other membranes;mitochondrion;nucleus;other cell component	other molecular function	Pf00117, Pf00988, Pf02142, Pf02786, Pf02787	1373	CPS1	0.09	0.24	0.883935	0.99934	B7Z818; hsa:1373; J3KQL0; O43774; P31327; Q53TL5; Q59HF8; Q7Z5I5	ENSG00000021826	Amino acid metabolism	Urea cycle	2	0	0.879	1.341	1.179	1.213	1.065	0.904	-0.19	0.42	0.28	-0.15	0.97107	0.669322	0.955289	0.948988	1	1	0.9809	1
FALSE	High	Master Protein	M0R3D4	PRA1 family protein OS=Homo sapiens OX=9606 GN=RABAC1 PE=1 SV=1	0.008	1.85	10	1	1	1	151	17	7.24	0	1		other membranes		Pf03208		RABAC1	-0.01	0.13	0.7344	0.999744	M0R3D4	ENSG00000105404	Intracellular trafficking proteins involved in CMT neuropathy		1	0	1.056	1.04	1.097	0.938	0.99	0.902	0.08	0.06	-0.09	-0.15	0.841806	0.996201	0.841968	0.746634	0.977873	1	0.855713	1
FALSE	High	Master Protein	Q4VC05	B-cell CLL/lymphoma 7 protein family member A OS=Homo sapiens OX=9606 GN=BCL7A PE=1 SV=1	0	9.711	20	3	3	2	210	22.8	5.14	9.12	3	cell organization and biogenesis;other biological processes	nucleus;other cell component		Pf04714	605	BCL7A	0.04	0.19	0.632059	0.99988	B4DJN6; B7ZB21; hsa:605; Q13843; Q14CT7; Q4VC05	ENSG00000110987; ENSG00000282873			0	0	1.057	1.079	1.14	0.971	1.026	0.9	0.08	0.11	-0.04	-0.15	0.808288	0.986495	0.821466	0.666317	0.949584	1	0.758761	1
FALSE	High	Master Protein	A8K9V9	cDNA FLJ76064 OS=Homo sapiens OX=9606 PE=2 SV=1	0	5.105	12	2	2	2	310	34.5	5.44	6.36	2				Pf04970			0.75	0.9	0.0916538						0	0	2.48	0.753	1.867	0.677	1.678	0.899	1.31	-0.41	-0.56	-0.15	0.0198828	0.709435			0.0471911	1	0.147058
FALSE	High	Master Protein	Q7RTV0	PHD finger-like domain-containing protein 5A OS=Homo sapiens OX=9606 GN=PHF5A PE=1 SV=1	0	13.475	47	5	6	5	110	12.4	8.41	16.17	5	cell organization and biogenesis;RNA metabolism OR transcription;other metabolic processes;other biological processes	nucleus	nucleic acid binding activity;other molecular function	Pf03660	84844	PHF5A	-1.36	-1.22	1.24153e-05	1.16498e-05	hsa:84844; Q7RTV0; Q9UH06	ENSG00000100410	mRNA processing	mRNA Splicing - Major Pathway	2	0	0.506	0.849	0.429	0.772	0.39	0.909	-0.98	-0.24	-0.37	-0.14	3.36354e-05	0.313623	0.0539384	0.453469	0.00139396	1	0.000515968	0.265799
FALSE	High	Master Protein	P35527	Keratin, type I cytoskeletal 9 OS=Homo sapiens OX=9606 GN=KRT9 PE=1 SV=3	0	151.316	66	30	87	29	623	62	5.24	304.17	30	cell organization and biogenesis;other biological processes	cytosol;cytoskeleton	cytoskeletal activity	Pf00038	3857	KRT9	-2.8	-2.66	7.50655e-05	0.000136665	hsa:3857; O00109; P35527; Q0IJ47; Q14665	ENSG00000171403		Formation of the cornified envelope	2	0	0.254	0.622	0.158	0.564	0.143	0.906	-1.98	-0.68	-0.83	-0.14	0.000738638	0.0647104	0.0778849	0.997464	0.00478972	1	0.000968878	0.305546
FALSE	High	Master Protein	Q16629	Serine/arginine-rich splicing factor 7 OS=Homo sapiens OX=9606 GN=SRSF7 PE=1 SV=1	0	32.121	32	9	16	8	238	27.4	11.82	36.46	9	RNA metabolism OR transcription;other metabolic processes;transport;other biological processes	nucleus;other cell component	nucleic acid binding activity;other molecular function	Pf00076	6432	SRSF7	0.66	0.8	4.58034e-05	0.000236608	B4DLU6; G5E9M3; hsa:6432; Q16629; Q564D3	ENSG00000115875	mRNA processing	Transport of Mature mRNA derived from an Intron-Containing Transcript; mRNA 3'-end processing; RNA Polymerase II Transcription Termination; mRNA Splicing - Major Pathway; mRNA Splicing - Minor Pathway	7	1	1.491	1.166	1.739	1.06	1.581	0.909	0.58	0.22	0.08	-0.14	0.000235738	0.148287	0.799187	0.588366	0.00273407	1	0.000797001	1
FALSE	High	Master Protein	Q10471	Polypeptide N-acetylgalactosaminyltransferase 2 OS=Homo sapiens OX=9606 GN=GALNT2 PE=1 SV=1	0	32.369	21	11	13	11	571	64.7	8.35	35.18	11	protein metabolism;other metabolic processes	non-structural extracellular;other membranes;ER/Golgi;other cell component	other molecular function	Pf00535, Pf00652	2590	GALNT2	0.89	1.03	3.43339e-05	0.000334375	A8K1Y3; B7Z8V8; C5HU00; hsa:2590; Q10471; Q9NPY4	ENSG00000143641		COPI-independent Golgi-to-ER retrograde traffic; O-linked glycosylation of mucins	2	0	1.589	1.287	2.045	1.169	1.858	0.909	0.67	0.36	0.23	-0.14	0.000954417	0.00908766	0.271215	0.210786	0.00562116	0.687799	0.000727242	0.616309
FALSE	High	Master Protein	O94832	Unconventional myosin-Id OS=Homo sapiens OX=9606 GN=MYO1D PE=1 SV=2	0	23.493	9	10	10	10	1006	116.1	9.39	25.16	10	cell organization and biogenesis;transport;other biological processes	plasma membrane;other membranes;cytosol;cytoskeleton;ER/Golgi;other cytoplasmic organelle;other cell component	cytoskeletal activity;other molecular function	Pf00063, Pf00612, Pf06017	4642	MYO1D	0.55	0.69	5.23126e-05	0.000354633	A6H8V3; hsa:4642; O94832; Q8NHP9	ENSG00000176658			0	0	1.34	1.206	1.617	1.091	1.462	0.904	0.42	0.27	0.13	-0.14	0.000511064	0.0537607	0.606638	0.417643	0.00387789	0.975563	0.0008484	1
FALSE	High	Master Protein	E4W6B6	60S ribosomal protein L27 (Fragment) OS=Homo sapiens OX=9606 GN=RPL27 PE=2 SV=1	0	18.849	46	5	7	5	126	14.2	10.46	20.16	5	protein metabolism;other metabolic processes	ER/Golgi;translational apparatus;other cell component	other molecular function	Pf00467, Pf01777		RPL27	-1.06	-0.92	0.00024331	0.00041758	E4W6B6				0	0	0.539	0.982	0.529	0.891	0.481	0.908	-0.89	-0.03	-0.17	-0.14	0.00062313	0.64877	0.602778	0.996432	0.00432129	1	0.00183776	1
FALSE	High	Master Protein	H3BN98	40S ribosomal protein S15a (Fragment) OS=Homo sapiens OX=9606 PE=3 SV=2	0	15.992	18	5	10	2	237	27.2	9.55	21.11	5	protein metabolism;other metabolic processes	other membranes;ER/Golgi;translational apparatus;other cell component	other molecular function	Pf00410			-0.86	-0.72	0.000830048	0.00146649					0	3	0.679	0.892	0.606	0.812	0.551	0.91	-0.56	-0.16	-0.3	-0.14	0.00510799	0.313753	0.345901	0.99937	0.0166975	1	0.00368353	0.727334
FALSE	High	Master Protein	A8K1E1	cDNA FLJ75589, highly similar to Homo sapiens mutS homolog 3 (E. coli) (MSH3), mRNA OS=Homo sapiens OX=9606 PE=2 SV=1	0	41.866	14	15	18	15	1128	126.7	8.09	54.23	15	DNA metabolism;other metabolic processes;stress response		nucleic acid binding activity;other molecular function	Pf00488, Pf01624, Pf05188, Pf05192			0.55	0.69	0.000351165	0.00207752					0	0	1.356	1.186	1.609	1.08	1.464	0.91	0.44	0.25	0.11	-0.14	0.0071115	0.0548374	0.386319	0.652362	0.0213627	0.975563	0.00212407	0.778124
FALSE	High	Master Protein	A0A1U9X9D5	Valine--tRNA ligase OS=Homo sapiens OX=9606 PE=3 SV=2	0	119.745	30	33	45	33	1264	140.4	7.59	141.05	33	protein metabolism;RNA metabolism OR transcription;other metabolic processes	cytosol	other molecular function	Pf00043, Pf00133, Pf08264			-0.32	-0.18	0.0638596	0.00695412					0	0	0.897	0.981	0.88	0.891	0.799	0.908	-0.16	-0.03	-0.17	-0.14	0.307098	0.636189	0.0543227	0.224528	0.437879	1	0.109035	0.266182
FALSE	High	Master Protein	P49327	Fatty acid synthase OS=Homo sapiens OX=9606 GN=FASN PE=1 SV=3	0	307.045	37	79	129	79	2511	273.3	6.44	396.67	79	other metabolic processes;stress response;other biological processes	plasma membrane;other membranes;cytosol;ER/Golgi;other cell component	other molecular function	Pf00107, Pf00109, Pf00550, Pf00698, Pf00975, Pf02801, Pf08242, Pf08659, Pf14765, Pf16197	2194	FASN	-0.71	-0.57	0.0301548	0.00830586	hsa:2194; P49327; Q13479; Q16702; Q4LE83; Q6P4U5; Q6SS02; Q969R1; Q96C68; Q96IT0	ENSG00000169710	AMP-activated protein kinase signaling; Sterol regulatory element-binding proteins (SREBP) signaling; SREBF and miR33 in cholesterol and lipid homeostasis; Liver X receptor pathway; Nuclear receptors meta-pathway; Fatty acid biosynthesis; Angiopoietin-like protein 8 regulatory pathway; Lipid metabolism pathway; Clear cell renal cell carcinoma pathways; Metabolic reprogramming in colon cancer; Cho…	ChREBP activates metabolic gene expression; Activation of gene expression by SREBF (SREBP); Fatty acyl-CoA biosynthesis; NR1H2 & NR1H3 regulate gene expression linked to lipogenesis; Vitamin B5 (pantothenate) metabolism	18	0	0.688	0.981	0.675	0.891	0.613	0.908	-0.54	-0.03	-0.17	-0.14	0.0143638	0.92634	0.790466	0.49845	0.0364063	1	0.0586786	1
FALSE	High	Master Protein	B3KMG8	cDNA FLJ10953 fis, clone PLACE1000380, highly similar to Zinc finger CCCH domain-containing protein 13 OS=Homo sapiens OX=9606 PE=2 SV=1	0	12.533	17	4	4	1	253	28	5.16	13.78	4	RNA metabolism OR transcription;other metabolic processes	other cell component				ZC3H13	1.08	1.22	0.00539353	0.0148789					0	0	1.651	1.41	2.328	1.282	2.116	0.909	0.72	0.5	0.36	-0.14	0.0695362	0.233545	0.459525	0.984095	0.125757	1	0.0146641	0.863098
FALSE	High	Master Protein	F5H538	Mitogen-activated protein kinase kinase kinase 4 OS=Homo sapiens OX=9606 GN=MAP3K4 PE=1 SV=1	0	6.231	2	3	3	3	1604	181.1	6.32	7.62	3	protein metabolism;other metabolic processes;signal transduction		kinase activity;other molecular function	Pf00069, Pf19431		MAP3K4	0.73	0.86	0.00686811	0.0157038	F5H538	ENSG00000085511	MAP3K1 role in promoting and blocking gonadal determination; Host-pathogen interaction of human coronaviruses - MAPK signaling; Pleural mesothelioma; DNA damage response (only ATM dependent)		4	0	1.339	1.358	1.818	1.235	1.654	0.91	0.42	0.44	0.3	-0.14	0.149943	0.146237	0.263224	0.997044	0.239907	1	0.0174132	0.604381
FALSE	High	Master Protein	Q16658	Fascin OS=Homo sapiens OX=9606 GN=FSCN1 PE=1 SV=3	0	51.52	32	13	17	13	493	54.5	7.24	53.35	13	cell cycle OR cell proliferation;cell organization and biogenesis;other biological processes	plasma membrane;other membranes;cytosol;cytoskeleton;other cell component	cytoskeletal activity;other molecular function	Pf06268	6624	FSCN1	-0.35	-0.21	0.0450168	0.0181283	A6NI89; B2RE97; hsa:6624; Q16658; Q96IC5; Q96IH1; Q9BRF1	ENSG00000075618	VEGFA-VEGFR2 signaling; Urotensin-II-mediated signaling pathway	Interleukin-4 and Interleukin-13 signaling	3	0	0.836	1.035	0.865	0.937	0.783	0.905	-0.26	0.05	-0.09	-0.14	0.0313792	0.991325	0.837528	0.70798	0.0653862	1	0.0813576	1
FALSE	High	Master Protein	P84090	Enhancer of rudimentary homolog OS=Homo sapiens OX=9606 GN=ERH PE=1 SV=1	0	12.453	34	3	4	3	104	12.3	5.92	13.34	3	cell cycle OR cell proliferation;other metabolic processes	nucleus;other cell component	nucleic acid binding activity	Pf01133	2079	ERH	-0.55	-0.41	0.0619374	0.0193213	B2R5H2; hsa:2079; P70659; P84090; Q14259	ENSG00000100632			0	0	0.696	1.079	0.751	0.98	0.683	0.908	-0.52	0.11	-0.03	-0.14	0.00977516	0.484761	0.999733	0.615706	0.0271241	1	0.106438	1
FALSE	High	Master Protein	Q96I36	Cytochrome c oxidase assembly protein COX14 OS=Homo sapiens OX=9606 GN=COX14 PE=1 SV=1	0.004	2.561	14	1	1	1	57	6.6	9.55	2.4	1	cell organization and biogenesis	other membranes;mitochondrion		Pf14880	84987	COX14	-0.66	-0.52	0.045492	0.0251873	B2R5G6; hsa:84987; Q96I36	ENSG00000178449	Mitochondrial complex IV assembly	Respiratory electron transport; TP53 Regulates Metabolic Genes; Cytoprotection by HMOX1	4	0	0.61	1.146	0.699	1.039	0.634	0.906	-0.71	0.2	0.05	-0.14	0.0236667	0.951987	0.982526	0.841088	0.0532782	1	0.0820769	1
FALSE	High	Master Protein	E9PEI0	Cell division cycle associated 2 OS=Homo sapiens OX=9606 GN=CDCA2 PE=1 SV=1	0	12.158	4	4	4	4	1008	110.9	8.46	10.7	4	cell cycle OR cell proliferation	cytosol;nucleus		Pf15276	157313	CDCA2	-0.44	-0.3	0.517146	0.0511293	E9PEI0	ENSG00000184661			0	0	0.895	0.91	0.815	0.825	0.739	0.907	-0.16	-0.14	-0.28	-0.14	0.746658	0.972696	0.167585	0.270965	0.894965	1	0.644714	0.453013
FALSE	High	Master Protein	M0QZQ8	Trafficking protein particle complex subunit 5 OS=Homo sapiens OX=9606 GN=TRAPPC5 PE=1 SV=1	0.003	2.837	7	1	1	1	121	13.5	8.75	2.89	1	transport	ER/Golgi;other cell component		Pf04051		TRAPPC5	1.05	1.18	0.0191131	0.0667186	M0QZQ8	ENSG00000181029			0	0	1.835	1.237	2.27	1.126	2.067	0.91	0.88	0.31	0.17	-0.14	0.110834	0.550153	0.904432	0.941342	0.186848	1	0.0401918	1
FALSE	High	Master Protein	Q6AI08	HEAT repeat-containing protein 6 OS=Homo sapiens OX=9606 GN=HEATR6 PE=1 SV=1	0	18.82	5	5	6	5	1181	128.7	7.03	16.34	5				Pf13251	63897	HEATR6	-0.41	-0.26	0.145649	0.0725504	B3KXP3; hsa:63897; Q6AI08; Q6MZX1; Q6MZY2; Q8TDM9; Q9H6B3; Q9H6M7	ENSG00000068097			0	0	0.947	0.879	0.832	0.797	0.754	0.906	-0.08	-0.19	-0.33	-0.14	0.976546	0.243704	0.116179	0.855002	1	1	0.217438	0.370677
FALSE	High	Master Protein	B0QY64	Sad1 and UNC84 domain containing 2 OS=Homo sapiens OX=9606 GN=SUN2 PE=1 SV=3	0	8.522	4	3	3	2	671	75.4	6.73	4.86	3		other membranes				SUN2	0.86	1	0.0411439	0.0799629	B0QY64	ENSG00000100242			0	0	2.424	0.824	1.998	0.748	1.813	0.907	1.28	-0.28	-0.42	-0.14	0.00815236	0.566683	0.564185	0.998767	0.0235973	1	0.0753752	0.967677
FALSE	High	Master Protein	X5D2F4	Cytoplasmic FMR1 interacting protein 1 isoform A (Fragment) OS=Homo sapiens OX=9606 GN=CYFIP1 PE=2 SV=1	0	51.051	16	19	20	8	1253	145.1	6.9	56.28	19	cell organization and biogenesis	other cell component	other molecular function	Pf05994, Pf07159		CYFIP1	-0.25	-0.11	0.652766	0.0869044	X5D2F4				0	8	0.845	1.095	0.925	0.993	0.839	0.907	-0.24	0.13	-0.01	-0.14	0.100918	0.443214	0.975608	0.337829	0.172462	1	0.779797	1
FALSE	High	Master Protein	Q6AHZ7	Uncharacterized protein DKFZp686A111 OS=Homo sapiens OX=9606 GN=DKFZp686A111 PE=2 SV=1	0	106.727	21	35	38	35	2109	238.7	7.36	106.39	35	RNA metabolism OR transcription;other metabolic processes	nucleus;other cell component	nucleic acid binding activity	Pf04182		DKFZp686A111	-0.34	-0.2	0.30095	0.0869226	Q6AHZ7				0	0	0.836	1.038	0.868	0.943	0.788	0.908	-0.26	0.05	-0.08	-0.14	0.114728	0.872263	0.958035	0.663434	0.192084	1	0.406193	1
FALSE	Medium	Master Protein	Q9P1A1	HCG1781642 OS=Homo sapiens OX=9606 GN=hCG_1781642 PE=2 SV=1	0.029	1.18	9	1	2	1	68	7.8	5.06	3.86	1		other membranes					0.21	0.35	0.0314956	0.175113	Q9P1A1				0	0	1.538	0.828	1.274	0.75	1.153	0.905	0.62	-0.27	-0.42	-0.14	0.000593738	0.0254907	0.0134659	0.788802	0.00422793	0.892318	0.0610484	0.135218
FALSE	High	Master Protein	A0A024R324	Epididymis secretory sperm binding protein OS=Homo sapiens OX=9606 GN=RHOA PE=2 SV=1	0	17.391	31	5	10	5	193	21.8	6.1	32.86	5	cell adhesion;cell cycle OR cell proliferation;cell organization and biogenesis;other metabolic processes;stress response;developmental processes;signal transduction;other biological processes	plasma membrane;other membranes;cytosol;nucleus;other cell component	other molecular function	Pf00071	387	RHOA	-0.37	-0.23	0.385097	0.182936	A0A024R2W1; A0A024R324; hsa:387		Androgen receptor signaling pathway; Physiological and pathological hypertrophy of the heart; MicroRNAs in cardiomyocyte hypertrophy; Leptin signaling pathway; Pathogenic Escherichia coli infection; AGE/RAGE pathway; Corticotropin-releasing hormone signaling pathway; Alpha 6 beta 4 signaling pathway; Focal adhesion; G protein signaling pathways; Wnt signaling pathway; VEGFA-VEGFR2 signaling; Wnt …		26	0	0.87	0.979	0.852	0.891	0.775	0.91	-0.2	-0.03	-0.17	-0.14	0.470868	0.997622	0.780393	0.858382	0.621718	1	0.501832	1
FALSE	High	Master Protein	Q6P158	Putative ATP-dependent RNA helicase DHX57 OS=Homo sapiens OX=9606 GN=DHX57 PE=1 SV=2	0	37.601	12	15	16	15	1386	155.5	7.71	36.85	15			other molecular function	Pf00270, Pf00271, Pf04408, Pf05773, Pf07717, Pf18044	90957	DHX57	-0.16	-0.02	0.934291	0.186269	A2RRC7; hsa:90957; Q53SI4; Q6P158; Q6P9G1; Q7Z6H3; Q8NG17; Q96M33	ENSG00000163214			0	0	1.045	0.944	0.986	0.859	0.897	0.91	0.06	-0.08	-0.22	-0.14	0.667187	0.371184	0.0479852	0.35482	0.819543	1	1	0.249632
FALSE	High	Master Protein	H3BPJ9	NADH dehydrogenase [ubiquinone] 1 beta subcomplex subunit 10 OS=Homo sapiens OX=9606 GN=NDUFB10 PE=1 SV=1	0	10.6	23	4	4	4	161	19.2	8.7	11.52	4		other membranes;mitochondrion		Pf10249		NDUFB10	-0.26	-0.12	0.317823	0.258613	H3BPJ9	ENSG00000140990	Modulators of TCR signaling and T cell activation		1	0	0.88	1.044	0.919	0.947	0.833	0.907	-0.19	0.06	-0.08	-0.14	0.350566	0.999776	0.969331	0.981783	0.488959	1	0.425634	1
FALSE	High	Master Protein	B7Z5B0	cDNA FLJ51936, highly similar to Nef-associated factor 1 OS=Homo sapiens OX=9606 PE=2 SV=1	0	5.327	3	2	2	2	598	67.7	6.52	5.74	2							-0.21	-0.07	0.982005	0.307109					0	0	1.012	0.943	0.954	0.854	0.865	0.906	0.02	-0.08	-0.23	-0.14	0.994684	0.999229	0.394859	0.446939	1	1	1	0.787024
FALSE	High	Master Protein	P82673	28S ribosomal protein S35, mitochondrial OS=Homo sapiens OX=9606 GN=MRPS35 PE=1 SV=1	0	19.6	24	7	8	7	323	36.8	8.24	24.85	7	protein metabolism;other metabolic processes	other membranes;mitochondrion;translational apparatus	other molecular function	Pf10213	60488	MRPS35	0.09	0.23	0.00704077	0.313196	hsa:60488; P82673; Q32LZ1; Q6P4C6; Q7L1M6; Q8NBP4; Q96AI0; Q9H044; Q9HC14; Q9P1R5	ENSG00000061794		Mitochondrial translation initiation; Mitochondrial translation elongation; Mitochondrial translation termination	3	0	1.063	1.104	1.174	1	1.063	0.906	0.09	0.14	0	-0.14	0.260911	0.0852849	0.999888	0.138971	0.383049	1	0.0177524	1
FALSE	High	Master Protein	O43676	NADH dehydrogenase [ubiquinone] 1 beta subcomplex subunit 3 OS=Homo sapiens OX=9606 GN=NDUFB3 PE=1 SV=3	0	7.404	21	2	2	2	98	11.4	9.2	6.45	2	cell organization and biogenesis;other metabolic processes;transport	other membranes;mitochondrion	transporter activity	Pf08122	4709	NDUFB3	0.38	0.52	0.102005	0.351215	hsa:4709; O43676; Q6IB80	ENSG00000119013	Electron transport chain: OXPHOS system in mitochondria; Nonalcoholic fatty liver disease	Complex I biogenesis	4	0	1.381	1.035	1.43	0.94	1.298	0.908	0.47	0.05	-0.09	-0.14	0.25743	0.887604	0.999973	0.90098	0.378982	1	0.161138	1
FALSE	High	Master Protein	A0A087WYP9	Dystrobrevin binding protein 1 OS=Homo sapiens OX=9606 GN=DTNBP1 PE=1 SV=1	0	6.005	10	3	4	3	316	35.5	4.46	5.94	3		cytoskeleton;other cell component		Pf04440	84062	DTNBP1	0.35	0.49	0.300541	0.457724	A0A087WYP9	ENSG00000047579	Alstrom syndrome		1	0	0.831	1.687	1.402	1.529	1.271	0.906	-0.27	0.75	0.61	-0.14	0.997767	0.240969	0.383393	0.998282	1	1	0.405818	0.775594
FALSE	High	Master Protein	O43150	Arf-GAP with SH3 domain, ANK repeat and PH domain-containing protein 2 OS=Homo sapiens OX=9606 GN=ASAP2 PE=1 SV=3	0.004	2.366	1	1	1	1	1006	111.6	6.68	3.03	1	other biological processes	plasma membrane;other membranes;cytosol;ER/Golgi	enzyme regulator activity;other molecular function	Pf00023, Pf00169, Pf01412, Pf14604, Pf16746	8853	ASAP2	0.34	0.48	0.371961	0.507216	D6W4Y8; hsa:8853; O43150	ENSG00000151693	Vitamin D receptor pathway		1	0	1.386	1.003	1.391	0.913	1.265	0.91	0.47	0	-0.13	-0.14	0.133097	0.843461	0.836901	0.999596	0.216993	1	0.48735	1
FALSE	High	Master Protein	P46977	Dolichyl-diphosphooligosaccharide--protein glycosyltransferase subunit STT3A OS=Homo sapiens OX=9606 GN=STT3A PE=1 SV=2	0	37.211	14	11	16	11	705	80.5	8.07	44.43	11	protein metabolism;other metabolic processes	other membranes;ER/Golgi	other molecular function	Pf02516	3703	STT3A	-0.21	-0.06	0.923051	0.591442	B4DJ24; E9PNQ1; hsa:3703; P46977; Q86XU9; Q8TE35; Q8WUB4	ENSG00000134910	N-glycan biosynthesis	Asparagine N-linked glycosylation; Maturation of spike protein	3	0	0.973	0.984	0.958	0.89	0.866	0.904	-0.04	-0.02	-0.17	-0.14	0.776627	0.985442	0.969002	0.875601	0.921649	1	1	1
FALSE	High	Master Protein	A0A384MTY2	Epididymis secretory sperm binding protein OS=Homo sapiens OX=9606 PE=2 SV=1	0	8.392	24	4	6	4	142	15.9	5.67	14.07	4	stress response	cytosol	cytoskeletal activity;other molecular function	Pf00241			-0.17	-0.03	0.608713	0.701225					0	0	0.975	1.005	0.98	0.909	0.887	0.905	-0.04	0.01	-0.14	-0.14	0.992583	0.755319	0.825523	0.999984	1	1	0.735452	1
FALSE	High	Master Protein	A0A0S2Z5C9	Putative tRNA (cytidine(32)/guanosine(34)-2'-O)-methyltransferase OS=Homo sapiens OX=9606 GN=FTSJ1 PE=2 SV=1	0	18.741	23	5	5	5	337	36.9	6.3	20.01	5	protein metabolism;RNA metabolism OR transcription;other metabolic processes	other cell component	other molecular function	Pf01728		FTSJ1	0.28	0.42	0.390992	0.774777	A0A0S2Z5C9				0	0	1	1.337	1.337	1.21	1.211	0.905	0	0.42	0.28	-0.14	0.995267	0.298055	0.663766	0.94145	1	1	0.508341	1
FALSE	High	Master Protein	B4DJ30	cDNA FLJ61290, highly similar to Neutral alpha-glucosidase AB OS=Homo sapiens OX=9606 PE=2 SV=1	0	77.492	28	25	36	25	995	112.9	6.06	102.7	25	other metabolic processes		other molecular function	Pf01055, Pf13802			-0.08	0.06	0.417821	0.791564					0	0	1.021	1.022	1.043	0.926	0.945	0.906	0.03	0.03	-0.11	-0.14	0.924331	0.741411	0.496706	0.165667	1	1	0.538111	0.896867
FALSE	High	Master Protein	P60468	Protein transport protein Sec61 subunit beta OS=Homo sapiens OX=9606 GN=SEC61B PE=1 SV=2	0	10.135	39	3	3	3	96	10	11.56	9.29	3	protein metabolism;other metabolic processes;stress response;transport	other membranes;cytosol;ER/Golgi	translation activity;other molecular function	Pf03911	10952	SEC61B	-0.04	0.11	0.865033	0.888485	hsa:10952; P38390; P38391; P60468; Q6IBC1	ENSG00000106803		ER-Phagosome pathway; Insertion of tail-anchored proteins into the endoplasmic reticulum membrane; SRP-dependent cotranslational protein targeting to membrane	3	0	1.162	0.927	1.077	0.84	0.975	0.906	0.22	-0.11	-0.25	-0.14	0.371251	0.768989	0.193572	0.535017	0.512217	1	0.96711	0.49412
FALSE	High	Master Protein	Q9BV20	Methylthioribose-1-phosphate isomerase OS=Homo sapiens OX=9606 GN=MRI1 PE=1 SV=1	0	24.917	24	8	10	8	369	39.1	6.3	26.42	8	other metabolic processes	cytosol;nucleus;other cell component	other molecular function	Pf01008	84245	MRI1	-0.08	0.06	0.868972	0.929702	hsa:84245; Q8NDC9; Q9BV20	ENSG00000037757	Methionine de novo and salvage pathway	Methionine salvage pathway	2	0	1.086	0.957	1.039	0.87	0.945	0.909	0.12	-0.06	-0.2	-0.14	0.356772	0.746122	0.216057	0.60245	0.496187	1	0.969932	0.531635
FALSE	High	Master Protein	Q3KRB6	Chromosome 20 open reading frame 44, isoform CRA_g OS=Homo sapiens OX=9606 GN=UQCC PE=2 SV=1	0	5.82	6	2	2	2	299	34.6	8.91	5.66	2		other cell component		Pf03981	55245	UQCC	0.12	0.26	0.178522	0.979258	hsa:55245; Q3KRB6				0	0	1.116	1.073	1.198	0.971	1.085	0.906	0.16	0.1	-0.04	-0.14	0.883639	0.431377	0.992843	0.387625	1	1	0.259328	1
FALSE	High	Master Protein	Q13232	Nucleoside diphosphate kinase 3 OS=Homo sapiens OX=9606 GN=NME3 PE=1 SV=2	0	4.005	8	1	1	1	169	19	7.84	3.72	1	other metabolic processes;other biological processes	cytosol	kinase activity;other molecular function	Pf00334	4832	NME3	-0.04	0.11	0.232079	0.989006	hsa:4832; Q13232; Q9BWH4	ENSG00000103024	Pyrimidine metabolism	Interconversion of nucleotide di- and triphosphates	2	0	1.075	1.004	1.079	0.908	0.976	0.905	0.1	0.01	-0.14	-0.14	0.681758	0.756517	0.57845	0.20892	0.834524	1	0.325275	0.980356
FALSE	High	Master Protein	Q9H2J7	Sodium-dependent neutral amino acid transporter B(0)AT2 OS=Homo sapiens OX=9606 GN=SLC6A15 PE=1 SV=1	0	14.888	8	5	5	5	730	81.8	5.19	16.86	5	transport	plasma membrane;other membranes	transporter activity	Pf00209	55117	SLC6A15	0.01	0.15	0.0353176	0.99892	A8K592; B7Z2P7; E7ESJ5; hsa:55117; Q9H2J7; Q9H9F5	ENSG00000072041	Nuclear receptors meta-pathway; NRF2 pathway	Na+/Cl- dependent neurotransmitter transporters; Amino acid transport across the plasma membrane	4	0	1.019	1.091	1.111	0.989	1.007	0.907	0.03	0.13	-0.02	-0.14	0.942291	0.0722698	0.983277	0.0689024	1	1	0.0660533	1
FALSE	High	Master Protein	A0A024R488	WD repeat and FYVE domain containing 1, isoform CRA_a OS=Homo sapiens OX=9606 GN=WDFY1 PE=4 SV=1	0	9.699	12	4	4	4	410	46.3	7.33	9.18	4	other biological processes	ER/Golgi;nucleus;other cytoplasmic organelle;other cell component	other molecular function	Pf00400, Pf01363	57590	WDFY1	-1.76	-1.63	7.23189e-07	8.92256e-07	A0A024R488; hsa:57590				0	0	0.366	0.884	0.323	0.807	0.295	0.913	-1.45	-0.18	-0.31	-0.13	1.86781e-06	0.194467	0.0341785	0.446943	0.000945889	1	0.000286483	0.209258
FALSE	High	Master Protein	O00763	Acetyl-CoA carboxylase 2 OS=Homo sapiens OX=9606 GN=ACACB PE=1 SV=3	0	75.227	8	18	38	6	2458	276.4	6.49	117.16	18	cell organization and biogenesis;other metabolic processes;other biological processes	other membranes;cytosol;mitochondrion;nucleus	other molecular function	Pf00289, Pf00364, Pf01039, Pf02785, Pf02786, Pf08326	32	ACACB	-2.78	-2.65	3.26969e-06	5.98747e-06	A6NK36; hsa:32; O00763; Q16852; Q1HEC1; Q6KE87; Q6KE89; Q6TY48	ENSG00000076555	AMP-activated protein kinase signaling; Leptin signaling pathway; Brain-derived neurotrophic factor (BDNF) signaling pathway; Fatty acid biosynthesis; VEGFA-VEGFR2 signaling; Clear cell renal cell carcinoma pathways; IL-18 signaling pathway; 7q11.23 copy number variation syndrome	ChREBP activates metabolic gene expression; Biotin transport and metabolism; Carnitine metabolism; Activation of gene expression by SREBF (SREBP)	12	0	0.149	1.071	0.159	0.981	0.146	0.916	-2.75	0.1	-0.03	-0.13	3.26687e-06	1	0.97504	0.974744	0.00101914	1	0.000384843	1
FALSE	High	Master Protein	Q9P2M7	Cingulin OS=Homo sapiens OX=9606 GN=CGN PE=1 SV=3	0	16.238	8	6	6	6	1203	137	5.52	19.37	6	cell organization and biogenesis	plasma membrane;other membranes;cytoskeleton;other cell component	cytoskeletal activity	Pf01576	57530	CGN	1.78	1.91	2.97185e-05	4.60804e-05	A6H8L3; A7MD22; hsa:57530; Q5T386; Q9NR25; Q9P2M7	ENSG00000143375	15q11q13 copy number variation	TGF-beta receptor signaling in EMT (epithelial to mesenchymal transition)	2	0	2.5	1.501	3.751	1.37	3.425	0.913	1.32	0.59	0.45	-0.13	0.00010888	0.025201	0.0806387	0.790672	0.00195105	0.892318	0.000694443	0.310621
FALSE	High	Master Protein	P62280	40S ribosomal protein S11 OS=Homo sapiens OX=9606 GN=RPS11 PE=1 SV=3	0	35.77	56	12	23	12	158	18.4	10.3	70.63	12	protein metabolism;other metabolic processes;other biological processes	cytosol;translational apparatus;nucleus;other cell component	nucleic acid binding activity;other molecular function	Pf00366, Pf16205	6205	RPS11	-1.22	-1.08	4.69247e-05	4.94613e-05	B2R4F5; hsa:6205; P04643; P62280; Q498Y6; Q6IRY0	ENSG00000142534	VEGFA-VEGFR2 signaling; IL-18 signaling pathway; Cytoplasmic ribosomal proteins	SARS-CoV-2 modulates host translation machinery; Regulation of expression of SLITs and ROBOs; L13a-mediated translational silencing of Ceruloplasmin expression; Translation initiation complex formation; Formation of a pool of free 40S subunits; Formation of the ternary complex, and subsequently, the 43S complex; Ribosomal scanning and start codon recognition; GTP hydrolysis and joining of the 60S…	21	0	0.518	0.909	0.471	0.831	0.431	0.914	-0.95	-0.14	-0.27	-0.13	9.6838e-05	0.66773	0.2339	0.707901	0.0018956	1	0.00080271	0.561499
FALSE	High	Master Protein	Q53HT6	B-cell receptor-associated protein (Fragment) OS=Homo sapiens OX=9606 PE=2 SV=1	0	33.045	33	9	16	9	246	27.9	8.44	43.78	9	transport;other biological processes	other membranes;ER/Golgi		Pf05529, Pf18035		BCAP31	1.16	1.29	3.96916e-05	0.000117745					0	0	1.975	1.241	2.452	1.133	2.238	0.913	0.98	0.31	0.18	-0.13	0.000112106	0.405291	0.777181	0.947961	0.001962	1	0.000753311	1
FALSE	High	Master Protein	A8K7N0	60S ribosomal protein L14 OS=Homo sapiens OX=9606 PE=2 SV=1	0	19.925	28	5	10	5	218	23.6	10.84	28.32	5	protein metabolism;other metabolic processes	translational apparatus	nucleic acid binding activity;other molecular function	Pf01929		RPL14	-1.22	-1.09	0.000111412	0.000120984					0	0	0.489	0.964	0.471	0.88	0.43	0.913	-1.03	-0.05	-0.18	-0.13	0.000175618	0.908717	0.486101	0.801641	0.00238955	1	0.00119078	0.88873
FALSE	High	Master Protein	B4DKM0	cDNA FLJ51883, highly similar to Mitochondrial 39S ribosomal protein L3 OS=Homo sapiens OX=9606 PE=2 SV=1	0	10.433	10	4	5	4	375	41.6	9.58	12.91	4	protein metabolism;other metabolic processes	translational apparatus;other cell component	other molecular function	Pf00297			-0.97	-0.85	0.000184697	0.000244351					0	0	0.539	1.032	0.556	0.945	0.509	0.916	-0.89	0.05	-0.08	-0.13	0.000228902	0.990211	0.837231	0.938226	0.00271644	1	0.00154795	1
FALSE	High	Master Protein	Q9UM02	Prolyl endopeptidase OS=Homo sapiens OX=9606 PE=2 SV=1	0	38.15	25	15	19	15	710	80.7	5.86	51.36	15	protein metabolism	other cell component	other molecular function	Pf00326, Pf02897			-0.48	-0.34	0.00158192	0.000708297					0	0	0.981	0.804	0.788	0.732	0.718	0.911	-0.03	-0.31	-0.45	-0.13	0.839968	0.00356516	0.00136298	0.447263	0.976164	0.593255	0.00569338	0.0634681
FALSE	High	Master Protein	P61254	60S ribosomal protein L26 OS=Homo sapiens OX=9606 GN=RPL26 PE=1 SV=1	0	18.679	38	7	12	7	145	17.2	10.55	32.1	7	cell cycle OR cell proliferation;protein metabolism;RNA metabolism OR transcription;other metabolic processes;stress response;signal transduction;other biological processes	cytosol;translational apparatus;nucleus;other cell component	nucleic acid binding activity;other molecular function	Pf00467, Pf16906	6154	RPL26	-1.29	-1.16	0.000461425	0.000991636	B2R4F0; D3DTR8; hsa:6154; P61254; Q02877; Q6IPY2	ENSG00000161970	VEGFA-VEGFR2 signaling; Cytoplasmic ribosomal proteins	Regulation of expression of SLITs and ROBOs; L13a-mediated translational silencing of Ceruloplasmin expression; Formation of a pool of free 40S subunits; GTP hydrolysis and joining of the 60S ribosomal subunit; Major pathway of rRNA processing in the nucleolus and cytosol; Nonsense Mediated Decay (NMD) enhanced by the Exon Junction Complex (EJC); SRP-dependent cotranslational protein targeting to…	15	0	0.506	0.883	0.447	0.805	0.408	0.912	-0.98	-0.18	-0.31	-0.13	0.00289932	0.258983	0.369627	0.999795	0.0117622	1	0.00253236	0.758882
FALSE	High	Master Protein	J3QL71	Secernin 2 OS=Homo sapiens OX=9606 GN=SCRN2 PE=1 SV=1	0	6.001	7	2	2	2	433	47.5	5.68	5.15	2	protein metabolism		other molecular function	Pf03577		SCRN2	-0.79	-0.66	0.00105995	0.00101286	J3QL71	ENSG00000141295			0	0	0.706	0.899	0.635	0.821	0.58	0.913	-0.5	-0.15	-0.28	-0.13	0.00505839	0.436486	0.211625	0.864119	0.0166364	1	0.00437707	0.523391
FALSE	High	Master Protein	A0A0A0MT01	Gelsolin OS=Homo sapiens OX=9606 GN=GSN PE=1 SV=1	0	10.766	7	3	3	3	767	84.7	5.83	14.44	3	cell cycle OR cell proliferation;cell organization and biogenesis;other biological processes	cytoskeleton;other cell component	cytoskeletal activity	Pf00626	2934	GSN	-0.97	-0.84	0.00254788	0.00163932	A0A0A0MT01	ENSG00000148180	Ebola virus infection in host; Regulation of actin cytoskeleton		2	0	0.582	0.959	0.558	0.876	0.509	0.913	-0.78	-0.06	-0.19	-0.13	0.00309312	0.997179	0.616135	0.711321	0.0123466	1	0.00816905	1
FALSE	High	Master Protein	A0A2R8Y7Q1	Bromodomain PHD finger transcription factor (Fragment) OS=Homo sapiens OX=9606 GN=BPTF PE=1 SV=1	0	58.048	8	21	21	21	2965	330.6	6.1	57.43	21							-0.87	-0.75	0.00293096	0.00229703					0	0	0.6	0.992	0.595	0.909	0.545	0.917	-0.74	-0.01	-0.14	-0.13	0.00237371	0.996309	0.907007	0.827442	0.0103966	1	0.00911097	1
FALSE	High	Master Protein	A0A7I2YBM0	Endoribonuclease Dicer OS=Homo sapiens OX=9606 GN=DICER1 PE=1 SV=1	0	37.079	10	14	14	14	1802	205.1	5.66	40.48	14	RNA metabolism OR transcription;other metabolic processes;other biological processes		nucleic acid binding activity;other molecular function	Pf00271, Pf00636, Pf02170, Pf03368, Pf04851		DICER1	-0.74	-0.61	0.00418821	0.00299595	A0A7I2YBM0	ENSG00000100697	miRNA biogenesis; Fragile X syndrome		2	0	0.642	1.019	0.654	0.93	0.597	0.913	-0.64	0.03	-0.1	-0.13	0.00323868	0.994076	0.903155	0.806387	0.0127856	1	0.0120327	1
FALSE	High	Master Protein	B4DUF1	1,4-alpha-glucan branching enzyme OS=Homo sapiens OX=9606 PE=2 SV=1	0	17.869	9	6	6	6	661	75.8	6.52	15.56	6	other metabolic processes	other cell component	other molecular function	Pf00128, Pf02806, Pf02922			-0.56	-0.43	0.0125544	0.00302141					0	0	0.818	0.909	0.744	0.83	0.679	0.913	-0.29	-0.14	-0.27	-0.13	0.0223341	0.961024	0.210954	0.357344	0.0508386	1	0.0284967	0.522874
FALSE	High	Master Protein	O60678	Protein arginine N-methyltransferase 3 OS=Homo sapiens OX=9606 GN=PRMT3 PE=1 SV=4	0	27.393	19	8	9	8	531	59.9	5.35	28.01	8	cell cycle OR cell proliferation;cell organization and biogenesis;protein metabolism;other metabolic processes;developmental processes;other biological processes	cytosol;nucleus;other cell component	translation activity;other molecular function	Pf06325	10196	PRMT3	-0.29	-0.16	0.0312205	0.00422698	A0A0A0MSN7; B4DUC7; hsa:10196; O60678	ENSG00000185238	Nitric oxide metabolism in cystic fibrosis	RMTs methylate histone arginines; Protein methylation	3	0	0.916	0.978	0.896	0.892	0.817	0.912	-0.13	-0.03	-0.16	-0.13	0.0571878	0.962692	0.136241	0.235026	0.107236	1	0.0606099	0.401205
FALSE	High	Master Protein	A4D0R1	Synaptophysin-like 1, isoform CRA_a OS=Homo sapiens OX=9606 GN=SYPL PE=3 SV=1	0	8.559	17	3	3	3	259	28.5	8.43	8.39	3		other membranes;ER/Golgi		Pf01284	6856	SYPL	-1.26	-1.12	0.00274392	0.00461063	A4D0R1; hsa:6856				0	0	0.379	1.21	0.459	1.102	0.418	0.911	-1.4	0.28	0.14	-0.13	0.00174306	0.964123	0.989191	0.999461	0.00841065	1	0.00865746	1
FALSE	High	Master Protein	P21333	Filamin-A OS=Homo sapiens OX=9606 GN=FLNA PE=1 SV=4	0	357.145	49	95	143	85	2647	280.6	6.06	488.03	95	cell cycle OR cell proliferation;cell organization and biogenesis;protein metabolism;other metabolic processes;stress response;transport;developmental processes;signal transduction;other biological processes	non-structural extracellular;plasma membrane;other membranes;cytosol;cytoskeleton;ER/Golgi;nucleus;other cell component	signal transduction activity or receptor binding;cytoskeletal activity;other molecular function	Pf00307, Pf00630	2316	FLNA	-0.65	-0.52	0.0194535	0.0139543	E9KL45; hsa:2316; P21333; Q5HY53; Q5HY55; Q8NF52	ENSG00000196924	Androgen receptor signaling pathway; Prolactin signaling pathway; Focal adhesion; Hypothesized pathways in pathogenesis of cardiovascular disease; MAPK signaling pathway; IL-4 signaling pathway; Ebola virus infection in host; Joubert syndrome; NPHP1 deletion syndrome	OAS antiviral response; Platelet degranulation ; RHO GTPases activate PAKs; GP1b-IX-V activation signalling; Cell-extracellular matrix interactions	14	7	0.613	1.135	0.695	1.039	0.636	0.915	-0.71	0.18	0.05	-0.13	0.00525069	0.675996	0.987922	0.891513	0.0170345	1	0.0408314	1
FALSE	High	Master Protein	A0A024R663	Kinectin 1 (Kinesin receptor), isoform CRA_a OS=Homo sapiens OX=9606 GN=KTN1 PE=4 SV=1	0	128.946	32	41	47	41	1357	156.2	5.64	142.69	41	transport;other biological processes	other membranes;ER/Golgi	cytoskeletal activity	Pf05104	3895	KTN1	0.46	0.59	0.0020102	0.015471	A0A024R663; hsa:3895		Glucocorticoid receptor pathway		1	0	1.453	1.036	1.505	0.949	1.379	0.916	0.54	0.05	-0.08	-0.13	0.00744832	0.610483	0.999342	0.618574	0.0220348	1	0.00686293	1
FALSE	High	Master Protein	Q9BPU6	Dihydropyrimidinase-related protein 5 OS=Homo sapiens OX=9606 GN=DPYSL5 PE=1 SV=1	0	28.123	21	9	10	9	564	61.4	7.2	32.93	9	cell cycle OR cell proliferation;cell organization and biogenesis;developmental processes;signal transduction;other biological processes	cytosol;other cell component	other molecular function	Pf01979	56896	DPYSL5	-0.38	-0.25	0.0521671	0.0157853	hsa:56896; Q8TCL6; Q9BPU6; Q9NQC4; Q9NRY9	ENSG00000157851		CRMPs in Sema3A signaling	1	0	0.816	1.028	0.838	0.941	0.767	0.915	-0.29	0.04	-0.09	-0.13	0.0119488	0.648789	0.994953	0.588489	0.0314966	1	0.0921642	1
FALSE	High	Master Protein	O75947	ATP synthase subunit d, mitochondrial OS=Homo sapiens OX=9606 GN=ATP5PD PE=1 SV=3	0	23.726	47	6	9	6	161	18.5	5.3	29.89	6	other metabolic processes;transport	other membranes;mitochondrion	transporter activity	Pf05873	10476	ATP5PD	-0.36	-0.23	0.0704975	0.0175311	B2R5L6; hsa:10476; O75947; Q9H3J4	ENSG00000167863	Electron transport chain: OXPHOS system in mitochondria; Oxidative phosphorylation	Cristae formation; Formation of ATP by chemiosmotic coupling	4	0	0.782	1.088	0.85	0.997	0.779	0.916	-0.36	0.12	0	-0.13	0.0162424	0.664651	0.979698	0.52451	0.0402144	1	0.118708	1
FALSE	High	Master Protein	Q5VVC8	60S ribosomal protein L11 OS=Homo sapiens OX=9606 GN=RPL11 PE=1 SV=2	0	11.922	23	4	7	4	167	19	9.8	21.27	4	protein metabolism;other metabolic processes	translational apparatus;other cell component	other molecular function	Pf00281, Pf00673		RPL11	-0.41	-0.28	0.0150155	0.0176953	Q5VVC8	ENSG00000142676			0	0	0.886	0.93	0.823	0.851	0.754	0.916	-0.18	-0.11	-0.23	-0.13	0.213431	0.247211	0.219406	0.988321	0.323816	1	0.0327016	0.536897
FALSE	High	Master Protein	A0A1B0GW05	Dpy-19 like C-mannosyltransferase 1 OS=Homo sapiens OX=9606 GN=DPY19L1 PE=1 SV=1	0	14.466	7	4	4	4	748	84.5	9.25	12.65	4		other membranes		Pf10034		DPY19L1	0.37	0.5	0.00292491	0.0302983	A0A1B0GW05	ENSG00000173852			0	0	1.478	0.957	1.415	0.874	1.291	0.913	0.56	-0.06	-0.2	-0.13	0.00309119	0.999935	0.532301	0.506713	0.0123466	1	0.009099	0.93169
FALSE	High	Master Protein	J3KQ70	HCG2039827, isoform CRA_e OS=Homo sapiens OX=9606 GN=INO80B-WBP1 PE=4 SV=1	0.002	3.105	3	1	1	1	363	39.4	9.41	2.17	1	cell organization and biogenesis	nucleus		Pf04438, Pf04795		INO80B-WBP1	-0.63	-0.51	0.0640517	0.0306932	J3KQ70	ENSG00000274049			0	0	1.097	0.641	0.704	0.588	0.645	0.916	0.13	-0.64	-0.77	-0.13	0.97224	0.0370103	0.0191838	0.804071	1	0.91046	0.109323	0.158491
FALSE	Medium	Master Protein	B7ZW47	Family with sequence similarity 25, member C OS=Homo sapiens OX=9606 GN=FAM25C PE=2 SV=1	0.012	1.656	8	1	2	1	89	9.3	6.95	4.14	1				Pf15825		FAM25C	0.55	0.69	0.00422075	0.0325441	B7ZW47				0	0	1.04	1.545	1.608	1.41	1.467	0.912	0.06	0.63	0.5	-0.13	0.949207	0.00747471	0.0597202	0.648389	1	0.657062	0.0121085	0.278094
FALSE	High	Master Protein	A0A8V8TQC2	Nucleoporin 88 OS=Homo sapiens OX=9606 GN=NUP88 PE=1 SV=1	0	36.369	23	13	14	1	610	69.3	5.74	44.08	13	transport	nucleus	other molecular function			NUP88	-0.25	-0.12	0.121097	0.0933036	A0A8V8TQC2	ENSG00000108559	Ciliary landscape		1	0	1.067	0.866	0.923	0.789	0.841	0.911	0.09	-0.21	-0.34	-0.13	0.822038	0.0391941	0.034215	0.961933	0.961829	0.91046	0.187146	0.209258
FALSE	High	Master Protein	O15126	Secretory carrier-associated membrane protein 1 OS=Homo sapiens OX=9606 GN=SCAMP1 PE=1 SV=2	0	13.126	11	4	4	4	338	37.9	7.42	11.35	4	transport;other biological processes	plasma membrane;other membranes;ER/Golgi;other cytoplasmic organelle;other cell component	other molecular function	Pf04144	9522	SCAMP1	-0.31	-0.18	0.547237	0.0985862	hsa:9522; O15126; O43587; Q6FG23; Q96BX1; Q96QK5	ENSG00000085365		Neutrophil degranulation	1	0	0.97	0.91	0.883	0.832	0.807	0.914	-0.04	-0.14	-0.27	-0.13	0.998573	0.631	0.118143	0.457702	1	1	0.673679	0.370677
FALSE	High	Master Protein	A0A024R7E0	BTB (POZ) domain containing 14B, isoform CRA_a OS=Homo sapiens OX=9606 GN=BTBD14B PE=4 SV=1	0	9.363	8	4	4	4	527	57.2	5.74	11.73	4		nucleus;other cell component	nucleic acid binding activity	Pf00651, Pf10523	112939	BTBD14B	0.15	0.28	0.00805261	0.1098	A0A024R7E0; hsa:112939				0	0	0.967	1.254	1.213	1.144	1.106	0.912	-0.05	0.33	0.19	-0.13	0.989428	0.00576211	0.0768442	0.435952	1	0.637196	0.0198094	0.303266
FALSE	High	Master Protein	Q96EL3	39S ribosomal protein L53, mitochondrial OS=Homo sapiens OX=9606 GN=MRPL53 PE=1 SV=1	0	9.471	29	3	3	3	112	12.1	8.76	9.43	3	protein metabolism;other metabolic processes	other membranes;mitochondrion;translational apparatus		Pf10780	116540	MRPL53	-0.36	-0.23	0.333719	0.126454	hsa:116540; Q96EL3	ENSG00000204822		Mitochondrial translation initiation; Mitochondrial translation elongation; Mitochondrial translation termination	3	0	0.798	1.069	0.853	0.977	0.779	0.913	-0.33	0.1	-0.03	-0.13	0.321636	0.999988	0.78949	0.775357	0.455213	1	0.444314	1
FALSE	High	Master Protein	Q6PI42	Glutathione peroxidase OS=Homo sapiens OX=9606 GN=GPX4 PE=2 SV=1	0	9.702	18	4	4	4	197	22.1	8.37	7.27	4	stress response;other biological processes		other molecular function	Pf00255	2879	GPX4	-0.27	-0.14	0.337775	0.155323	Q6PI42		Glutathione metabolism; Selenium micronutrient network; Folate metabolism		3	0	0.875	1.037	0.907	0.95	0.831	0.916	-0.19	0.05	-0.07	-0.13	0.159746	0.929623	0.991893	0.847199	0.253342	1	0.448916	1
FALSE	High	Master Protein	Q13322	Growth factor receptor-bound protein 10 OS=Homo sapiens OX=9606 GN=GRB10 PE=1 SV=2	0	6.04	7	3	3	3	594	67.2	7.87	7.43	3	other metabolic processes;signal transduction;other biological processes	plasma membrane;other membranes;cytosol;other cell component	signal transduction activity or receptor binding;other molecular function	Pf00017, Pf00169, Pf00788, Pf08947	2887	GRB10	0.5	0.63	0.142826	0.189263	A4D258; A7VJ95; A8K0E6; D3DVM9; hsa:2887; O00427; O00701; O75222; Q13322; Q92606; Q92907; Q92948	ENSG00000106070	Kit receptor signaling pathway; PI3K-AKT-mTOR signaling pathway and therapeutic opportunities in prostate cancer; VEGFA-VEGFR2 signaling; Clear cell renal cell carcinoma pathways; EGF/EGFR signaling pathway; Insulin signaling	RET signaling; Signaling by SCF-KIT; FLT3 Signaling; Response of EIF2AK1 (HRI) to heme deficiency; IRS activation; Signal attenuation	13	0	1.301	1.188	1.546	1.088	1.415	0.916	0.38	0.25	0.12	-0.13	0.226663	0.982976	0.981577	0.999957	0.340158	1	0.213823	1
FALSE	High	Master Protein	F5GY88	Mediator of RNA polymerase II transcription subunit 24 OS=Homo sapiens OX=9606 GN=MED24 PE=1 SV=2	0	5.595	2	2	2	2	1008	112.1	7.03	5.06	2		nucleus		Pf11277	9862	MED24	0.42	0.55	0.143871	0.287254	F5GY88	ENSG00000008838			0	0	1.245	1.173	1.46	1.074	1.337	0.916	0.32	0.23	0.1	-0.13	0.361427	0.879848	0.979991	0.991751	0.501408	1	0.21511	1
FALSE	High	Master Protein	Q9GZT3	SRA stem-loop-interacting RNA-binding protein, mitochondrial OS=Homo sapiens OX=9606 GN=SLIRP PE=1 SV=1	0	19.979	49	7	7	7	109	12.3	10.24	19.83	7	cell organization and biogenesis;other biological processes	cytoskeleton;mitochondrion;nucleus;other cell component		Pf00076	81892	SLIRP	0.25	0.38	0.0447593	0.296133	hsa:81892; J3KMY7; Q9GZT3	ENSG00000119705			0	0	1.174	1.11	1.304	1.012	1.189	0.912	0.23	0.15	0.02	-0.13	0.236157	0.602345	0.999973	0.698969	0.352126	1	0.0809433	1
FALSE	High	Master Protein	P54198	Protein HIRA OS=Homo sapiens OX=9606 GN=HIRA PE=1 SV=2	0	13.098	6	5	5	5	1017	111.8	8.07	12.74	5	cell organization and biogenesis;developmental processes;other biological processes	nucleus;other cell component	other molecular function	Pf00400, Pf07569	7290	HIRA	-0.25	-0.12	0.593784	0.344018	hsa:7290; P54198; Q05BU9; Q8IXN2	ENSG00000100084	22q11.2 copy number variation syndrome; 16p11.2 proximal deletion syndrome	Formation of Senescence-Associated Heterochromatin Foci (SAHF)	3	0	0.8	1.151	0.92	1.05	0.84	0.913	-0.32	0.2	0.07	-0.13	0.245395	0.85607	0.999925	0.911967	0.36385	1	0.720243	1
FALSE	High	Master Protein	A0A2R8YEK8	Ceramide transfer protein OS=Homo sapiens OX=9606 GN=CERT1 PE=1 SV=1	0	22.692	13	7	7	7	567	64.3	5.34	22.51	7		ER/Golgi;nucleus	other molecular function	Pf00169, Pf01852		CERT1	-0.22	-0.1	0.837153	0.350272	A0A2R8YEK8	ENSG00000113163	Sphingolipid pathway		1	0	0.798	1.171	0.935	1.073	0.857	0.916	-0.33	0.23	0.1	-0.13	0.170698	0.466656	0.986898	0.729093	0.268372	1	0.947596	1
FALSE	High	Master Protein	Q96ME7	Zinc finger protein 512 OS=Homo sapiens OX=9606 GN=ZNF512 PE=1 SV=2	0	34.193	23	10	13	10	567	64.6	9.76	40.7	10		nucleus	nucleic acid binding activity;other molecular function	Pf00096	84450	ZNF512	0.14	0.27	0.0249681	0.408031	B4DSM5; hsa:84450; Q53RZ7; Q86XK6; Q96JM0; Q96ME7	ENSG00000243943			0	0	1.124	1.072	1.205	0.981	1.102	0.914	0.17	0.1	-0.03	-0.13	0.178393	0.474335	0.971432	0.351332	0.279316	1	0.0501963	1
FALSE	High	Master Protein	B2RBJ7	Trimethylguanosine synthase OS=Homo sapiens OX=9606 PE=2 SV=1	0	9.506	5	3	3	3	853	96.5	4.94	9.44	3	RNA metabolism OR transcription;other metabolic processes		other molecular function	Pf09445			-0.34	-0.21	0.659634	0.446766					0	0	0.738	1.17	0.863	1.069	0.789	0.914	-0.44	0.23	0.1	-0.13	0.207478	0.730952	0.975492	0.949818	0.317291	1	0.786588	1
FALSE	High	Master Protein	A0A8Q3SHG3	Mitochondrial amidoxime reducing component 1 OS=Homo sapiens OX=9606 GN=MTARC1 PE=1 SV=1	0	29.632	28	9	9	8	393	43.5	8.62	28.83	9		other membranes	other molecular function			MTARC1	0.12	0.24	0.0733961	0.448609	A0A8Q3SHG3	ENSG00000186205			0	0	1.16	1.02	1.184	0.934	1.084	0.916	0.21	0.03	-0.1	-0.13	0.0472778	0.985551	0.523617	0.688303	0.091435	1	0.122674	0.924085
FALSE	High	Master Protein	Q9NRL2	Bromodomain adjacent to zinc finger domain protein 1A OS=Homo sapiens OX=9606 GN=BAZ1A PE=1 SV=2	0	85.048	20	28	31	28	1556	178.6	6.6	95.58	28	cell organization and biogenesis;DNA metabolism;other metabolic processes;other biological processes	nucleus;other cell component	nucleic acid binding activity;other molecular function	Pf00439, Pf00628, Pf02791, Pf10537, Pf15612, Pf15613	11177	BAZ1A	-0.14	-0.01	0.954846	0.512726	hsa:11177; Q9NRL2; Q9NZ15; Q9P065; Q9UIG1; Q9Y3V3	ENSG00000198604	Ectoderm differentiation		1	0	0.84	1.18	0.99	1.078	0.906	0.914	-0.25	0.24	0.11	-0.13	0.19441	0.362884	0.933779	0.75819	0.300559	1	1	1
FALSE	High	Master Protein	P26358	DNA (cytosine-5)-methyltransferase 1 OS=Homo sapiens OX=9606 GN=DNMT1 PE=1 SV=2	0	175.546	34	47	66	1	1616	183.1	7.75	213.69	47	cell organization and biogenesis;DNA metabolism;RNA metabolism OR transcription;other metabolic processes;other biological processes	nucleus;other cell component	nucleic acid binding activity;other molecular function	Pf00145, Pf01426, Pf02008, Pf06464, Pf12047	1786	DNMT1	-0.1	0.04	0.999475	0.552367	A0AV63; B7ZLW6; hsa:1786; P26358; Q9UHG5; Q9ULA2; Q9UMZ6	ENSG00000130816	Trans-sulfuration pathway; One-carbon metabolism; Retinoblastoma gene in cancer; Hematopoietic stem cell gene regulation by GABP alpha/beta complex; MTHFR deficiency	SUMOylation of DNA methylation proteins; NoRC negatively regulates rRNA expression; PRC2 methylates histones and DNA; Defective pyroptosis; DNA methylation	10	0	1.097	0.935	1.025	0.851	0.934	0.911	0.13	-0.1	-0.23	-0.13	0.827893	0.876634	0.230966	0.500688	0.966074	1	1	0.556236
FALSE	High	Master Protein	Q53Y03	COX4 neighbor, isoform CRA_a OS=Homo sapiens OX=9606 GN=COX4NB PE=2 SV=1	0	7.075	9	2	2	2	210	23.8	6.4	6.83	2		other membranes;ER/Golgi		Pf03665	10328	COX4NB	-0.17	-0.04	0.980574	0.589847	hsa:10328; Q53Y03				0	0	1.034	0.941	0.973	0.861	0.891	0.915	0.05	-0.09	-0.22	-0.13	0.891983	0.711527	0.296741	0.772067	1	1	1	0.656565
FALSE	High	Master Protein	D9ZGF8	Rho-associated protein kinase OS=Homo sapiens OX=9606 GN=ROCK1 PE=3 SV=1	0	57.845	19	22	22	20	1354	158.1	5.94	64.96	22	cell organization and biogenesis;protein metabolism;other metabolic processes;signal transduction	plasma membrane;other membranes;cytoskeleton;other cell component	kinase activity;other molecular function	Pf00069, Pf08912		ROCK1	-0.14	0	0.995029	0.655265	D9ZGF8				0	0	0.921	1.082	0.997	0.987	0.909	0.912	-0.12	0.11	-0.02	-0.13	0.460393	0.35399	0.996742	0.540888	0.611001	1	1	1
[truncated: 5,111 more rows]
[truncated: 23 more columns]
