# Supplementary material for: Non-Enzymatic MGO-Glycation of SRSF2 Drives RNA Mis-Splicing
Source: J Am Chem Soc. 2026 May 11;148(19):19502–10. doi: 10.1021/jacs.5c20726 (PMC13195657; doi:10.1021/jacs.5c20726)
Supplement: Supplementary file 2 [file ja5c20726_si_002.xlsx]

## Sheet: 2725YX_Human_CEL_CEA_MGH_Pepeti
PG.ProteinAccessions	PG.Genes	PG.ProteinDescriptions	PEP.PeptidePosition	EG.PrecursorId	[1] 2725YX_20250411Tn_Yang_HG_Slot1-29_1_1581.d.EG.TotalQuantity (Settings)	[2] 2725YX_20250411Tn_Yang_LG_Slot1-28_1_1579.d.EG.TotalQuantity (Settings)	[3] 2725YX_20250411Tn_Yang_MGO_Slot1-30_1_1583.d.EG.TotalQuantity (Settings)
A0A024R1R8;Q9Y2S6	TMA7B;TMA7	Translation machinery-associated protein 7B;Translation machinery-associated protein 7	51;51	_GPLATGGIK_.2	24.728	13.9249	19.0215
A0A024R1R8;Q9Y2S6	TMA7B;TMA7	Translation machinery-associated protein 7B;Translation machinery-associated protein 7	51;51	_GPLATGGIKK_.2	4.4319	NaN	2.01278
A0A075B6H7;A0A0C4DH55;P01624	IGKV3-7;IGKV3D-7;IGKV3-15	Probable non-functional immunoglobulin kappa variable 3-7;Immunoglobulin kappa variable 3D-7;Immunoglobulin kappa variable 3-15	67;70;66	_LLIYGASTR_.2	1258.44	1116.77	342.429
A0A075B6R9	IGKV2D-24	Probable non-functional immunoglobulin kappa variable 2D-24	76	_VSNRFSGVPDR_.3	190814	143035	45349.1
A0A075B6R9	IGKV2D-24	Probable non-functional immunoglobulin kappa variable 2D-24	76	_VSNRFSGVPDR_.2	418.539	399.876	170.104
A0A075B6R9	IGKV2D-24	Probable non-functional immunoglobulin kappa variable 2D-24	71	_LLIYKVSNR_.3	308.45	147.694	43.1108
A0A075B6R9	IGKV2D-24	Probable non-functional immunoglobulin kappa variable 2D-24	71	_LLIYKVSNR_.2	256.566	164.301	51.7831
A0A075B6S2;A0A0A0MRZ7;A2NJV5	IGKV2D-29;IGKV2D-26;IGKV2-29	Immunoglobulin kappa variable 2D-29;Immunoglobulin kappa variable 2D-26;Immunoglobulin kappa variable 2-29	87;87;87	_FSGSGSGTDFTLK_.2	35862.2	43161.6	3849.09
A0A075B6S2;A0A0A0MRZ7;A2NJV5	IGKV2D-29;IGKV2D-26;IGKV2-29	Immunoglobulin kappa variable 2D-29;Immunoglobulin kappa variable 2D-26;Immunoglobulin kappa variable 2-29	80;80;80	_FSGVPDR_.2	2675.31	1602.77	14494.1
A0A075B6S2;A0A0A0MRZ7;A2NJV5	IGKV2D-29;IGKV2D-26;IGKV2-29	Immunoglobulin kappa variable 2D-29;Immunoglobulin kappa variable 2D-26;Immunoglobulin kappa variable 2-29	80;80;80	_FSGVPDRFSGSGSGTDFTLK_.3	9317.79	4714.52	1082.52
A0A075B6S2;A0A0A0MRZ7;A2NJV5	IGKV2D-29;IGKV2D-26;IGKV2-29	Immunoglobulin kappa variable 2D-29;Immunoglobulin kappa variable 2D-26;Immunoglobulin kappa variable 2-29	80;80;80	_FSGVPDRFSGSGSGTDFTLK_.2	204.574	430.132	30.2789
A0A0A0MS14	IGHV1-45	Immunoglobulin heavy variable 1-45	107	_SEDTAM[Oxidation (M)]YYC[Carbamidomethyl (C)]AR_.2	15.6203	5.27853	6.82934
A0A0B4J1V1;A0A0B4J1X5;A0A0C4DH32;P01762;P01763;P01780;P01782	IGHV3-21;IGHV3-74;IGHV3-20;IGHV3-11;IGHV3-48;IGHV3-7;IGHV3-9	Immunoglobulin heavy variable 3-21;Immunoglobulin heavy variable 3-74;Immunoglobulin heavy variable 3-20;Immunoglobulin heavy variable 3-11;Immunoglobulin heavy variable 3-48;Immunoglobulin heavy variable 3-7;Immunoglobulin heavy variable 3-9	85;85;85;85;85;85;85	_GRFTISR_.2	174.668	166.814	60.0407
A0A0B4J1V1;A0A0B4J1X5;A0A0C4DH32;P01762;P01763;P01780;P01782	IGHV3-21;IGHV3-74;IGHV3-20;IGHV3-11;IGHV3-48;IGHV3-7;IGHV3-9	Immunoglobulin heavy variable 3-21;Immunoglobulin heavy variable 3-74;Immunoglobulin heavy variable 3-20;Immunoglobulin heavy variable 3-11;Immunoglobulin heavy variable 3-48;Immunoglobulin heavy variable 3-7;Immunoglobulin heavy variable 3-9	85;85;85;85;85;85;85	_GRFTISRDNAK_.3	31.7933	28.4452	43.8107
A0A0B4J1V2	IGHV2-26	Immunoglobulin heavy variable 2-26	86	_SRLTISK_.2	293.879	251.876	86.9652
A0A0B4J2D5;A0A0B4J2D5-2;P0DPI2;P0DPI2-2	GATD3B;GATD3B;GATD3;GATD3	Putative glutamine amidotransferase-like class 1 domain-containing protein 3B, mitochondrial;Isoform 2 of Putative glutamine amidotransferase-like class 1 domain-containing protein 3B, mitochondrial;Glutamine amidotransferase-like class 1 domain-containing protein 3, mitochondrial;Isoform 2 of Glutamine amidotransferase-like class 1 domain-containing protein 3, mitochondrial	224;193;224;193	_EVVEAHVDQK_.2	3.59283	Filtered	7.30434
A0A0C4DH31;P23083	IGHV1-18;IGHV1-2	Immunoglobulin heavy variable 1-18;Immunoglobulin heavy variable 1-2	107;107	_SDDTAVYYC[Carbamidomethyl (C)]AR_.2	117.526	86.5522	33.4262
A0A0J9YX35	IGHV3-64D	Immunoglobulin heavy variable 3-64D	96	_NTLYLQMSSLR_.2	16.5916	32.5461	4.34024
A0A3B3IU46;Q9BTL3	RAMACL;RAMAC	RNA guanine-N7 methyltransferase-activating subunit-like protein;RNA guanine-N7 methyltransferase activating subunit	25;25	_EYQEYLK_.2	Filtered	1.44348	18.964
A0A804HLA8;P63218	GNG5B;GNG5	Guanine nucleotide-binding protein G(I)/G(S)/G(O) subunit gamma-5B;Guanine nucleotide-binding protein G(I)/G(S)/G(O) subunit gamma-5	28;28	_VSQAAADLK_.2	28.4417	29.8968	48.2589
A0AVT1	UBA6	Ubiquitin-like modifier-activating enzyme 6	478	_NFALLGVGTSK_.2	31.0933	33.7972	31.2685
A0AVT1	UBA6	Ubiquitin-like modifier-activating enzyme 6	522	_SYTAADATLK_.2	31.6319	10.323	24.3198
A0AVT1	UBA6	Ubiquitin-like modifier-activating enzyme 6	296	_TVFFESLER_.2	13.1446	6.20945	34.2034
A0AVT1	UBA6	Ubiquitin-like modifier-activating enzyme 6	912	_VTGGYPFEAYK_.2	13.0471	20.4143	18.838
A0AVT1	UBA6	Ubiquitin-like modifier-activating enzyme 6	448	_AC[Carbamidomethyl (C)]IGDTLC[Carbamidomethyl (C)]QK_.2	15.8328	5.58198	29.4735
A0AVT1	UBA6	Ubiquitin-like modifier-activating enzyme 6	79	_NLVLAGIK_.2	11.4565	2.5524	14.2625
A0AVT1	UBA6	Ubiquitin-like modifier-activating enzyme 6	561	_QDVIITALDNVEAR_.2	5.1403	4.37822	6.63963
A0AVT1	UBA6	Ubiquitin-like modifier-activating enzyme 6	491	_GMITVTDPDLIEK_.2	2.81942	1	5.02732
A0AVT1	UBA6	Ubiquitin-like modifier-activating enzyme 6	831	_AILSNEATK_.2	36.9576	Filtered	49.1071
A0AVT1	UBA6	Ubiquitin-like modifier-activating enzyme 6	183	_FISADVHGIWSR_.3	23.7895	Filtered	15.702
A0AVT1	UBA6	Ubiquitin-like modifier-activating enzyme 6	715	_ALQLLHC[Carbamidomethyl (C)]FPLDIR_.3	6.25654	Filtered	7.11885
A0AVT1	UBA6	Ubiquitin-like modifier-activating enzyme 6	659	_FWQTYSSAEEVLQK_.2	3.26375	Filtered	5.18128
A0AVT1	UBA6	Ubiquitin-like modifier-activating enzyme 6	87	_AVTIHDTEK_.2	NaN	Filtered	2.15559
A0FGR8;A0FGR8-2;A0FGR8-6	ESYT2	Extended synaptotagmin-2;Isoform 2 of Extended synaptotagmin-2;Isoform 6 of Extended synaptotagmin-2	891;863;912	_VLVALASEELAK_.2	19.5493	48.2466	9.65499
A0FGR8;A0FGR8-2;A0FGR8-6	ESYT2	Extended synaptotagmin-2;Isoform 2 of Extended synaptotagmin-2;Isoform 6 of Extended synaptotagmin-2	420;392;420	_VGNQIFQSR_.2	19.3663	14.1605	20.9966
A0FGR8;A0FGR8-2;A0FGR8-6	ESYT2	Extended synaptotagmin-2;Isoform 2 of Extended synaptotagmin-2;Isoform 6 of Extended synaptotagmin-2	227;199;227	_GANTHLSTFSFTK_.3	8.46013	2.78366	6.15589
A0FGR8;A0FGR8-2;A0FGR8-6	ESYT2	Extended synaptotagmin-2;Isoform 2 of Extended synaptotagmin-2;Isoform 6 of Extended synaptotagmin-2	579;551;600	_TNEPVWEENFTFFIHNPK_.3	2.36968	3.05966	3.18404
A0FGR8;A0FGR8-2;A0FGR8-6	ESYT2	Extended synaptotagmin-2;Isoform 2 of Extended synaptotagmin-2;Isoform 6 of Extended synaptotagmin-2	412;384;412	_SDPYGIIR_.2	3.93179	Filtered	7.92273
A0FGR8;A0FGR8-2;A0FGR8-6	ESYT2	Extended synaptotagmin-2;Isoform 2 of Extended synaptotagmin-2;Isoform 6 of Extended synaptotagmin-2	389;361;389	_IHFIEAQDLQGK_.3	4.55629	Filtered	5.03928
A0FGR8;A0FGR8-2;A0FGR8-6	ESYT2	Extended synaptotagmin-2;Isoform 2 of Extended synaptotagmin-2;Isoform 6 of Extended synaptotagmin-2	635;607;656	_FQLSNSGPNSTIK_.2	Filtered	3.53821	5.82364
A0FGR8;A0FGR8-2;A0FGR8-6	ESYT2	Extended synaptotagmin-2;Isoform 2 of Extended synaptotagmin-2;Isoform 6 of Extended synaptotagmin-2	736;708;757	_SSSSLLASPGHISVK_.2	Filtered	Filtered	23.6859
A0FGR8;A0FGR8-2;A0FGR8-6	ESYT2	Extended synaptotagmin-2;Isoform 2 of Extended synaptotagmin-2;Isoform 6 of Extended synaptotagmin-2	163;135;163	_ALALLEDEERVVR_.3	Filtered	Filtered	9.30929
A0MZ66;A0MZ66-3;A0MZ66-4	SHTN1	Shootin-1;Isoform 3 of Shootin-1;Isoform 4 of Shootin-1	187;187;187	_TVLNSEVLEQRK_.3	20.4028	Filtered	25.54
A0MZ66;A0MZ66-3;A0MZ66-4	SHTN1	Shootin-1;Isoform 3 of Shootin-1;Isoform 4 of Shootin-1	146;146;146	_ELRDQIVSVQEEK_.3	NaN	2.99102	18.8372
A0MZ66;A0MZ66-3;A0MZ66-4	SHTN1	Shootin-1;Isoform 3 of Shootin-1;Isoform 4 of Shootin-1	9;9;9	_QLQLITSLK_.2	5.44116	Filtered	4.13419
A0MZ66;A0MZ66-3;A0MZ66-4	SHTN1	Shootin-1;Isoform 3 of Shootin-1;Isoform 4 of Shootin-1	467;467;467	_SLDPENSETELER_.2	Filtered	1.81665	7.52301
A0MZ66;A0MZ66-3;A0MZ66-4	SHTN1	Shootin-1;Isoform 3 of Shootin-1;Isoform 4 of Shootin-1	18;18;18	_EQAIGEYEDLRAENQK_.3	Filtered	Filtered	23.9482
A0MZ66;A0MZ66-3;A0MZ66-4	SHTN1	Shootin-1;Isoform 3 of Shootin-1;Isoform 4 of Shootin-1	393;393;393	_ATQPETTEEVTDLK_.2	Filtered	Filtered	18.817
A0MZ66;A0MZ66-3;A0MZ66-4	SHTN1	Shootin-1;Isoform 3 of Shootin-1;Isoform 4 of Shootin-1	160;160;160	_ILAIELENLK_.2	Filtered	Filtered	16.0595
A0MZ66;A0MZ66-3;A0MZ66-4	SHTN1	Shootin-1;Isoform 3 of Shootin-1;Isoform 4 of Shootin-1	308;308;308	_QQLELLEEDKK_.3	Filtered	Filtered	9.88034
A0MZ66;A0MZ66-3;A0MZ66-4	SHTN1	Shootin-1;Isoform 3 of Shootin-1;Isoform 4 of Shootin-1	289;289;289	_ELEEQLENETLHK_.3	Filtered	Filtered	7.8093
A0MZ66;A0MZ66-3;A0MZ66-4	SHTN1	Shootin-1;Isoform 3 of Shootin-1;Isoform 4 of Shootin-1	486;486;486	_VTAEADSSSPTGILATSESK_.2	Filtered	Filtered	1.3451
A1L020	MEX3A	RNA-binding protein MEX3A	234	_VVGLVVGPK_.2	9.03414	40.1991	20.0461
A1L020	MEX3A	RNA-binding protein MEX3A	210	_SGAAFGVAPALPGQVTIR_.2	Filtered	11.384	2.36223
A2RRD8	ZNF320	Zinc finger protein 320	285	_NSVLVIHK_.2	1.81282	6.79706	Filtered
A4D1E9;A4D1E9-2	GTPBP10	GTP-binding protein 10;Isoform 2 of GTP-binding protein 10	173;94	_PAIADYAFTTLKPELGK_.3	5.48733	43.978	6.39225
A4D1E9;A4D1E9-2	GTPBP10	GTP-binding protein 10;Isoform 2 of GTP-binding protein 10	249;170	_TAFETIILLTK_.2	3.10942	6.61921	2.23175
A5YKK6	CNOT1	CCR4-NOT transcription complex subunit 1	239	_ILPDSGGVAK_.2	28.6745	18.2513	96.9134
A5YKK6	CNOT1	CCR4-NOT transcription complex subunit 1	1522	_RLATEFELRK_.3	17.0436	19.1341	88.6226
A5YKK6	CNOT1	CCR4-NOT transcription complex subunit 1	1400	_AVQELVHPVVDR_.3	10.6608	4.33181	49.5163
A5YKK6	CNOT1	CCR4-NOT transcription complex subunit 1	1400	_AVQELVHPVVDR_.2	8.29638	1.17513	11.3697
A5YKK6	CNOT1	CCR4-NOT transcription complex subunit 1	460	_LAEVGQYEQVK_.2	11.4626	11.1992	50.7852
A5YKK6	CNOT1	CCR4-NOT transcription complex subunit 1	2179	_DLDSYLK_.2	9.43614	9.5705	45.2895
A5YKK6	CNOT1	CCR4-NOT transcription complex subunit 1	450	_SLDLIESLLR_.2	7.40893	2.93901	38.9009
A5YKK6	CNOT1	CCR4-NOT transcription complex subunit 1	2186	_TRSPVTFLSDLR_.3	14.1484	1.92378	21.3522
A5YKK6	CNOT1	CCR4-NOT transcription complex subunit 1	1088	_IVEPPENIQEK_.2	4.25352	10.4341	17.6216
A5YKK6	CNOT1	CCR4-NOT transcription complex subunit 1	1768	_ILLVDER_.2	4.90912	4.62704	22.2666
A5YKK6	CNOT1	CCR4-NOT transcription complex subunit 1	1654	_DAIAALGLLQK_.2	5.90839	1.64897	23.0635
A5YKK6	CNOT1	CCR4-NOT transcription complex subunit 1	1723	_YNVEAVELLIR_.2	4.46845	3.3462	6.0228
A5YKK6	CNOT1	CCR4-NOT transcription complex subunit 1	284	_EVTAAQVAR_.2	34.6558	Filtered	154.029
A5YKK6	CNOT1	CCR4-NOT transcription complex subunit 1	347	_ELNPSLNFK_.2	Filtered	32.0986	101.961
A5YKK6	CNOT1	CCR4-NOT transcription complex subunit 1	373	_GLHNVVYGIQR_.3	Filtered	11.9013	50.2356
A5YKK6	CNOT1	CCR4-NOT transcription complex subunit 1	1427	_DFALDSEESR_.2	Filtered	5.04387	56.4606
A5YKK6	CNOT1	CCR4-NOT transcription complex subunit 1	1289	_NLALDINELKPGNLLK_.3	Filtered	9.33755	38.8649
A5YKK6	CNOT1	CCR4-NOT transcription complex subunit 1	1891	_TDDLITR_.2	11.4164	Filtered	36.5304
A5YKK6	CNOT1	CCR4-NOT transcription complex subunit 1	356	_EVTYELDHPGFQIR_.3	4.97693	Filtered	39.4799
A5YKK6	CNOT1	CCR4-NOT transcription complex subunit 1	1228	_GQQELLYVVPFVAK_.2	Filtered	4.34731	34.3621
A5YKK6	CNOT1	CCR4-NOT transcription complex subunit 1	1641	_SLLEVVVLSR_.2	12.7908	Filtered	22.818
A5YKK6	CNOT1	CCR4-NOT transcription complex subunit 1	2337	_FWNHEFVHC[Carbamidomethyl (C)]APEIEK_.4	23.6872	Filtered	9.62034
A5YKK6	CNOT1	CCR4-NOT transcription complex subunit 1	1471	_NSFASALR_.2	6.76891	Filtered	24.1693
A5YKK6	CNOT1	CCR4-NOT transcription complex subunit 1	560	_ILDVAQDLK_.2	5.75703	Filtered	23.5978
A5YKK6	CNOT1	CCR4-NOT transcription complex subunit 1	1415	_IAMTTC[Carbamidomethyl (C)]EQIVRK_.3	2.0306	Filtered	4.97404
A5YKK6	CNOT1	CCR4-NOT transcription complex subunit 1	194	_GAFGVGQEQIDAFLK_.2	3.57581	Filtered	1.39434
A5YKK6	CNOT1	CCR4-NOT transcription complex subunit 1	1175	_VLLTSDK_.2	Filtered	Filtered	88.0861
A5YKK6	CNOT1	CCR4-NOT transcription complex subunit 1	1568	_QLAVYEEFAR_.2	Filtered	Filtered	53.6998
A5YKK6	CNOT1	CCR4-NOT transcription complex subunit 1	1651	_NSRDAIAALGLLQK_.3	Filtered	Filtered	28.6004
A5YKK6	CNOT1	CCR4-NOT transcription complex subunit 1	1005	_MQGSITTPGSIALAQAQAQAQVPAK_.3	NaN	Filtered	23.7132
A5YKK6	CNOT1	CCR4-NOT transcription complex subunit 1	356	_EVTYELDHPGFQIRDSK_.3	Filtered	Filtered	11.6266
A5YKK6	CNOT1	CCR4-NOT transcription complex subunit 1	356	_EVTYELDHPGFQIRDSK_.4	Filtered	Filtered	8.83681
A5YKK6	CNOT1	CCR4-NOT transcription complex subunit 1	471	_QLFSFPIK_.2	Filtered	Filtered	16.7302
A5YKK6	CNOT1	CCR4-NOT transcription complex subunit 1	1207	_NKPILHTDLDVK_.3	Filtered	Filtered	14.5017
A5YKK6	CNOT1	CCR4-NOT transcription complex subunit 1	1182	_AAANFSDR_.2	Filtered	Filtered	13.6596
A5YKK6	CNOT1	CCR4-NOT transcription complex subunit 1	1242	_VLESSIR_.2	Filtered	Filtered	13.6299
A5YKK6	CNOT1	CCR4-NOT transcription complex subunit 1	1601	_QAWATDDVAQIYDK_.2	Filtered	Filtered	11.1707
A5YKK6	CNOT1	CCR4-NOT transcription complex subunit 1	85	_PNFISTLSYAIDNPLHYQK_.3	Filtered	Filtered	9.16229
A5YKK6	CNOT1	CCR4-NOT transcription complex subunit 1	1684	_YREC[Carbamidomethyl (C)]HLLVLK_.3	Filtered	Filtered	7.63828
A5YKK6	CNOT1	CCR4-NOT transcription complex subunit 1	809	_LGTSGLNQPTFQQSK_.2	NaN	NaN	7.50082
A5YKK6	CNOT1	CCR4-NOT transcription complex subunit 1	1289	_NLALDINELK_.2	Filtered	Filtered	5.57695
A5YKK6	CNOT1	CCR4-NOT transcription complex subunit 1	1395	_QAIERAVQELVHPVVDR_.3	NaN	5.0784	Filtered
A5YKK6	CNOT1	CCR4-NOT transcription complex subunit 1	328	_SDGAQAHTWNVEVLIDVLK_.3	Filtered	Filtered	3.98254
A6NDG6	PGP	Glycerol-3-phosphate phosphatase	2	_[Acetyl (Protein N-term)]AAAEAGGDDAR_.2	9.37213	Filtered	24.9397
A6NDG6	PGP	Glycerol-3-phosphate phosphatase	276	_TILTLTGVSTLGDVK_.2	Filtered	Filtered	9.84358
A6NDU8	RIMOC1	RAB7A-interacting MON1-CCZ1 complex subunit 1	98	_ELISFLSEPEILVK_.2	2.68202	1.31119	8.02269
A6NDU8	RIMOC1	RAB7A-interacting MON1-CCZ1 complex subunit 1	2	_[Acetyl (Protein N-term)]AAAVSSVVR_.2	Filtered	5.06918	29.2232
A6NFQ2;A6NFQ2-2;A6NFQ2-3	TCAF2	TRPM8 channel-associated factor 2;Isoform 2 of TRPM8 channel-associated factor 2;Isoform 3 of TRPM8 channel-associated factor 2	621;621;517	_GSQLGPVPVTIR_.2	5.82916	5.49962	30.3067
A6NHR9;A6NHR9-2	SMCHD1	Structural maintenance of chromosomes flexible hinge domain-containing protein 1;Isoform 2 of Structural maintenance of chromosomes flexible hinge domain-containing protein 1	1247;1247	_VQLISGPPAK_.2	120.932	390.132	181.279
A6NHR9;A6NHR9-2	SMCHD1	Structural maintenance of chromosomes flexible hinge domain-containing protein 1;Isoform 2 of Structural maintenance of chromosomes flexible hinge domain-containing protein 1	415;415	_AHVEGDGVVEGIIR_.3	7.52471	417.102	251.398
A6NHR9;A6NHR9-2	SMCHD1	Structural maintenance of chromosomes flexible hinge domain-containing protein 1;Isoform 2 of Structural maintenance of chromosomes flexible hinge domain-containing protein 1	1350;1350	_SIIEGPIIK_.2	28.0201	11.8935	30.9988
A6NHR9;A6NHR9-2	SMCHD1	Structural maintenance of chromosomes flexible hinge domain-containing protein 1;Isoform 2 of Structural maintenance of chromosomes flexible hinge domain-containing protein 1	620;620	_TLPLFYGSIVR_.2	18.5979	14.0928	14.5649
A6NHR9;A6NHR9-2	SMCHD1	Structural maintenance of chromosomes flexible hinge domain-containing protein 1;Isoform 2 of Structural maintenance of chromosomes flexible hinge domain-containing protein 1	1039;1039	_LQIFSVEGQK_.2	13.3953	11.342	16.6764
A6NHR9;A6NHR9-2	SMCHD1	Structural maintenance of chromosomes flexible hinge domain-containing protein 1;Isoform 2 of Structural maintenance of chromosomes flexible hinge domain-containing protein 1	81;81	_EITC[Carbamidomethyl (C)]DNFDETVK_.2	6.67596	5.11022	19.9159
A6NHR9;A6NHR9-2	SMCHD1	Structural maintenance of chromosomes flexible hinge domain-containing protein 1;Isoform 2 of Structural maintenance of chromosomes flexible hinge domain-containing protein 1	227;227	_SLNSDISYFGVGGK_.2	3.87879	11.7747	12.7051
A6NHR9;A6NHR9-2	SMCHD1	Structural maintenance of chromosomes flexible hinge domain-containing protein 1;Isoform 2 of Structural maintenance of chromosomes flexible hinge domain-containing protein 1	1240;1240	_EFSDFIR_.2	5.46951	11.6601	9.2893
A6NHR9;A6NHR9-2	SMCHD1	Structural maintenance of chromosomes flexible hinge domain-containing protein 1;Isoform 2 of Structural maintenance of chromosomes flexible hinge domain-containing protein 1	1543;1543	_GSNEEDTDTPLFIGK_.2	9.67054	5.21261	7.46451
A6NHR9;A6NHR9-2	SMCHD1	Structural maintenance of chromosomes flexible hinge domain-containing protein 1;Isoform 2 of Structural maintenance of chromosomes flexible hinge domain-containing protein 1	1771;1771	_QQVLPLDSIYK_.2	6.65228	6.77618	6.87687
A6NHR9;A6NHR9-2	SMCHD1	Structural maintenance of chromosomes flexible hinge domain-containing protein 1;Isoform 2 of Structural maintenance of chromosomes flexible hinge domain-containing protein 1	1208;1208	_TTFQENTQSISVR_.2	5.04891	1.02978	8.45362
A6NHR9;A6NHR9-2	SMCHD1	Structural maintenance of chromosomes flexible hinge domain-containing protein 1;Isoform 2 of Structural maintenance of chromosomes flexible hinge domain-containing protein 1	1803;1803	_PIGDPVFAR_.2	5.7444	2.49406	5.57884
A6NHR9;A6NHR9-2	SMCHD1	Structural maintenance of chromosomes flexible hinge domain-containing protein 1;Isoform 2 of Structural maintenance of chromosomes flexible hinge domain-containing protein 1	72;72	_FVITTTSRK_.2	3.48877	1.6535	7.29995
A6NHR9;A6NHR9-2	SMCHD1	Structural maintenance of chromosomes flexible hinge domain-containing protein 1;Isoform 2 of Structural maintenance of chromosomes flexible hinge domain-containing protein 1	792;792	_LQVVLNESNADTYAGRPLPSK_.3	2.08914	1.56586	8.1452
A6NHR9;A6NHR9-2	SMCHD1	Structural maintenance of chromosomes flexible hinge domain-containing protein 1;Isoform 2 of Structural maintenance of chromosomes flexible hinge domain-containing protein 1	1257;1257	_LLLIDWPELK_.2	17.7293	Filtered	15.3659
A6NHR9;A6NHR9-2	SMCHD1	Structural maintenance of chromosomes flexible hinge domain-containing protein 1;Isoform 2 of Structural maintenance of chromosomes flexible hinge domain-containing protein 1	1471;1471	_TNILNSEQVIVEVLPNQPVK_.3	12.6174	1.29963	6.02454
A6NHR9;A6NHR9-2	SMCHD1	Structural maintenance of chromosomes flexible hinge domain-containing protein 1;Isoform 2 of Structural maintenance of chromosomes flexible hinge domain-containing protein 1	1471;1471	_TNILNSEQVIVEVLPNQPVK_.2	NaN	1.91994	NaN
A6NHR9;A6NHR9-2	SMCHD1	Structural maintenance of chromosomes flexible hinge domain-containing protein 1;Isoform 2 of Structural maintenance of chromosomes flexible hinge domain-containing protein 1	1102;1102	_EHLLQGLLPDVQVPTSVK_.3	7.1162	Filtered	11.047
A6NHR9;A6NHR9-2	SMCHD1	Structural maintenance of chromosomes flexible hinge domain-containing protein 1;Isoform 2 of Structural maintenance of chromosomes flexible hinge domain-containing protein 1	256;256	_PADSQDVHELVLSK_.3	Filtered	3.57931	13.0747
A6NHR9;A6NHR9-2	SMCHD1	Structural maintenance of chromosomes flexible hinge domain-containing protein 1;Isoform 2 of Structural maintenance of chromosomes flexible hinge domain-containing protein 1	317;317	_DSFTAVVITGVQPEHIQYLK_.3	6.29426	Filtered	7.30797
A6NHR9;A6NHR9-2	SMCHD1	Structural maintenance of chromosomes flexible hinge domain-containing protein 1;Isoform 2 of Structural maintenance of chromosomes flexible hinge domain-containing protein 1	2;2	_[Acetyl (Protein N-term)]AAADGGGPGGASVGTEEDGGGVGHR_.3	6.25788	NaN	6.26236
A6NHR9;A6NHR9-2	SMCHD1	Structural maintenance of chromosomes flexible hinge domain-containing protein 1;Isoform 2 of Structural maintenance of chromosomes flexible hinge domain-containing protein 1	169;169	_LLFDETQGK_.2	NaN	5.64685	5.57414
A6NHR9;A6NHR9-2	SMCHD1	Structural maintenance of chromosomes flexible hinge domain-containing protein 1;Isoform 2 of Structural maintenance of chromosomes flexible hinge domain-containing protein 1	760;760	_EIISHISQHGGK_.3	3.53037	Filtered	4.59119
A6NHR9;A6NHR9-2	SMCHD1	Structural maintenance of chromosomes flexible hinge domain-containing protein 1;Isoform 2 of Structural maintenance of chromosomes flexible hinge domain-containing protein 1	1030;1030	_LLPSSHVAR_.2	NaN	Filtered	5.19283
A6NHR9;A6NHR9-2	SMCHD1	Structural maintenance of chromosomes flexible hinge domain-containing protein 1;Isoform 2 of Structural maintenance of chromosomes flexible hinge domain-containing protein 1	178;178	_PAVAVIDNGR_.2	Filtered	Filtered	3.54966
A6NIH7	UNC119B	Protein unc-119 homolog B	142	_YQFTPAFLR_.2	Filtered	Filtered	15.4985
A8MVJ9;Q9NWY4	;HPF1	Putative histone PARylation factor 1-like;Histone PARylation factor 1	309;308	_VAGQLLPLAYNLLK_.2	NaN	2.46444	12.1888
A8MVJ9;Q9NWY4	;HPF1	Putative histone PARylation factor 1-like;Histone PARylation factor 1	29;28	_FC[Carbamidomethyl (C)]EADVSSDLRK_.3	2.45969	Filtered	11.148
A8MVJ9;Q9NWY4	;HPF1	Putative histone PARylation factor 1-like;Histone PARylation factor 1	199;198	_ELGYSLEQR_.2	Filtered	Filtered	5.10653
A8MWD9;P62308	SNRPGP15;SNRPG	Putative small nuclear ribonucleoprotein G-like protein 15;Small nuclear ribonucleoprotein G	26;26	_HVQGILR_.2	2377.92	2309.48	742.465
A8MWD9;P62308	SNRPGP15;SNRPG	Putative small nuclear ribonucleoprotein G-like protein 15;Small nuclear ribonucleoprotein G	64;64	_GNSIIMLEALERV_.2	501.709	610.485	224.062
A8MWD9;P62308	SNRPGP15;SNRPG	Putative small nuclear ribonucleoprotein G-like protein 15;Small nuclear ribonucleoprotein G	64;64	_GNSIIM[Oxidation (M)]LEALERV_.2	34.867	47.8917	9.82279
A8MWD9;P62308	SNRPGP15;SNRPG	Putative small nuclear ribonucleoprotein G-like protein 15;Small nuclear ribonucleoprotein G	64;64	_GNSIIMLEALERV_.3	3.11748	4.9366	2.03451
A8MWD9;P62308	SNRPGP15;SNRPG	Putative small nuclear ribonucleoprotein G-like protein 15;Small nuclear ribonucleoprotein G	21;21	_LNGGRHVQGILR_.3	10.7938	6.7741	15.7415
A8MWD9;P62308	SNRPGP15;SNRPG	Putative small nuclear ribonucleoprotein G-like protein 15;Small nuclear ribonucleoprotein G	64;64	_GNSIIMLEALER_.2	Filtered	8.31873	Filtered
B5ME19;Q99613;Q99613-2	EIF3CL;EIF3C;EIF3C	Eukaryotic translation initiation factor 3 subunit C-like protein;Eukaryotic translation initiation factor 3 subunit C;Isoform 2 of Eukaryotic translation initiation factor 3 subunit C	645;644;634	_ELLGQGLLLR_.2	213.396	148.246	2209.69
B5ME19;Q99613;Q99613-2	EIF3CL;EIF3C;EIF3C	Eukaryotic translation initiation factor 3 subunit C-like protein;Eukaryotic translation initiation factor 3 subunit C;Isoform 2 of Eukaryotic translation initiation factor 3 subunit C	766;765;755	_VWDLFPEADK_.2	40.4829	20.954	693.603
B5ME19;Q99613;Q99613-2	EIF3CL;EIF3C;EIF3C	Eukaryotic translation initiation factor 3 subunit C-like protein;Eukaryotic translation initiation factor 3 subunit C;Isoform 2 of Eukaryotic translation initiation factor 3 subunit C	334;333;323	_LNEILQAR_.2	31.5384	18.9702	608.218
B5ME19;Q99613;Q99613-2	EIF3CL;EIF3C;EIF3C	Eukaryotic translation initiation factor 3 subunit C-like protein;Eukaryotic translation initiation factor 3 subunit C;Isoform 2 of Eukaryotic translation initiation factor 3 subunit C	476;475;465	_DEAQVC[Carbamidomethyl (C)]AIIER_.2	20.6455	14.6937	337.012
B5ME19;Q99613;Q99613-2	EIF3CL;EIF3C;EIF3C	Eukaryotic translation initiation factor 3 subunit C-like protein;Eukaryotic translation initiation factor 3 subunit C;Isoform 2 of Eukaryotic translation initiation factor 3 subunit C	864;863;853	_LGSLVENNER_.2	33.0633	13.7919	324.449
B5ME19;Q99613;Q99613-2	EIF3CL;EIF3C;EIF3C	Eukaryotic translation initiation factor 3 subunit C-like protein;Eukaryotic translation initiation factor 3 subunit C;Isoform 2 of Eukaryotic translation initiation factor 3 subunit C	322;321;311	_GTEITHAVVIK_.2	23.3829	4.82368	204.313
B5ME19;Q99613;Q99613-2	EIF3CL;EIF3C;EIF3C	Eukaryotic translation initiation factor 3 subunit C-like protein;Eukaryotic translation initiation factor 3 subunit C;Isoform 2 of Eukaryotic translation initiation factor 3 subunit C	322;321;311	_GTEITHAVVIK_.3	2.34002	5.51597	93.6
B5ME19;Q99613;Q99613-2	EIF3CL;EIF3C;EIF3C	Eukaryotic translation initiation factor 3 subunit C-like protein;Eukaryotic translation initiation factor 3 subunit C;Isoform 2 of Eukaryotic translation initiation factor 3 subunit C	148;148;138	_YNRDFESHITSYK_.4	13.9853	7.8548	191.681
B5ME19;Q99613;Q99613-2	EIF3CL;EIF3C;EIF3C	Eukaryotic translation initiation factor 3 subunit C-like protein;Eukaryotic translation initiation factor 3 subunit C;Isoform 2 of Eukaryotic translation initiation factor 3 subunit C	148;148;138	_YNRDFESHITSYK_.3	3.24259	14.3898	98.5548
B5ME19;Q99613;Q99613-2	EIF3CL;EIF3C;EIF3C	Eukaryotic translation initiation factor 3 subunit C-like protein;Eukaryotic translation initiation factor 3 subunit C;Isoform 2 of Eukaryotic translation initiation factor 3 subunit C	629;628;618	_DAHNALLDIQSSGR_.3	26.0428	16.6115	899.167
B5ME19;Q99613;Q99613-2	EIF3CL;EIF3C;EIF3C	Eukaryotic translation initiation factor 3 subunit C-like protein;Eukaryotic translation initiation factor 3 subunit C;Isoform 2 of Eukaryotic translation initiation factor 3 subunit C	629;628;618	_DAHNALLDIQSSGR_.2	Filtered	Filtered	50.0289
B5ME19;Q99613;Q99613-2	EIF3CL;EIF3C;EIF3C	Eukaryotic translation initiation factor 3 subunit C-like protein;Eukaryotic translation initiation factor 3 subunit C;Isoform 2 of Eukaryotic translation initiation factor 3 subunit C	523;522;512	_QLTPPEGSSK_.2	16.0668	Filtered	423.12
B5ME19;Q99613;Q99613-2	EIF3CL;EIF3C;EIF3C	Eukaryotic translation initiation factor 3 subunit C-like protein;Eukaryotic translation initiation factor 3 subunit C;Isoform 2 of Eukaryotic translation initiation factor 3 subunit C	752;751;741	_TC[Carbamidomethyl (C)]HSFIINEK_.3	24.0122	13.5944	339.728
B5ME19;Q99613;Q99613-2	EIF3CL;EIF3C;EIF3C	Eukaryotic translation initiation factor 3 subunit C-like protein;Eukaryotic translation initiation factor 3 subunit C;Isoform 2 of Eukaryotic translation initiation factor 3 subunit C	752;751;741	_TC[Carbamidomethyl (C)]HSFIINEK_.2	Filtered	2.08603	27.8229
B5ME19;Q99613;Q99613-2	EIF3CL;EIF3C;EIF3C	Eukaryotic translation initiation factor 3 subunit C-like protein;Eukaryotic translation initiation factor 3 subunit C;Isoform 2 of Eukaryotic translation initiation factor 3 subunit C	721;720;710	_VGERQPLLGPPESMREHVVAASK_.4	10.6435	Filtered	164.078
B5ME19;Q99613;Q99613-2	EIF3CL;EIF3C;EIF3C	Eukaryotic translation initiation factor 3 subunit C-like protein;Eukaryotic translation initiation factor 3 subunit C;Isoform 2 of Eukaryotic translation initiation factor 3 subunit C	721;720;710	_VGERQPLLGPPESMREHVVAASK_.5	Filtered	Filtered	164.028
B5ME19;Q99613;Q99613-2	EIF3CL;EIF3C;EIF3C	Eukaryotic translation initiation factor 3 subunit C-like protein;Eukaryotic translation initiation factor 3 subunit C;Isoform 2 of Eukaryotic translation initiation factor 3 subunit C	879;878;868	_QGTYGGYFR_.2	27.4686	Filtered	255.491
B5ME19;Q99613;Q99613-2	EIF3CL;EIF3C;EIF3C	Eukaryotic translation initiation factor 3 subunit C-like protein;Eukaryotic translation initiation factor 3 subunit C;Isoform 2 of Eukaryotic translation initiation factor 3 subunit C	333;332;322	_KLNEILQAR_.2	Filtered	1	95.0105
B5ME19;Q99613;Q99613-2	EIF3CL;EIF3C;EIF3C	Eukaryotic translation initiation factor 3 subunit C-like protein;Eukaryotic translation initiation factor 3 subunit C;Isoform 2 of Eukaryotic translation initiation factor 3 subunit C	305;304;294	_VRGGVPLVK_.2	1.99363	Filtered	92.1919
B5ME19;Q99613;Q99613-2	EIF3CL;EIF3C;EIF3C	Eukaryotic translation initiation factor 3 subunit C-like protein;Eukaryotic translation initiation factor 3 subunit C;Isoform 2 of Eukaryotic translation initiation factor 3 subunit C	495;494;484	_GTTEEVC[Carbamidomethyl (C)]R_.2	3.85816	Filtered	73.1931
B5ME19;Q99613;Q99613-2	EIF3CL;EIF3C;EIF3C	Eukaryotic translation initiation factor 3 subunit C-like protein;Eukaryotic translation initiation factor 3 subunit C;Isoform 2 of Eukaryotic translation initiation factor 3 subunit C	459;458;448	_IMQNTDPHSQEYVEHLK_.4	8.1624	2.21757	56.648
B5ME19;Q99613;Q99613-2	EIF3CL;EIF3C;EIF3C	Eukaryotic translation initiation factor 3 subunit C-like protein;Eukaryotic translation initiation factor 3 subunit C;Isoform 2 of Eukaryotic translation initiation factor 3 subunit C	459;458;448	_IM[Oxidation (M)]QNTDPHSQEYVEHLK_.4	Filtered	Filtered	9.56224
B5ME19;Q99613;Q99613-2	EIF3CL;EIF3C;EIF3C	Eukaryotic translation initiation factor 3 subunit C-like protein;Eukaryotic translation initiation factor 3 subunit C;Isoform 2 of Eukaryotic translation initiation factor 3 subunit C	34;34;34	_QPLLLSEDEEDTK_.2	5.75643	Filtered	56.3153
B5ME19;Q99613;Q99613-2	EIF3CL;EIF3C;EIF3C	Eukaryotic translation initiation factor 3 subunit C-like protein;Eukaryotic translation initiation factor 3 subunit C;Isoform 2 of Eukaryotic translation initiation factor 3 subunit C	56;56;56	_RFEELTNLIR_.3	2.52416	Filtered	18.2869
B5ME19;Q99613;Q99613-2	EIF3CL;EIF3C;EIF3C	Eukaryotic translation initiation factor 3 subunit C-like protein;Eukaryotic translation initiation factor 3 subunit C;Isoform 2 of Eukaryotic translation initiation factor 3 subunit C	56;56;56	_RFEELTNLIR_.2	Filtered	Filtered	9.9272
B5ME19;Q99613;Q99613-2	EIF3CL;EIF3C;EIF3C	Eukaryotic translation initiation factor 3 subunit C-like protein;Eukaryotic translation initiation factor 3 subunit C;Isoform 2 of Eukaryotic translation initiation factor 3 subunit C	588;587;577	_DLMLMSHLQDNIQHADPPVQILYNR_.4	Filtered	13.2209	7.60849
B5ME19;Q99613;Q99613-2	EIF3CL;EIF3C;EIF3C	Eukaryotic translation initiation factor 3 subunit C-like protein;Eukaryotic translation initiation factor 3 subunit C;Isoform 2 of Eukaryotic translation initiation factor 3 subunit C	864;863;853	_LGSLVENNERVFDHK_.3	Filtered	Filtered	444.142
B5ME19;Q99613;Q99613-2	EIF3CL;EIF3C;EIF3C	Eukaryotic translation initiation factor 3 subunit C-like protein;Eukaryotic translation initiation factor 3 subunit C;Isoform 2 of Eukaryotic translation initiation factor 3 subunit C	864;863;853	_LGSLVENNERVFDHK_.4	Filtered	Filtered	56.6686
B5ME19;Q99613;Q99613-2	EIF3CL;EIF3C;EIF3C	Eukaryotic translation initiation factor 3 subunit C-like protein;Eukaryotic translation initiation factor 3 subunit C;Isoform 2 of Eukaryotic translation initiation factor 3 subunit C	508;507;497	_ILHTYYK_.2	NaN	NaN	54.79
B5ME19;Q99613;Q99613-2	EIF3CL;EIF3C;EIF3C	Eukaryotic translation initiation factor 3 subunit C-like protein;Eukaryotic translation initiation factor 3 subunit C;Isoform 2 of Eukaryotic translation initiation factor 3 subunit C	443;442;432	_GC[Carbamidomethyl (C)]ILTLVER_.2	Filtered	Filtered	42.5856
B5ME19;Q99613;Q99613-2	EIF3CL;EIF3C;EIF3C	Eukaryotic translation initiation factor 3 subunit C-like protein;Eukaryotic translation initiation factor 3 subunit C;Isoform 2 of Eukaryotic translation initiation factor 3 subunit C	452;451;441	_MDEEFTK_.2	Filtered	Filtered	22.3796
B5ME19;Q99613;Q99613-2	EIF3CL;EIF3C;EIF3C	Eukaryotic translation initiation factor 3 subunit C-like protein;Eukaryotic translation initiation factor 3 subunit C;Isoform 2 of Eukaryotic translation initiation factor 3 subunit C	249;249;239	_QTALASR_.2	Filtered	Filtered	15.581
B5ME19;Q99613;Q99613-2	EIF3CL;EIF3C;EIF3C	Eukaryotic translation initiation factor 3 subunit C-like protein;Eukaryotic translation initiation factor 3 subunit C;Isoform 2 of Eukaryotic translation initiation factor 3 subunit C	714;713;703	_QFHHQLR_.2	Filtered	Filtered	15.5262
B5ME19;Q99613;Q99613-2	EIF3CL;EIF3C;EIF3C	Eukaryotic translation initiation factor 3 subunit C-like protein;Eukaryotic translation initiation factor 3 subunit C;Isoform 2 of Eukaryotic translation initiation factor 3 subunit C	79;79;79	_C[Carbamidomethyl (C)]LEEFELLGK_.2	Filtered	Filtered	13.557
B5ME19;Q99613;Q99613-2	EIF3CL;EIF3C;EIF3C	Eukaryotic translation initiation factor 3 subunit C-like protein;Eukaryotic translation initiation factor 3 subunit C;Isoform 2 of Eukaryotic translation initiation factor 3 subunit C	533;532;522	_SEQDQAENEGEDSAVLM[Oxidation (M)]ER_.3	Filtered	Filtered	5.85932
B7Z6K7	ZNF814	Zinc finger protein 814	183	_SGLLQQEASHTGEK_.3	Filtered	3.47969	Filtered
B9A064;P0DOX8	IGLL5;	Immunoglobulin lambda-like polypeptide 5;Immunoglobulin lambda-1 light chain	105;107	_VTVLGQPK_.2	1516.57	1627.36	544.772
C9JLW8	MCRIP1	Mapk-regulated corepressor-interacting protein 1	61	_GLVEEYVEK_.2	20.3269	117.967	51.2962
C9JLW8	MCRIP1	Mapk-regulated corepressor-interacting protein 1	39	_FIYEAWQGVER_.2	Filtered	54.8937	27.5246
C9JLW8	MCRIP1	Mapk-regulated corepressor-interacting protein 1	77	_TFKPIDLSDLK_.2	Filtered	22.7874	21.9967
C9JLW8	MCRIP1	Mapk-regulated corepressor-interacting protein 1	77	_TFKPIDLSDLK_.3	NaN	7.28541	11.8884
C9JLW8	MCRIP1	Mapk-regulated corepressor-interacting protein 1	70	_VPNPSLK_.2	Filtered	5.88646	11.4853
C9JLW8	MCRIP1	Mapk-regulated corepressor-interacting protein 1	21	_SPPSSSEIFTPAHEENVR_.3	Filtered	Filtered	20.6645
E9PAV3;E9PAV3-2;Q13765	NACA	Nascent polypeptide-associated complex subunit alpha, muscle-specific form;Isoform skNAC-2 of Nascent polypeptide-associated complex subunit alpha, muscle-specific form;Nascent polypeptide-associated complex subunit alpha	1964;811;101	_NILFVITKPDVYK_.3	32.1849	24.442	82.7234
E9PAV3;E9PAV3-2;Q13765	NACA	Nascent polypeptide-associated complex subunit alpha, muscle-specific form;Isoform skNAC-2 of Nascent polypeptide-associated complex subunit alpha, muscle-specific form;Nascent polypeptide-associated complex subunit alpha	1964;811;101	_NILFVITKPDVYK_.2	9.28831	9.73938	36.1562
E9PAV3;E9PAV3-2;Q13765	NACA	Nascent polypeptide-associated complex subunit alpha, muscle-specific form;Isoform skNAC-2 of Nascent polypeptide-associated complex subunit alpha, muscle-specific form;Nascent polypeptide-associated complex subunit alpha	1991;838;128	_IEDLSQQAQLAAAEK_.2	18.1033	13.717	46.9152
E9PAV3;E9PAV3-2;Q13765	NACA	Nascent polypeptide-associated complex subunit alpha, muscle-specific form;Isoform skNAC-2 of Nascent polypeptide-associated complex subunit alpha, muscle-specific form;Nascent polypeptide-associated complex subunit alpha	1991;838;128	_IEDLSQQAQLAAAEK_.3	12.9321	6.74028	54.7889
E9PAV3;E9PAV3-2;Q13765	NACA	Nascent polypeptide-associated complex subunit alpha, muscle-specific form;Isoform skNAC-2 of Nascent polypeptide-associated complex subunit alpha, muscle-specific form;Nascent polypeptide-associated complex subunit alpha	1977;824;114	_SPASDTYIVFGEAK_.2	36.0863	12.7997	59.4628
E9PAV3;E9PAV3-2;Q13765	NACA	Nascent polypeptide-associated complex subunit alpha, muscle-specific form;Isoform skNAC-2 of Nascent polypeptide-associated complex subunit alpha, muscle-specific form;Nascent polypeptide-associated complex subunit alpha	1950;797;87	_QVTGVTR_.2	4.0894	Filtered	14.0535
E9PAV3;E9PAV3-2;Q13765	NACA	Nascent polypeptide-associated complex subunit alpha, muscle-specific form;Isoform skNAC-2 of Nascent polypeptide-associated complex subunit alpha, muscle-specific form;Nascent polypeptide-associated complex subunit alpha	2043;890;180	_DIELVMSQANVSR_.2	Filtered	Filtered	20.6754
E9PRG8	C11orf98	Uncharacterized protein C11orf98	36	_VVGAVIDQGLITR_.2	43.7791	48.282	17.7929
E9PRG8	C11orf98	Uncharacterized protein C11orf98	60	_ANITLSGK_.2	8.59421	7.44212	4.29881
E9PRG8	C11orf98	Uncharacterized protein C11orf98	84	_TAMEVEAPSK_.2	6.69037	12.0244	Filtered
E9PRG8	C11orf98	Uncharacterized protein C11orf98	60	_ANITLSGKK_.2	NaN	4.32863	Filtered
G2XKQ0;P63165	SUMO1P1;SUMO1	Small ubiquitin-related modifier 5;Small ubiquitin-related modifier 1	26;26	_VIGQDSSEIHFK_.3	6.90582	8.60275	13.7923
G2XKQ0;P63165	SUMO1P1;SUMO1	Small ubiquitin-related modifier 5;Small ubiquitin-related modifier 1	26;26	_VIGQDSSEIHFK_.2	2.79438	Filtered	1.15963
O00139;O00139-1;O00139-2;O00139-4;O00139-5	KIF2A	Kinesin-like protein KIF2A;Isoform 1 of Kinesin-like protein KIF2A;Isoform 2 of Kinesin-like protein KIF2A;Isoform 4 of Kinesin-like protein KIF2A;Isoform 5 of Kinesin-like protein KIF2A	413;386;367;413;393	_LIDIGNSC[Carbamidomethyl (C)]R_.2	50.0874	141.275	134.927
O00139;O00139-1;O00139-2;O00139-4;O00139-5	KIF2A	Kinesin-like protein KIF2A;Isoform 1 of Kinesin-like protein KIF2A;Isoform 2 of Kinesin-like protein KIF2A;Isoform 4 of Kinesin-like protein KIF2A;Isoform 5 of Kinesin-like protein KIF2A	453;426;407;453;433	_FSLIDLAGNER_.2	39.5654	114.982	98.5832
O00139;O00139-1;O00139-2;O00139-4;O00139-5	KIF2A	Kinesin-like protein KIF2A;Isoform 1 of Kinesin-like protein KIF2A;Isoform 2 of Kinesin-like protein KIF2A;Isoform 4 of Kinesin-like protein KIF2A;Isoform 5 of Kinesin-like protein KIF2A	242;215;196;242;222	_DLDVITIPSK_.2	45.7126	98.1406	82.8934
O00139;O00139-1;O00139-2;O00139-4;O00139-5	KIF2A	Kinesin-like protein KIF2A;Isoform 1 of Kinesin-like protein KIF2A;Isoform 2 of Kinesin-like protein KIF2A;Isoform 4 of Kinesin-like protein KIF2A;Isoform 5 of Kinesin-like protein KIF2A	292;265;246;292;272	_FTARPLVETIFER_.3	19.469	69.5622	36.5822
O00139;O00139-1;O00139-2;O00139-4;O00139-5	KIF2A	Kinesin-like protein KIF2A;Isoform 1 of Kinesin-like protein KIF2A;Isoform 2 of Kinesin-like protein KIF2A;Isoform 4 of Kinesin-like protein KIF2A;Isoform 5 of Kinesin-like protein KIF2A	630;603;584;668;610	_AVFQESIR_.2	9.13798	69.3424	39.7672
O00139;O00139-1;O00139-2;O00139-4;O00139-5	KIF2A	Kinesin-like protein KIF2A;Isoform 1 of Kinesin-like protein KIF2A;Isoform 2 of Kinesin-like protein KIF2A;Isoform 4 of Kinesin-like protein KIF2A;Isoform 5 of Kinesin-like protein KIF2A	392;365;346;392;372	_QQVQVVGLQER_.2	16.8914	57.555	24.0138
O00139;O00139-1;O00139-2;O00139-4;O00139-5	KIF2A	Kinesin-like protein KIF2A;Isoform 1 of Kinesin-like protein KIF2A;Isoform 2 of Kinesin-like protein KIF2A;Isoform 4 of Kinesin-like protein KIF2A;Isoform 5 of Kinesin-like protein KIF2A	686;659;640;724;666	_AALQEEEQASK_.2	18.6599	37.376	26.877
O00139;O00139-1;O00139-2;O00139-4;O00139-5	KIF2A	Kinesin-like protein KIF2A;Isoform 1 of Kinesin-like protein KIF2A;Isoform 2 of Kinesin-like protein KIF2A;Isoform 4 of Kinesin-like protein KIF2A;Isoform 5 of Kinesin-like protein KIF2A	268;241;222;268;248	_YLENQTFR_.2	9.1609	52.8331	9.57869
O00139;O00139-1;O00139-2;O00139-4;O00139-5	KIF2A	Kinesin-like protein KIF2A;Isoform 1 of Kinesin-like protein KIF2A;Isoform 2 of Kinesin-like protein KIF2A;Isoform 4 of Kinesin-like protein KIF2A;Isoform 5 of Kinesin-like protein KIF2A	175;148;129;175;155	_LQQQELR_.2	17.1395	33.601	8.07213
O00139;O00139-1;O00139-2;O00139-4;O00139-5	KIF2A	Kinesin-like protein KIF2A;Isoform 1 of Kinesin-like protein KIF2A;Isoform 2 of Kinesin-like protein KIF2A;Isoform 4 of Kinesin-like protein KIF2A;Isoform 5 of Kinesin-like protein KIF2A	671;644;625;709;651	_IDILTELRDK_.2	5.7563	13.5375	13.175
O00139;O00139-1;O00139-2;O00139-4;O00139-5	KIF2A	Kinesin-like protein KIF2A;Isoform 1 of Kinesin-like protein KIF2A;Isoform 2 of Kinesin-like protein KIF2A;Isoform 4 of Kinesin-like protein KIF2A;Isoform 5 of Kinesin-like protein KIF2A	252;225;206;252;232	_DVVMVHEPK_.2	3.64302	4.55369	1.26978
O00139;O00139-1;O00139-2;O00139-4;O00139-5	KIF2A	Kinesin-like protein KIF2A;Isoform 1 of Kinesin-like protein KIF2A;Isoform 2 of Kinesin-like protein KIF2A;Isoform 4 of Kinesin-like protein KIF2A;Isoform 5 of Kinesin-like protein KIF2A	337;310;291;337;317	_GIYALAAR_.2	8.08035	Filtered	68.0341
O00139;O00139-1;O00139-2;O00139-4;O00139-5	KIF2A	Kinesin-like protein KIF2A;Isoform 1 of Kinesin-like protein KIF2A;Isoform 2 of Kinesin-like protein KIF2A;Isoform 4 of Kinesin-like protein KIF2A;Isoform 5 of Kinesin-like protein KIF2A	374;347;328;374;354	_VFDLLNRK_.2	NaN	8.50393	6.41406
O00139;O00139-1;O00139-2;O00139-4;O00139-5	KIF2A	Kinesin-like protein KIF2A;Isoform 1 of Kinesin-like protein KIF2A;Isoform 2 of Kinesin-like protein KIF2A;Isoform 4 of Kinesin-like protein KIF2A;Isoform 5 of Kinesin-like protein KIF2A	671;644;625;709;651	_IDILTELR_.2	4.32758	6.10938	Filtered
O00139;O00139-1;O00139-2;O00139-4;O00139-5	KIF2A	Kinesin-like protein KIF2A;Isoform 1 of Kinesin-like protein KIF2A;Isoform 2 of Kinesin-like protein KIF2A;Isoform 4 of Kinesin-like protein KIF2A;Isoform 5 of Kinesin-like protein KIF2A	435;408;389;435;415	_SHAVFQIILR_.2	Filtered	1.39578	1
O00139;O00139-1;O00139-2;O00139-4;O00139-5	KIF2A	Kinesin-like protein KIF2A;Isoform 1 of Kinesin-like protein KIF2A;Isoform 2 of Kinesin-like protein KIF2A;Isoform 4 of Kinesin-like protein KIF2A;Isoform 5 of Kinesin-like protein KIF2A	435;408;389;435;415	_SHAVFQIILR_.3	Filtered	Filtered	4.65462
O00148	DDX39A	ATP-dependent RNA helicase DDX39A	339	_ILVATNLFGR_.2	1898.78	2127.7	2375.74
O00148	DDX39A	ATP-dependent RNA helicase DDX39A	256	_LTLHGLQQYYVK_.3	714.552	847.455	962.468
O00148	DDX39A	ATP-dependent RNA helicase DDX39A	256	_LTLHGLQQYYVK_.2	31.9328	26.7163	66.4505
O00148	DDX39A	ATP-dependent RNA helicase DDX39A	123	_ELAFQISK_.2	623.865	709.248	934.067
O00148	DDX39A	ATP-dependent RNA helicase DDX39A	384	_GLAITFVSDENDAK_.2	629.642	657.496	933.535
O00148	DDX39A	ATP-dependent RNA helicase DDX39A	209	_DVQEIFR_.2	771.165	468.723	719.08
O00148	DDX39A	ATP-dependent RNA helicase DDX39A	36	_GSYVSIHSSGFRDFLLKPELLR_.4	213.884	193.317	410.25
O00148	DDX39A	ATP-dependent RNA helicase DDX39A	48	_DFLLKPELLR_.3	216.356	170.389	71.3501
O00148	DDX39A	ATP-dependent RNA helicase DDX39A	48	_DFLLKPELLR_.2	104.421	168.32	52.9945
O00148	DDX39A	ATP-dependent RNA helicase DDX39A	144	_VSVFFGGLSIK_.2	113.576	149.435	181.53
O00148	DDX39A	ATP-dependent RNA helicase DDX39A	36	_GSYVSIHSSGFR_.3	75.3015	105.514	45.7562
O00148	DDX39A	ATP-dependent RNA helicase DDX39A	36	_GSYVSIHSSGFR_.2	26.4196	31.4047	9.66808
O00148	DDX39A	ATP-dependent RNA helicase DDX39A	191	_HFVLDEC[Carbamidomethyl (C)]DK_.2	38.9367	9.31584	66.3586
O00148	DDX39A	ATP-dependent RNA helicase DDX39A	156	_DEEVLKK_.2	19.8912	32.1338	47.9416
O00148	DDX39A	ATP-dependent RNA helicase DDX39A	208	_RDVQEIFR_.2	12.6035	25.7324	16.7225
O00148	DDX39A	ATP-dependent RNA helicase DDX39A	338	_RILVATNLFGR_.3	3.41885	6.20428	23.7381
O00148	DDX39A	ATP-dependent RNA helicase DDX39A	163	_NC[Carbamidomethyl (C)]PHVVVGTPGR_.3	128.751	123.489	253.1
O00148	DDX39A	ATP-dependent RNA helicase DDX39A	163	_NC[Carbamidomethyl (C)]PHVVVGTPGR_.2	Filtered	Filtered	1.21264
O00148	DDX39A	ATP-dependent RNA helicase DDX39A	181	_NRSFSLK_.2	5.01032	Filtered	12.5435
O00148	DDX39A	ATP-dependent RNA helicase DDX39A	58	_AIVDC[Carbamidomethyl (C)]GFEHPSEVQHEC[Carbamidomethyl (C)]IPQAILGMDVLC[Carbamidomethyl (C)]QAK_.4	NaN	4.38742	2.52674
O00148	DDX39A	ATP-dependent RNA helicase DDX39A	162	_KNC[Carbamidomethyl (C)]PHVVVGTPGR_.3	Filtered	Filtered	9.63338
O00151	PDLIM1	PDZ and LIM domain protein 1	23	_DFEQPLAISR_.2	46.276	22.547	216.717
O00151	PDLIM1	PDZ and LIM domain protein 1	104	_MNLASEPQEVLHIGSAHNR_.4	23.566	4.83947	62.877
O00151	PDLIM1	PDZ and LIM domain protein 1	104	_MNLASEPQEVLHIGSAHNR_.3	9.50961	6.37003	30.4684
O00151	PDLIM1	PDZ and LIM domain protein 1	167	_TAASGVEANSRPLDHAQPPSSLVIDK_.4	7.07486	2.26688	65.1083
O00151	PDLIM1	PDZ and LIM domain protein 1	2	_[Acetyl (Protein N-term)]TTQQIDLQGPGPWGFR_.2	10.0764	4.78135	51.2761
O00151	PDLIM1	PDZ and LIM domain protein 1	247	_VAASIGNAQK_.2	4.33522	Filtered	84.6722
O00151	PDLIM1	PDZ and LIM domain protein 1	72	_GC[Carbamidomethyl (C)]TDNLTLTVAR_.2	16.1356	Filtered	32.728
O00151	PDLIM1	PDZ and LIM domain protein 1	297	_GHFFVEDQIYC[Carbamidomethyl (C)]EK_.3	7.08803	Filtered	34.6528
O00151	PDLIM1	PDZ and LIM domain protein 1	297	_GHFFVEDQIYC[Carbamidomethyl (C)]EK_.2	Filtered	Filtered	3.07465
O00151	PDLIM1	PDZ and LIM domain protein 1	212	_QSTSFLVLQEILESEEK_.2	1.85335	NaN	13.9845
O00151	PDLIM1	PDZ and LIM domain protein 1	212	_QSTSFLVLQEILESEEK_.3	Filtered	Filtered	2.39875
O00151	PDLIM1	PDZ and LIM domain protein 1	123	_SAMPFTASPASSTTAR_.2	Filtered	Filtered	14.5288
O00151	PDLIM1	PDZ and LIM domain protein 1	229	_GDPNKPSGFR_.2	Filtered	Filtered	14.4685
O00151	PDLIM1	PDZ and LIM domain protein 1	263	_C[Carbamidomethyl (C)]GTGIVGVFVK_.2	Filtered	Filtered	7.73123
O00151	PDLIM1	PDZ and LIM domain protein 1	313	_ERVTPPEGYEVVTVFPK_.3	Filtered	Filtered	6.30519
O00154-4	ACOT7	Isoform 4 of Cytosolic acyl coenzyme A thioester hydrolase	116	_ATLWYVPLSLK_.2	21.4741	10.664	32.3132
O00154-4	ACOT7	Isoform 4 of Cytosolic acyl coenzyme A thioester hydrolase	2	_[Acetyl (Protein N-term)]SGPDVETPSAIQIC[Carbamidomethyl (C)]R_.2	21.846	7.2428	27.4159
O00154-4	ACOT7	Isoform 4 of Cytosolic acyl coenzyme A thioester hydrolase	245	_GC[Carbamidomethyl (C)]VITISGR_.2	7.4604	12.3806	36.3949
O00154-4	ACOT7	Isoform 4 of Cytosolic acyl coenzyme A thioester hydrolase	131	_VLEVPPVVYSR_.2	4.09981	11.8967	11.9431
O00154-4	ACOT7	Isoform 4 of Cytosolic acyl coenzyme A thioester hydrolase	283	_AASAFFTYVSLSQEGR_.2	1.7129	6.43208	5.37266
O00154-4	ACOT7	Isoform 4 of Cytosolic acyl coenzyme A thioester hydrolase	226	_TNIVTASVDAINFHDK_.3	Filtered	11.6712	12.6692
O00154-4	ACOT7	Isoform 4 of Cytosolic acyl coenzyme A thioester hydrolase	226	_TNIVTASVDAINFHDK_.2	NaN	3.54767	2.8637
O00154-4	ACOT7	Isoform 4 of Cytosolic acyl coenzyme A thioester hydrolase	17	_IMRPDDANVAGNVHGGTILK_.4	16.5656	Filtered	5.33965
O00154-4	ACOT7	Isoform 4 of Cytosolic acyl coenzyme A thioester hydrolase	299	_SLPVPQLVPETEDEK_.2	Filtered	7.55566	10.4987
O00159;O00159-2;O00159-3	MYO1C	Unconventional myosin-Ic;Isoform 2 of Unconventional myosin-Ic;Isoform 3 of Unconventional myosin-Ic	210;175;191	_GAPVGGHILSYLLEK_.2	3.93997	3.32514	35.9016
O00159;O00159-2;O00159-3	MYO1C	Unconventional myosin-Ic;Isoform 2 of Unconventional myosin-Ic;Isoform 3 of Unconventional myosin-Ic	210;175;191	_GAPVGGHILSYLLEK_.3	NaN	Filtered	260.683
O00159;O00159-2;O00159-3	MYO1C	Unconventional myosin-Ic;Isoform 2 of Unconventional myosin-Ic;Isoform 3 of Unconventional myosin-Ic	886;851;867	_DNYPQSVPR_.2	13.8381	Filtered	214.731
O00159;O00159-2;O00159-3	MYO1C	Unconventional myosin-Ic;Isoform 2 of Unconventional myosin-Ic;Isoform 3 of Unconventional myosin-Ic	174;139;155	_LLQSNPVLEAFGNAK_.2	1.99531	NaN	110.482
O00159;O00159-2;O00159-3	MYO1C	Unconventional myosin-Ic;Isoform 2 of Unconventional myosin-Ic;Isoform 3 of Unconventional myosin-Ic	174;139;155	_LLQSNPVLEAFGNAK_.3	Filtered	Filtered	14.6173
O00159;O00159-2;O00159-3	MYO1C	Unconventional myosin-Ic;Isoform 2 of Unconventional myosin-Ic;Isoform 3 of Unconventional myosin-Ic	562;527;543	_NNDLLFR_.2	8.17328	Filtered	93.4683
O00159;O00159-2;O00159-3	MYO1C	Unconventional myosin-Ic;Isoform 2 of Unconventional myosin-Ic;Isoform 3 of Unconventional myosin-Ic	939;904;920	_QLLLTPNAVVIVEDAK_.2	2.43988	Filtered	38.6852
O00159;O00159-2;O00159-3	MYO1C	Unconventional myosin-Ic;Isoform 2 of Unconventional myosin-Ic;Isoform 3 of Unconventional myosin-Ic	939;904;920	_QLLLTPNAVVIVEDAK_.3	Filtered	Filtered	57.2005
O00159;O00159-2;O00159-3	MYO1C	Unconventional myosin-Ic;Isoform 2 of Unconventional myosin-Ic;Isoform 3 of Unconventional myosin-Ic	700;665;681	_HLGYKPEEYK_.3	Filtered	7.76339	44.0337
O00159;O00159-2;O00159-3	MYO1C	Unconventional myosin-Ic;Isoform 2 of Unconventional myosin-Ic;Isoform 3 of Unconventional myosin-Ic	595;560;576	_KRPETVATQFK_.3	Filtered	5.66261	34.7995
O00159;O00159-2;O00159-3	MYO1C	Unconventional myosin-Ic;Isoform 2 of Unconventional myosin-Ic;Isoform 3 of Unconventional myosin-Ic	478;443;459	_IIC[Carbamidomethyl (C)]DLVEEK_.2	Filtered	6.73648	30.9363
O00159;O00159-2;O00159-3	MYO1C	Unconventional myosin-Ic;Isoform 2 of Unconventional myosin-Ic;Isoform 3 of Unconventional myosin-Ic	236;201;217	_NFHIFYQLLEGGEEETLRR_.4	3.514	Filtered	17.1669
O00159;O00159-2;O00159-3	MYO1C	Unconventional myosin-Ic;Isoform 2 of Unconventional myosin-Ic;Isoform 3 of Unconventional myosin-Ic	341;306;322	_LLSVEGSTLR_.2	Filtered	Filtered	292.669
O00159;O00159-2;O00159-3	MYO1C	Unconventional myosin-Ic;Isoform 2 of Unconventional myosin-Ic;Isoform 3 of Unconventional myosin-Ic	901;866;882	_LGTDEISPR_.2	Filtered	Filtered	197.282
O00159;O00159-2;O00159-3	MYO1C	Unconventional myosin-Ic;Isoform 2 of Unconventional myosin-Ic;Isoform 3 of Unconventional myosin-Ic	648;613;629	_YLGLLENLR_.2	Filtered	Filtered	159.895
O00159;O00159-2;O00159-3	MYO1C	Unconventional myosin-Ic;Isoform 2 of Unconventional myosin-Ic;Isoform 3 of Unconventional myosin-Ic	668;633;649	_YEAFLQR_.2	Filtered	Filtered	146.474
O00159;O00159-2;O00159-3	MYO1C	Unconventional myosin-Ic;Isoform 2 of Unconventional myosin-Ic;Isoform 3 of Unconventional myosin-Ic	910;875;891	_VLQALGSEPIQYAVPVVK_.3	Filtered	Filtered	72.5447
O00159;O00159-2;O00159-3	MYO1C	Unconventional myosin-Ic;Isoform 2 of Unconventional myosin-Ic;Isoform 3 of Unconventional myosin-Ic	910;875;891	_VLQALGSEPIQYAVPVVK_.2	NaN	Filtered	66.9166
O00159;O00159-2;O00159-3	MYO1C	Unconventional myosin-Ic;Isoform 2 of Unconventional myosin-Ic;Isoform 3 of Unconventional myosin-Ic	389;354;370	_TFTWLVGK_.2	Filtered	Filtered	128.359
O00159;O00159-2;O00159-3	MYO1C	Unconventional myosin-Ic;Isoform 2 of Unconventional myosin-Ic;Isoform 3 of Unconventional myosin-Ic	362;327;343	_GEELLSPLNLEQAAYAR_.2	Filtered	Filtered	73.1732
O00159;O00159-2;O00159-3	MYO1C	Unconventional myosin-Ic;Isoform 2 of Unconventional myosin-Ic;Isoform 3 of Unconventional myosin-Ic	405;370;386	_DVESPSWR_.2	Filtered	Filtered	71.0526
O00159;O00159-2;O00159-3	MYO1C	Unconventional myosin-Ic;Isoform 2 of Unconventional myosin-Ic;Isoform 3 of Unconventional myosin-Ic	715;680;696	_IFIRFPK_.2	Filtered	Filtered	58.0784
O00159;O00159-2;O00159-3	MYO1C	Unconventional myosin-Ic;Isoform 2 of Unconventional myosin-Ic;Isoform 3 of Unconventional myosin-Ic	260;225;241	_NPQSYLYLVK_.2	Filtered	Filtered	54.7076
O00159;O00159-2;O00159-3	MYO1C	Unconventional myosin-Ic;Isoform 2 of Unconventional myosin-Ic;Isoform 3 of Unconventional myosin-Ic	633;598;614	_QPGRFDEVLIR_.3	Filtered	Filtered	36.9909
O00159;O00159-2;O00159-3	MYO1C	Unconventional myosin-Ic;Isoform 2 of Unconventional myosin-Ic;Isoform 3 of Unconventional myosin-Ic	1032;997;1013	_DGTIDFTPGSELLITK_.2	Filtered	Filtered	30.1789
O00159;O00159-2;O00159-3	MYO1C	Unconventional myosin-Ic;Isoform 2 of Unconventional myosin-Ic;Isoform 3 of Unconventional myosin-Ic	255;220;236	_LGLERNPQSYLYLVK_.3	Filtered	Filtered	24.9753
O00159;O00159-2;O00159-3	MYO1C	Unconventional myosin-Ic;Isoform 2 of Unconventional myosin-Ic;Isoform 3 of Unconventional myosin-Ic	842;807;823	_EASELLR_.2	Filtered	Filtered	24.0097
O00159;O00159-2;O00159-3	MYO1C	Unconventional myosin-Ic;Isoform 2 of Unconventional myosin-Ic;Isoform 3 of Unconventional myosin-Ic	445;410;426	_LQQLFIELTLK_.2	Filtered	Filtered	19.5104
O00159;O00159-2;O00159-3	MYO1C	Unconventional myosin-Ic;Isoform 2 of Unconventional myosin-Ic;Isoform 3 of Unconventional myosin-Ic	722;687;703	_TLFATEDALEVRR_.3	Filtered	Filtered	18.9616
O00159;O00159-2;O00159-3	MYO1C	Unconventional myosin-Ic;Isoform 2 of Unconventional myosin-Ic;Isoform 3 of Unconventional myosin-Ic	937;902;918	_SRQLLLTPNAVVIVEDAK_.3	Filtered	Filtered	18.0412
O00159;O00159-2;O00159-3	MYO1C	Unconventional myosin-Ic;Isoform 2 of Unconventional myosin-Ic;Isoform 3 of Unconventional myosin-Ic	1050;1015;1031	_NGHLAVVAPR_.2	Filtered	Filtered	11.0505
O00159;O00159-2;O00159-3	MYO1C	Unconventional myosin-Ic;Isoform 2 of Unconventional myosin-Ic;Isoform 3 of Unconventional myosin-Ic	536;501;517	_SLGRGEFR_.2	Filtered	Filtered	8.75337
O00159;O00159-2;O00159-3	MYO1C	Unconventional myosin-Ic;Isoform 2 of Unconventional myosin-Ic;Isoform 3 of Unconventional myosin-Ic	722;687;703	_TLFATEDALEVR_.2	Filtered	Filtered	7.72807
O00159;O00159-2;O00159-3	MYO1C	Unconventional myosin-Ic;Isoform 2 of Unconventional myosin-Ic;Isoform 3 of Unconventional myosin-Ic	133;98;114	_DQAVMISGESGAGK_.2	Filtered	Filtered	5.81536
O00159;O00159-2;O00159-3	MYO1C	Unconventional myosin-Ic;Isoform 2 of Unconventional myosin-Ic;Isoform 3 of Unconventional myosin-Ic	153;118;134	_LLQFYAETC[Carbamidomethyl (C)]PAPER_.2	Filtered	Filtered	4.48235
O00159;O00159-2;O00159-3	MYO1C	Unconventional myosin-Ic;Isoform 2 of Unconventional myosin-Ic;Isoform 3 of Unconventional myosin-Ic	990;955;971	_GDVVLQSDHVIETLTK_.2	Filtered	Filtered	2.66018
O00159;O00159-2;O00159-3	MYO1C	Unconventional myosin-Ic;Isoform 2 of Unconventional myosin-Ic;Isoform 3 of Unconventional myosin-Ic	1013;978;994	_VNSININQGSITFAGGPGRDGTIDFTPGSELLITK_.4	Filtered	Filtered	1
O00161;O00161-2	SNAP23	Synaptosomal-associated protein 23;Isoform SNAP-23b of Synaptosomal-associated protein 23	27;27	_ILGLAIESQDAGIK_.2	22.557	10.8302	25.2431
O00161;O00161-2	SNAP23	Synaptosomal-associated protein 23;Isoform SNAP-23b of Synaptosomal-associated protein 23	198;145	_IDIANAR_.2	14.1917	Filtered	17.3941
O00161;O00161-2	SNAP23	Synaptosomal-associated protein 23;Isoform SNAP-23b of Synaptosomal-associated protein 23	26;26	_RILGLAIESQDAGIK_.3	Filtered	Filtered	5.05774
O00170	AIP	AH receptor-interacting protein	291	_VLELDPALAPVVSR_.2	10.7691	8.85951	75.5446
O00170	AIP	AH receptor-interacting protein	274	_AHAAVWNAQEAQADFAK_.3	9.74039	6.88594	42.8524
O00170	AIP	AH receptor-interacting protein	8	_LREDGIQK_.2	Filtered	2.03743	3.73358
O00170	AIP	AH receptor-interacting protein	178	_AVPLIHQEGNR_.2	Filtered	3.3265	1.04498
O00170	AIP	AH receptor-interacting protein	94	_HVVLYPLVAK_.2	Filtered	Filtered	10.174
O00178	GTPBP1	GTP-binding protein 1	163	_VAVVGNVDAGK_.2	8.45974	8.98569	6.88781
O00178	GTPBP1	GTP-binding protein 1	247	_VITFIDLAGHEK_.3	4.19735	2.04314	5.02989
O00178	GTPBP1	GTP-binding protein 1	65	_LVLVSPTSEQYDSLLR_.2	Filtered	13.7638	6.39868
O00186	STXBP3	Syntaxin-binding protein 3	77	_ALYFITPTSK_.2	35.8049	17.7522	39.5274
O00186	STXBP3	Syntaxin-binding protein 3	389	_VLLPVLLNK_.2	6.99143	2.54872	22.64
O00186	STXBP3	Syntaxin-binding protein 3	207	_LAQLVEK_.2	5.08384	Filtered	20.9766
O00186	STXBP3	Syntaxin-binding protein 3	87	_SVDC[Carbamidomethyl (C)]FLHDFASK_.3	5.55921	Filtered	3.01832
O00186	STXBP3	Syntaxin-binding protein 3	105	_AAYIYFTDFC[Carbamidomethyl (C)]PDNLFNK_.2	2.92504	Filtered	4.16339
O00186	STXBP3	Syntaxin-binding protein 3	368	_TEQDLALGTDAEGQK_.2	Filtered	Filtered	5.03059
O00203;O00203-3	AP3B1	AP-3 complex subunit beta-1;Isoform 2 of AP-3 complex subunit beta-1	177;128	_LYSLDPEQK_.2	76.2022	6.81256	41.0678
O00203;O00203-3	AP3B1	AP-3 complex subunit beta-1;Isoform 2 of AP-3 complex subunit beta-1	553;504	_LLTQYILNLGK_.2	6.26285	3.32837	22.3714
O00203;O00203-3	AP3B1	AP-3 complex subunit beta-1;Isoform 2 of AP-3 complex subunit beta-1	603;554	_PAPLLESPFK_.2	5.05641	1.43648	5.54871
O00203;O00203-3	AP3B1	AP-3 complex subunit beta-1;Isoform 2 of AP-3 complex subunit beta-1	75;26	_NASELFPAVVK_.2	23.2389	Filtered	22.3192
O00203;O00203-3	AP3B1	AP-3 complex subunit beta-1;Isoform 2 of AP-3 complex subunit beta-1	534;485	_LQILNLGAK_.2	21.2935	Filtered	19.2441
O00203;O00203-3	AP3B1	AP-3 complex subunit beta-1;Isoform 2 of AP-3 complex subunit beta-1	419;370	_QFAAATIQTIGR_.2	19.0989	Filtered	11.2574
O00203;O00203-3	AP3B1	AP-3 complex subunit beta-1;Isoform 2 of AP-3 complex subunit beta-1	650;601	_NVEVIELAK_.2	NaN	8.26838	9.4463
O00203;O00203-3	AP3B1	AP-3 complex subunit beta-1;Isoform 2 of AP-3 complex subunit beta-1	486;437	_LLDSITVPVAR_.2	NaN	2.68739	13.6031
O00203;O00203-3	AP3B1	AP-3 complex subunit beta-1;Isoform 2 of AP-3 complex subunit beta-1	524;475	_SFTSEDDLVK_.2	7.38577	Filtered	7.51769
O00203;O00203-3	AP3B1	AP-3 complex subunit beta-1;Isoform 2 of AP-3 complex subunit beta-1	513;464	_IAPDVLRK_.2	Filtered	Filtered	6.84751
O00203;O00203-3	AP3B1	AP-3 complex subunit beta-1;Isoform 2 of AP-3 complex subunit beta-1	1086;1037	_ELKPVLSQG_.2	NaN	Filtered	3.52433
O00231;O00231-2	PSMD11	26S proteasome non-ATPase regulatory subunit 11;Isoform 2 of 26S proteasome non-ATPase regulatory subunit 11	338;338	_VIEPFSR_.2	247.209	49.4446	546.484
O00231;O00231-2	PSMD11	26S proteasome non-ATPase regulatory subunit 11;Isoform 2 of 26S proteasome non-ATPase regulatory subunit 11	2;2	_[Acetyl (Protein N-term)]AAAAVVEFQR_.2	135.514	30.7705	236.261
O00231;O00231-2	PSMD11	26S proteasome non-ATPase regulatory subunit 11;Isoform 2 of 26S proteasome non-ATPase regulatory subunit 11	60;60	_TGQAAELGGLLK_.2	59.7187	22.037	172.167
O00231;O00231-2	PSMD11	26S proteasome non-ATPase regulatory subunit 11;Isoform 2 of 26S proteasome non-ATPase regulatory subunit 11	47;47	_EQSILELGSLLAK_.2	68.9802	14.9556	132.62
O00231;O00231-2	PSMD11	26S proteasome non-ATPase regulatory subunit 11;Isoform 2 of 26S proteasome non-ATPase regulatory subunit 11	410;411	_VVDSLYNK_.2	44.577	25.3962	117.916
O00231;O00231-2	PSMD11	26S proteasome non-ATPase regulatory subunit 11;Isoform 2 of 26S proteasome non-ATPase regulatory subunit 11	326;326	_LYDNLLEQNLIR_.2	40.482	26.0778	110.424
O00231;O00231-2	PSMD11	26S proteasome non-ATPase regulatory subunit 11;Isoform 2 of 26S proteasome non-ATPase regulatory subunit 11	133;133	_LVSLYFDTK_.2	35.5502	20.1134	94.893
O00231;O00231-2	PSMD11	26S proteasome non-ATPase regulatory subunit 11;Isoform 2 of 26S proteasome non-ATPase regulatory subunit 11	305;305	_ALTDYRAELRDDPIISTHLAK_.4	34.3913	11.2897	93.9577
O00231;O00231-2	PSMD11	26S proteasome non-ATPase regulatory subunit 11;Isoform 2 of 26S proteasome non-ATPase regulatory subunit 11	142;142	_RYQEALHLGSQLLR_.3	27.0865	9.53607	53.6625
O00231;O00231-2	PSMD11	26S proteasome non-ATPase regulatory subunit 11;Isoform 2 of 26S proteasome non-ATPase regulatory subunit 11	176;176	_TYHALSNLPK_.2	9.59062	3.22043	23.2014
O00231;O00231-2	PSMD11	26S proteasome non-ATPase regulatory subunit 11;Isoform 2 of 26S proteasome non-ATPase regulatory subunit 11	176;176	_TYHALSNLPK_.3	6.53791	4.30615	17.186
O00231;O00231-2	PSMD11	26S proteasome non-ATPase regulatory subunit 11;Isoform 2 of 26S proteasome non-ATPase regulatory subunit 11	12;12	_AQSLLSTDREASIDILHSIVK_.3	18.8494	10.5469	20.2842
O00231;O00231-2	PSMD11	26S proteasome non-ATPase regulatory subunit 11;Isoform 2 of 26S proteasome non-ATPase regulatory subunit 11	72;72	_YVRPFLNSISK_.3	11.1169	20.2323	37.9093
O00231;O00231-2	PSMD11	26S proteasome non-ATPase regulatory subunit 11;Isoform 2 of 26S proteasome non-ATPase regulatory subunit 11	72;72	_YVRPFLNSISK_.2	NaN	Filtered	1.15506
O00231;O00231-2	PSMD11	26S proteasome non-ATPase regulatory subunit 11;Isoform 2 of 26S proteasome non-ATPase regulatory subunit 11	206;206	_LQATLDMQSGIIHAAEEK_.3	36.4995	Filtered	28.8748
O00231;O00231-2	PSMD11	26S proteasome non-ATPase regulatory subunit 11;Isoform 2 of 26S proteasome non-ATPase regulatory subunit 11	345;345	_VQIEHISSLIK_.3	8.74051	3.06711	30.1427
O00231;O00231-2	PSMD11	26S proteasome non-ATPase regulatory subunit 11;Isoform 2 of 26S proteasome non-ATPase regulatory subunit 11	345;345	_VQIEHISSLIK_.2	3.60423	NaN	8.19343
O00231;O00231-2	PSMD11	26S proteasome non-ATPase regulatory subunit 11;Isoform 2 of 26S proteasome non-ATPase regulatory subunit 11	33;33	_RDIQENDEEAVQVK_.3	4.18861	Filtered	30.2157
O00231;O00231-2	PSMD11	26S proteasome non-ATPase regulatory subunit 11;Isoform 2 of 26S proteasome non-ATPase regulatory subunit 11	164;164	_ALLVEVQLLESK_.2	5.38172	NaN	25.7559
O00231;O00231-2	PSMD11	26S proteasome non-ATPase regulatory subunit 11;Isoform 2 of 26S proteasome non-ATPase regulatory subunit 11	311;311	_AELRDDPIISTHLAK_.4	12.6209	Filtered	1.48501
O00232	PSMD12	26S proteasome non-ATPase regulatory subunit 12	136	_IYVEIER_.2	77.8193	38.4846	223.995
O00232	PSMD12	26S proteasome non-ATPase regulatory subunit 12	406	_VDRLAGIINFQRPK_.3	16.005	4.65542	50.1371
O00232	PSMD12	26S proteasome non-ATPase regulatory subunit 12	406	_VDRLAGIINFQRPK_.4	10.5385	2.62141	44.1246
O00232	PSMD12	26S proteasome non-ATPase regulatory subunit 12	249	_AIYDTPC[Carbamidomethyl (C)]IQAESEK_.2	29.8095	24.7264	47.4606
O00232	PSMD12	26S proteasome non-ATPase regulatory subunit 12	420	_DPNNLLNDWSQK_.2	33.7456	4.66761	30.1487
O00232	PSMD12	26S proteasome non-ATPase regulatory subunit 12	213	_FFQEENTEK_.2	10.4425	1.5089	34.0672
O00232	PSMD12	26S proteasome non-ATPase regulatory subunit 12	295	_KLEEIPK_.2	10.6239	2.33466	18.9322
O00232	PSMD12	26S proteasome non-ATPase regulatory subunit 12	442	_TTHLIAK_.2	3.74987	5.37723	5.26418
O00232	PSMD12	26S proteasome non-ATPase regulatory subunit 12	409	_LAGIINFQRPK_.3	8.90187	2.78453	9.25533
O00232	PSMD12	26S proteasome non-ATPase regulatory subunit 12	409	_LAGIINFQRPK_.2	NaN	Filtered	8.01988
O00232	PSMD12	26S proteasome non-ATPase regulatory subunit 12	56	_TASDMVSTSR_.2	7.45697	Filtered	19.7578
O00232	PSMD12	26S proteasome non-ATPase regulatory subunit 12	317	_WSTLVEDYGMELRK_.3	3.85828	Filtered	16.0974
O00232	PSMD12	26S proteasome non-ATPase regulatory subunit 12	66	_ILVAVVK_.2	4.58368	Filtered	9.7148
O00232	PSMD12	26S proteasome non-ATPase regulatory subunit 12	40	_LQEVIETLLSLEK_.2	2.74588	NaN	4.838
O00232	PSMD12	26S proteasome non-ATPase regulatory subunit 12	432	_LNSLMSLVNK_.2	Filtered	Filtered	24.9664
O00232	PSMD12	26S proteasome non-ATPase regulatory subunit 12	122	_LRLIDTLR_.2	Filtered	Filtered	11.7932
O00232	PSMD12	26S proteasome non-ATPase regulatory subunit 12	2	_[Acetyl (Protein N-term)]ADGGSERADGR_.2	Filtered	Filtered	8.41314
O00232	PSMD12	26S proteasome non-ATPase regulatory subunit 12	79	_EWDLLNENIMLLSK_.2	Filtered	Filtered	3.26524
O00233	PSMD9	26S proteasome non-ATPase regulatory subunit 9	212	_GLLGC[Carbamidomethyl (C)]NIIPLQR_.2	18.4509	15.3046	37.4445
O00233	PSMD9	26S proteasome non-ATPase regulatory subunit 9	39	_ANYDVLESQK_.2	26.7984	Filtered	68.6757
O00233	PSMD9	26S proteasome non-ATPase regulatory subunit 9	31	_EEIEAQIK_.2	6.58979	Filtered	10.1385
O00233	PSMD9	26S proteasome non-ATPase regulatory subunit 9	77	_HNIIC[Carbamidomethyl (C)]LQNDHK_.3	Filtered	Filtered	28.7463
O00233	PSMD9	26S proteasome non-ATPase regulatory subunit 9	92	_QVEEALHQLHAR_.3	Filtered	Filtered	19.7963
O00233	PSMD9	26S proteasome non-ATPase regulatory subunit 9	187	_PLNVTVIR_.2	Filtered	Filtered	17.6459
O00233	PSMD9	26S proteasome non-ATPase regulatory subunit 9	124	_LGQSESQGPPR_.2	NaN	Filtered	4.21685
O00244	ATOX1	Copper transport protein ATOX1	31	_YDIDLPNK_.2	47.6524	40.5585	84.8458
O00257	CBX4	E3 SUMO-protein ligase CBX4	78	_PLVVQVPTFAR_.2	4.03795	33.2948	4.80505
O00257	CBX4	E3 SUMO-protein ligase CBX4	179	_EAPSPTC[Carbamidomethyl (C)]PDLGAK_.2	6.12886	15.2536	1.127
O00257	CBX4	E3 SUMO-protein ligase CBX4	53	_LLIAFQNR_.2	Filtered	9.93462	5.32383
O00257	CBX4	E3 SUMO-protein ligase CBX4	150	_YYYQLNSK_.2	3.99371	9.62106	Filtered
O00257	CBX4	E3 SUMO-protein ligase CBX4	90	_SNVLTGLQDSSTDNR_.2	Filtered	19.0056	Filtered
O00267	SUPT5H	Transcription elongation factor SPT5	1022	_VVSISSEHLEPITPTK_.3	48.4439	102.073	34.7924
O00267	SUPT5H	Transcription elongation factor SPT5	223	_GYIYVEAYK_.2	53.7385	59.7338	50.37
O00267	SUPT5H	Transcription elongation factor SPT5	237	_QAIEGVGNLR_.2	45.1851	34.4864	23.4958
O00267	SUPT5H	Transcription elongation factor SPT5	440	_ILSVDGNK_.2	14.538	30.9268	57.439
O00267	SUPT5H	Transcription elongation factor SPT5	214	_SVVAPEHVK_.2	13.8121	42.2722	33.1886
O00267	SUPT5H	Transcription elongation factor SPT5	702	_DNELIGQTVR_.2	19.0083	39.6796	8.20787
O00267	SUPT5H	Transcription elongation factor SPT5	200	_FIAYQFTDTPLQIK_.2	10.0141	15.7046	14.2411
O00267	SUPT5H	Transcription elongation factor SPT5	719	_GYIGVVK_.2	9.37478	18.0053	6.75808
O00267	SUPT5H	Transcription elongation factor SPT5	375	_SFAMSAVITEGVKPTLSELEK_.3	12.1751	10.9427	5.02562
O00267	SUPT5H	Transcription elongation factor SPT5	176	_DPNLWTVK_.2	Filtered	5.76078	17.4441
O00267	SUPT5H	Transcription elongation factor SPT5	583	_FAVALDSEQNNIHVK_.3	Filtered	18.5604	Filtered
O00267	SUPT5H	Transcription elongation factor SPT5	103	_EEIEASNIDNVVLDEDRSGAR_.3	Filtered	2.18515	3.44978
O00267	SUPT5H	Transcription elongation factor SPT5	396	_FEDQPEGIDLEVVTESTGK_.2	NaN	2.87408	1.17728
O00267	SUPT5H	Transcription elongation factor SPT5	288	_DDIAQVDYVEPSQNTISLK_.2	NaN	NaN	8.46443
O00268	TAF4	Transcription initiation factor TFIID subunit 4	869	_DETFLLQAPLQR_.2	696.244	788.517	69.6528
O00268	TAF4	Transcription initiation factor TFIID subunit 4	403	_GAAGAVTQSLSR_.2	490.181	544.381	76.2523
O00268	TAF4	Transcription initiation factor TFIID subunit 4	804	_ALSAVSAQAAAAQK_.2	559.015	373.428	105.25
O00268	TAF4	Transcription initiation factor TFIID subunit 4	804	_ALSAVSAQAAAAQK_.3	37.1412	20.9748	12.7755
O00268	TAF4	Transcription initiation factor TFIID subunit 4	910	_LQNLVEK_.2	476.422	378.924	162.631
O00268	TAF4	Transcription initiation factor TFIID subunit 4	160	_PAGPAALAAR_.2	432.82	472.918	85.8287
O00268	TAF4	Transcription initiation factor TFIID subunit 4	598	_NFLSTLIK_.2	352.882	325.834	74.0559
O00268	TAF4	Transcription initiation factor TFIID subunit 4	632	_IEAEDFTSR_.2	374.359	284.869	51.8689
O00268	TAF4	Transcription initiation factor TFIID subunit 4	1003	_DANLTALAAIGPR_.2	279.628	191.374	17.4096
O00268	TAF4	Transcription initiation factor TFIID subunit 4	852	_ILATNSELVGTLTR_.2	210.509	210.977	50.5533
O00268	TAF4	Transcription initiation factor TFIID subunit 4	622	_ELVQNLLDGK_.2	98.8202	243.994	31.8326
O00268	TAF4	Transcription initiation factor TFIID subunit 4	644	_ELNSSPQPYLVPFLK_.2	154.43	177.907	30.6995
O00268	TAF4	Transcription initiation factor TFIID subunit 4	946	_FFEQLDQIEK_.2	133.37	171.959	47.5193
O00268	TAF4	Transcription initiation factor TFIID subunit 4	889	_HGITELHPDVVSYVSHATQQR_.4	106.504	183.718	33.2583
O00268	TAF4	Transcription initiation factor TFIID subunit 4	526	_QVSQAQTTVQPSATLQR_.3	81.1368	84.3089	17.4167
O00268	TAF4	Transcription initiation factor TFIID subunit 4	526	_QVSQAQTTVQPSATLQR_.2	9.42048	10.1224	1.07626
O00268	TAF4	Transcription initiation factor TFIID subunit 4	1001	_QRDANLTALAAIGPR_.3	75.6644	65.7144	4.82633
O00268	TAF4	Transcription initiation factor TFIID subunit 4	882	_ILEIGKK_.2	79.6334	37.1936	6.44924
O00268	TAF4	Transcription initiation factor TFIID subunit 4	796	_PAVLPGTK_.2	37.9166	17.3298	57.5496
O00268	TAF4	Transcription initiation factor TFIID subunit 4	543	_SPGVQPQLVLGGAAQTASLGTATAVQTGTPQR_.3	32.6318	54.3282	9.43484
O00268	TAF4	Transcription initiation factor TFIID subunit 4	543	_SPGVQPQLVLGGAAQTASLGTATAVQTGTPQR_.4	3.80901	3.83843	Filtered
O00268	TAF4	Transcription initiation factor TFIID subunit 4	881	_RILEIGK_.2	25.8509	46.6794	8.39069
O00268	TAF4	Transcription initiation factor TFIID subunit 4	917	_ISETAQQK_.2	42.4353	23.863	7.01463
O00268	TAF4	Transcription initiation factor TFIID subunit 4	869	_DETFLLQAPLQRR_.3	36.8184	5.69854	19.3753
O00268	TAF4	Transcription initiation factor TFIID subunit 4	612	_QSTETAANVK_.2	14.1393	5.34736	17.0313
O00268	TAF4	Transcription initiation factor TFIID subunit 4	517	_QVTPTTIIK_.2	6.28864	6.8897	Filtered
O00268	TAF4	Transcription initiation factor TFIID subunit 4	659	_RSLPALR_.2	67.8892	63.133	Filtered
O00268	TAF4	Transcription initiation factor TFIID subunit 4	735	_QGQPTPLVIQQPPK_.2	17.6264	25.9649	1
O00268	TAF4	Transcription initiation factor TFIID subunit 4	735	_QGQPTPLVIQQPPK_.3	11.2129	5.08829	Filtered
O00268	TAF4	Transcription initiation factor TFIID subunit 4	976	_QEDPEQLR_.2	29.9417	26.1096	Filtered
O00268	TAF4	Transcription initiation factor TFIID subunit 4	21	_VVSDLVGSLESQLAASAAHHHHLAPR_.4	2.7472	8.09629	Filtered
O00268	TAF4	Transcription initiation factor TFIID subunit 4	21	_VVSDLVGSLESQLAASAAHHHHLAPR_.3	2.90639	4.41046	NaN
O00268	TAF4	Transcription initiation factor TFIID subunit 4	775	_IMLTTPQQIQLNPLQPVPVVK_.3	NaN	13.8369	1.38357
O00268	TAF4	Transcription initiation factor TFIID subunit 4	415	_TPTATTSGIR_.2	5.4183	3.45388	Filtered
O00268	TAF4	Transcription initiation factor TFIID subunit 4	1003	_DANLTALAAIGPRK_.2	NaN	3.90248	2.47755
O00299	CLIC1	Chloride intracellular channel protein 1	194	_YRGFTIPEAFR_.3	481.698	118.733	1525.47
O00299	CLIC1	Chloride intracellular channel protein 1	2	_[Acetyl (Protein N-term)]AEEQPQVELFVK_.2	866.237	207.35	840.017
O00299	CLIC1	Chloride intracellular channel protein 1	38	_GVTFNVTTVDTK_.2	443.974	140.615	1158.83
O00299	CLIC1	Chloride intracellular channel protein 1	21	_IGNC[Carbamidomethyl (C)]PFSQR_.2	383.583	74.1112	1051.2
O00299	CLIC1	Chloride intracellular channel protein 1	196	_GFTIPEAFR_.2	707.147	106.899	478.65
O00299	CLIC1	Chloride intracellular channel protein 1	96	_LAALNPESNTAGLDIFAK_.2	392.454	65.4778	649.758
O00299	CLIC1	Chloride intracellular channel protein 1	96	_LAALNPESNTAGLDIFAK_.3	2.91413	3.35105	42.4982
O00299	CLIC1	Chloride intracellular channel protein 1	58	_LC[Carbamidomethyl (C)]PGGQLPFLLYGTEVHTDTNK_.3	305	117.865	524.744
O00299	CLIC1	Chloride intracellular channel protein 1	120	_NSNPALNDNLEK_.2	281.528	58.8347	529.512
O00299	CLIC1	Chloride intracellular channel protein 1	209	_YLSNAYAR_.2	287.962	80.0193	309.692
O00299	CLIC1	Chloride intracellular channel protein 1	194	_YRGFTIPEAFRGVHR_.4	16.2195	3.55041	274.807
O00299	CLIC1	Chloride intracellular channel protein 1	167	_FLDGNELTLADC[Carbamidomethyl (C)]NLLPK_.2	31.3689	2.88478	83.6439
O00299	CLIC1	Chloride intracellular channel protein 1	167	_FLDGNELTLADC[Carbamidomethyl (C)]NLLPK_.3	8.7371	4.21283	59.4478
O00299	CLIC1	Chloride intracellular channel protein 1	217	_EEFASTC[Carbamidomethyl (C)]PDDEEIELAYEQVAK_.3	55.1828	15.6952	33.7601
O00299	CLIC1	Chloride intracellular channel protein 1	184	_LHIVQVVC[Carbamidomethyl (C)]K_.2	93.0832	35.9063	276.581
O00299	CLIC1	Chloride intracellular channel protein 1	184	_LHIVQVVC[Carbamidomethyl (C)]K_.3	33.8501	Filtered	53.9685
O00299	CLIC1	Chloride intracellular channel protein 1	196	_GFTIPEAFRGVHR_.3	9.77446	Filtered	205.997
O00299	CLIC1	Chloride intracellular channel protein 1	139	_VLDNYLTSPLPEEVDETSAEDEGVSQRK_.4	7.27572	Filtered	30.7724
O00299	CLIC1	Chloride intracellular channel protein 1	80	_IEEFLEAVLC[Carbamidomethyl (C)]PPRYPK_.3	5.97599	Filtered	10.4068
O00303	EIF3F	Eukaryotic translation initiation factor 3 subunit F	116	_VIGTLLGTVDK_.2	97.3189	47.7908	1026.86
O00303	EIF3F	Eukaryotic translation initiation factor 3 subunit F	307	_FLMSLVNQVPK_.2	85.5038	663.389	22.7197
O00303	EIF3F	Eukaryotic translation initiation factor 3 subunit F	298	_VSADNTVGR_.2	41.239	15.9667	547.245
O00303	EIF3F	Eukaryotic translation initiation factor 3 subunit F	239	_YAYYDTER_.2	28.1359	15.4626	322.328
O00303	EIF3F	Eukaryotic translation initiation factor 3 subunit F	255	_TC[Carbamidomethyl (C)]FSPNR_.2	11.0071	7.23174	93.0598
O00303	EIF3F	Eukaryotic translation initiation factor 3 subunit F	94	_LHPVILASIVDSYER_.3	24.4599	17.6942	448.938
O00303	EIF3F	Eukaryotic translation initiation factor 3 subunit F	94	_LHPVILASIVDSYER_.2	Filtered	Filtered	6.9007
O00303	EIF3F	Eukaryotic translation initiation factor 3 subunit F	162	_KVSPNELILGWYATGHDITEHSVLIHEYYSR_.5	NaN	1.78345	153.559
O00303	EIF3F	Eukaryotic translation initiation factor 3 subunit F	262	_VIGLSSDLQQVGGASAR_.2	NaN	3.86774	73.4855
O00303	EIF3F	Eukaryotic translation initiation factor 3 subunit F	262	_VIGLSSDLQQVGGASAR_.3	Filtered	Filtered	63.5025
O00303	EIF3F	Eukaryotic translation initiation factor 3 subunit F	127	_HSVEVTNC[Carbamidomethyl (C)]FSVPHNESEDEVAVDMEFAK_.4	Filtered	3.79274	15.8546
O00303	EIF3F	Eukaryotic translation initiation factor 3 subunit F	215	_AYVSTLMGVPGR_.2	Filtered	Filtered	70.8772
O00303	EIF3F	Eukaryotic translation initiation factor 3 subunit F	247	_IGVDLIMK_.2	Filtered	Filtered	32.9231
O00303	EIF3F	Eukaryotic translation initiation factor 3 subunit F	247	_IGVDLIM[Oxidation (M)]K_.2	Filtered	Filtered	21.0192
O00303	EIF3F	Eukaryotic translation initiation factor 3 subunit F	94	_LHPVILASIVDSYERR_.4	Filtered	Filtered	9.56756
O00308	WWP2	NEDD4-like E3 ubiquitin-protein ligase WWP2	9	_AGVALPFEK_.2	7.49807	30.3362	11.1704
O00308	WWP2	NEDD4-like E3 ubiquitin-protein ligase WWP2	203	_TTPATGEQSPGAR_.2	4.8144	3.00533	4.3059
O00308	WWP2	NEDD4-like E3 ubiquitin-protein ligase WWP2	377	_NQLQGAMQHFSQR_.3	8.62377	11.459	Filtered
O00308	WWP2	NEDD4-like E3 ubiquitin-protein ligase WWP2	38	_INSYVEVAVDGLPSETK_.2	Filtered	6.59643	2.18343
O00308	WWP2	NEDD4-like E3 ubiquitin-protein ligase WWP2	368	_NYEQWQSQR_.2	Filtered	1.22582	3.51438
O00308	WWP2	NEDD4-like E3 ubiquitin-protein ligase WWP2	643	_DLESIDPEFYNSIVWIK_.2	NaN	5.46377	NaN
O00330;O00330-2;O00330-3	PDHX	Pyruvate dehydrogenase protein X component, mitochondrial;Isoform 2 of Pyruvate dehydrogenase protein X component, mitochondrial;Isoform 3 of Pyruvate dehydrogenase protein X component, mitochondrial	477;250;462	_VVDDELATR_.2	46.2211	14.3563	9.4901
O00330;O00330-2;O00330-3	PDHX	Pyruvate dehydrogenase protein X component, mitochondrial;Isoform 2 of Pyruvate dehydrogenase protein X component, mitochondrial;Isoform 3 of Pyruvate dehydrogenase protein X component, mitochondrial	372;145;357	_GLLTPIIK_.2	4.04238	17.4667	3.81507
O00330;O00330-2;O00330-3	PDHX	Pyruvate dehydrogenase protein X component, mitochondrial;Isoform 2 of Pyruvate dehydrogenase protein X component, mitochondrial;Isoform 3 of Pyruvate dehydrogenase protein X component, mitochondrial	451;224;436	_LTEDEEGNAK_.2	4.72185	NaN	NaN
O00410;O00410-3	IPO5	Importin-5;Isoform 3 of Importin-5	476;494	_SLLIPYLDNLVK_.2	22.4944	21.0959	29.3477
O00410;O00410-3	IPO5	Importin-5;Isoform 3 of Importin-5	196;214	_ATAAFILANEHNVALFK_.3	14.1828	6.14478	21.0064
O00410;O00410-3	IPO5	Importin-5;Isoform 3 of Importin-5	694;712	_EGFVEYTEQVVK_.2	18.7244	13.2946	9.25504
O00410;O00410-3	IPO5	Importin-5;Isoform 3 of Importin-5	497;515	_LQELIQK_.2	3.56486	4.95935	8.0706
O00410;O00410-3	IPO5	Importin-5;Isoform 3 of Importin-5	964;982	_ENVNATENC[Carbamidomethyl (C)]ISAVGK_.2	7.74017	1.36868	4.72875
O00410;O00410-3	IPO5	Importin-5;Isoform 3 of Importin-5	42;60	_ITFLLQAIR_.2	10.593	1.8352	1
O00410;O00410-3	IPO5	Importin-5;Isoform 3 of Importin-5	540;558	_HIVENAVQK_.2	6.62865	2.24001	3.23079
O00410;O00410-3	IPO5	Importin-5;Isoform 3 of Importin-5	239;257	_SLVEIADTVPK_.2	65.1511	Filtered	44.6865
O00410;O00410-3	IPO5	Importin-5;Isoform 3 of Importin-5	842;860	_VSDILHSIFSSYK_.3	NaN	10.202	12.0294
O00410;O00410-3	IPO5	Importin-5;Isoform 3 of Importin-5	713;731	_FYFHDGVR_.2	15.766	Filtered	2.6432
O00410;O00410-3	IPO5	Importin-5;Isoform 3 of Importin-5	119;137	_NLIDEDGNNQWPEGLK_.2	NaN	Filtered	1.17369
O00410;O00410-3	IPO5	Importin-5;Isoform 3 of Importin-5	28;46	_QAEETYENIPGQSK_.2	NaN	Filtered	NaN
O00411	POLRMT	DNA-directed RNA polymerase, mitochondrial	1214	_PGAFDLEQVK_.2	16.4056	48.6788	9.46307
O00411	POLRMT	DNA-directed RNA polymerase, mitochondrial	602	_LVPVLYHVYSFR_.3	3.91782	54.6106	5.67965
O00411	POLRMT	DNA-directed RNA polymerase, mitochondrial	113	_DATPVPC[Carbamidomethyl (C)]GR_.2	7.29995	39.9436	12.126
O00411	POLRMT	DNA-directed RNA polymerase, mitochondrial	1206	_ETLQAVPK_.2	4.57631	27.2145	10.9929
O00411	POLRMT	DNA-directed RNA polymerase, mitochondrial	614	_NVQQIGILK_.2	8.20798	22.6904	6.39377
O00411	POLRMT	DNA-directed RNA polymerase, mitochondrial	56	_DWGHVELLEVLQAR_.3	5.85763	15.931	5.24768
O00411	POLRMT	DNA-directed RNA polymerase, mitochondrial	1190	_RFC[Carbamidomethyl (C)]SEPQK_.2	1.52504	1.13907	1.13266
O00411	POLRMT	DNA-directed RNA polymerase, mitochondrial	977	_VAQVLEGFITRK_.3	NaN	31.4773	6.16978
O00411	POLRMT	DNA-directed RNA polymerase, mitochondrial	843	_IHLVNLTGLK_.2	2.40925	14.6038	9.32192
O00411	POLRMT	DNA-directed RNA polymerase, mitochondrial	843	_IHLVNLTGLK_.3	Filtered	2.52038	NaN
O00411	POLRMT	DNA-directed RNA polymerase, mitochondrial	412	_VC[Carbamidomethyl (C)]VVSVEK_.2	Filtered	23.8801	3.8718
O00411	POLRMT	DNA-directed RNA polymerase, mitochondrial	977	_VAQVLEGFITR_.2	Filtered	20.0767	4.4093
O00411	POLRMT	DNA-directed RNA polymerase, mitochondrial	623	_PHPAYVQLLEK_.3	NaN	5.36315	6.64277
O00411	POLRMT	DNA-directed RNA polymerase, mitochondrial	623	_PHPAYVQLLEK_.2	Filtered	5.72099	Filtered
O00411	POLRMT	DNA-directed RNA polymerase, mitochondrial	330	_LQALFTAVLLSEEDRATVLK_.3	NaN	7.87948	Filtered
O00411	POLRMT	DNA-directed RNA polymerase, mitochondrial	783	_LSLAQHLR_.2	Filtered	11.5469	Filtered
O00411	POLRMT	DNA-directed RNA polymerase, mitochondrial	992	_QTVMTVVYGVTR_.2	Filtered	11.3052	Filtered
O00411	POLRMT	DNA-directed RNA polymerase, mitochondrial	72	_QLQAESVSEVVVNRVDVAR_.3	Filtered	8.30365	Filtered
O00411	POLRMT	DNA-directed RNA polymerase, mitochondrial	1049	_AIQHWLTESAR_.3	Filtered	5.6771	Filtered
O00411	POLRMT	DNA-directed RNA polymerase, mitochondrial	170	_QMAGC[Carbamidomethyl (C)]LEDC[Carbamidomethyl (C)]TR_.2	Filtered	2.56982	NaN
O00422;O00422-2	SAP18	Histone deacetylase complex subunit SAP18;Isoform 2 of Histone deacetylase complex subunit SAP18	68;87	_ELTSLVK_.2	62.3047	213.354	408.678
O00422;O00422-2	SAP18	Histone deacetylase complex subunit SAP18;Isoform 2 of Histone deacetylase complex subunit SAP18	75;94	_EVYPEAR_.2	72.88	118.159	365.295
O00422;O00422-2	SAP18	Histone deacetylase complex subunit SAP18;Isoform 2 of Histone deacetylase complex subunit SAP18	7;26	_VTQEEIK_.2	36.2222	83.8493	216.078
O00422;O00422-2	SAP18	Histone deacetylase complex subunit SAP18;Isoform 2 of Histone deacetylase complex subunit SAP18	84;103	_GTHFNFAIVFTDVK_.3	8.8167	67.7658	95.8188
O00422;O00422-2	SAP18	Histone deacetylase complex subunit SAP18;Isoform 2 of Histone deacetylase complex subunit SAP18	115;134	_GTDDSMTLQSQK_.2	6.4844	22.4655	66.7548
O00422;O00422-2	SAP18	Histone deacetylase complex subunit SAP18;Isoform 2 of Histone deacetylase complex subunit SAP18	32;51	_VFTTNNGR_.2	Filtered	26.5325	65.8976
O00422;O00422-2	SAP18	Histone deacetylase complex subunit SAP18;Isoform 2 of Histone deacetylase complex subunit SAP18	75;94	_EVYPEARK_.2	Filtered	2.5754	31.5365
O00422;O00422-2	SAP18	Histone deacetylase complex subunit SAP18;Isoform 2 of Histone deacetylase complex subunit SAP18	7;26	_VTQEEIKK_.2	NaN	6.70081	27.1636
O00422;O00422-2	SAP18	Histone deacetylase complex subunit SAP18;Isoform 2 of Histone deacetylase complex subunit SAP18	105;124	_EIGSTMSGRK_.2	NaN	2.13566	20.7682
O00422;O00422-2	SAP18	Histone deacetylase complex subunit SAP18;Isoform 2 of Histone deacetylase complex subunit SAP18	127;146	_FQIGDYLDIAITPPNR_.2	Filtered	5.16975	10.7316
O00425	IGF2BP3	Insulin-like growth factor 2 mRNA-binding protein 3	27	_IPVSGPFLVK_.2	1476.55	1282.14	1527.27
O00425	IGF2BP3	Insulin-like growth factor 2 mRNA-binding protein 3	441	_IAPAEAPDAK_.2	789.402	618.594	818.374
O00425	IGF2BP3	Insulin-like growth factor 2 mRNA-binding protein 3	453	_MVIITGPPEAQFK_.2	609.102	530.196	854.477
O00425	IGF2BP3	Insulin-like growth factor 2 mRNA-binding protein 3	453	_M[Oxidation (M)]VIITGPPEAQFK_.2	39.4461	55.0508	92.2933
O00425	IGF2BP3	Insulin-like growth factor 2 mRNA-binding protein 3	494	_VPSFAAGR_.2	598.071	755.679	375.561
O00425	IGF2BP3	Insulin-like growth factor 2 mRNA-binding protein 3	553	_IQEILTQVK_.2	370.839	371.596	401.188
O00425	IGF2BP3	Insulin-like growth factor 2 mRNA-binding protein 3	243	_SITILSTPEGTSAAC[Carbamidomethyl (C)]K_.2	278.769	372.369	437.52
O00425	IGF2BP3	Insulin-like growth factor 2 mRNA-binding protein 3	273	_FTEEIPLK_.2	469.649	300.893	250.375
O00425	IGF2BP3	Insulin-like growth factor 2 mRNA-binding protein 3	568	_ALQSGPPQSR_.2	386.609	258.931	290.038
O00425	IGF2BP3	Insulin-like growth factor 2 mRNA-binding protein 3	310	_ITISPLQELTLYNPER_.3	100.836	93.9791	120.456
O00425	IGF2BP3	Insulin-like growth factor 2 mRNA-binding protein 3	310	_ITISPLQELTLYNPER_.2	72.8436	66.96	129.49
O00425	IGF2BP3	Insulin-like growth factor 2 mRNA-binding protein 3	509	_TVNELQNLSSAEVVVPR_.3	102.834	157.638	80.2967
O00425	IGF2BP3	Insulin-like growth factor 2 mRNA-binding protein 3	509	_TVNELQNLSSAEVVVPR_.2	111.49	68.2828	7.91013
O00425	IGF2BP3	Insulin-like growth factor 2 mRNA-binding protein 3	526	_DQTPDENDQVVVK_.2	151.446	181.977	186.106
O00425	IGF2BP3	Insulin-like growth factor 2 mRNA-binding protein 3	281	_ILAHNNFVGR_.2	139.842	89.0243	158.303
O00425	IGF2BP3	Insulin-like growth factor 2 mRNA-binding protein 3	281	_ILAHNNFVGR_.3	5.48407	1.89788	112.793
O00425	IGF2BP3	Insulin-like growth factor 2 mRNA-binding protein 3	53	_AIEALSGK_.2	87.2535	74.3536	273.09
O00425	IGF2BP3	Insulin-like growth factor 2 mRNA-binding protein 3	474	_IKEENFVSPK_.2	115.198	75.356	86.3045
O00425	IGF2BP3	Insulin-like growth factor 2 mRNA-binding protein 3	474	_IKEENFVSPK_.3	40.689	44.9148	33.0307
O00425	IGF2BP3	Insulin-like growth factor 2 mRNA-binding protein 3	539	_ITGHFYAC[Carbamidomethyl (C)]QVAQRK_.4	48.659	78.4168	122.759
O00425	IGF2BP3	Insulin-like growth factor 2 mRNA-binding protein 3	539	_ITGHFYAC[Carbamidomethyl (C)]QVAQRK_.3	23.8723	18.4543	38.2473
O00425	IGF2BP3	Insulin-like growth factor 2 mRNA-binding protein 3	191	_QKPC[Carbamidomethyl (C)]DLPLR_.3	46.9592	39.9396	66.7233
O00425	IGF2BP3	Insulin-like growth factor 2 mRNA-binding protein 3	191	_QKPC[Carbamidomethyl (C)]DLPLR_.2	32.2361	55.6104	45.3082
O00425	IGF2BP3	Insulin-like growth factor 2 mRNA-binding protein 3	539	_ITGHFYAC[Carbamidomethyl (C)]QVAQR_.3	114.707	131.904	30.3667
O00425	IGF2BP3	Insulin-like growth factor 2 mRNA-binding protein 3	61	_IELHGKPIEVEHSVPK_.4	42.8438	38.2757	91.5455
O00425	IGF2BP3	Insulin-like growth factor 2 mRNA-binding protein 3	61	_IELHGKPIEVEHSVPK_.3	4.17972	5.22636	7.67586
O00425	IGF2BP3	Insulin-like growth factor 2 mRNA-binding protein 3	259	_SILEIMHK_.2	51.7837	23.3216	96.0857
O00425	IGF2BP3	Insulin-like growth factor 2 mRNA-binding protein 3	139	_LNGFQLENFTLK_.2	47.6199	50.7547	58.0002
O00425	IGF2BP3	Insulin-like growth factor 2 mRNA-binding protein 3	37	_TGYAFVDC[Carbamidomethyl (C)]PDESWALK_.2	50.5818	33.1844	66.376
O00425	IGF2BP3	Insulin-like growth factor 2 mRNA-binding protein 3	151	_VAYIPDEMAAQQNPLQQPR_.3	32.9703	34.8753	61.0503
O00425	IGF2BP3	Insulin-like growth factor 2 mRNA-binding protein 3	200	_LLVPTQFVGAIIGK_.3	13.9956	9.07726	28.871
O00425	IGF2BP3	Insulin-like growth factor 2 mRNA-binding protein 3	182	_QGSPGSVSK_.2	7.13556	6.36699	9.04011
O00425	IGF2BP3	Insulin-like growth factor 2 mRNA-binding protein 3	339	_AEEEIMKK_.2	1.61572	3.2657	3.47473
O00425	IGF2BP3	Insulin-like growth factor 2 mRNA-binding protein 3	4	_LYIGNLSENAAPSDLESIFK_.2	50.2394	37.6864	60.8058
O00425	IGF2BP3	Insulin-like growth factor 2 mRNA-binding protein 3	4	_LYIGNLSENAAPSDLESIFK_.3	Filtered	8.28423	4.50958
O00425	IGF2BP3	Insulin-like growth factor 2 mRNA-binding protein 3	476	_EENFVSPK_.2	Filtered	Filtered	30.8291
O00425	IGF2BP3	Insulin-like growth factor 2 mRNA-binding protein 3	193	_PC[Carbamidomethyl (C)]DLPLR_.2	Filtered	Filtered	15.2566
O00429;O00429-2;O00429-3;O00429-4;O00429-5;O00429-6;O00429-7;O00429-8;O00429-9	DNM1L	Dynamin-1-like protein;Isoform 4 of Dynamin-1-like protein;Isoform 2 of Dynamin-1-like protein;Isoform 3 of Dynamin-1-like protein;Isoform 5 of Dynamin-1-like protein;Isoform 6 of Dynamin-1-like protein;Isoform 7 of Dynamin-1-like protein;Isoform 8 of Dynamin-1-like protein;Isoform 9 of Dynamin-1-like protein	330;330;330;330;330;343;127;343;343	_SATLLQLITK_.2	5.54944	4.74585	15.0855
O00429;O00429-2;O00429-3;O00429-4;O00429-5;O00429-6;O00429-7;O00429-8;O00429-9	DNM1L	Dynamin-1-like protein;Isoform 4 of Dynamin-1-like protein;Isoform 2 of Dynamin-1-like protein;Isoform 3 of Dynamin-1-like protein;Isoform 5 of Dynamin-1-like protein;Isoform 6 of Dynamin-1-like protein;Isoform 7 of Dynamin-1-like protein;Isoform 8 of Dynamin-1-like protein;Isoform 9 of Dynamin-1-like protein	680;669;654;643;654;693;477;682;656	_DTLQSELVGQLYK_.2	4.11837	2.06665	7.58175
O00429;O00429-2;O00429-3;O00429-4;O00429-5;O00429-6;O00429-7;O00429-8;O00429-9	DNM1L	Dynamin-1-like protein;Isoform 4 of Dynamin-1-like protein;Isoform 2 of Dynamin-1-like protein;Isoform 3 of Dynamin-1-like protein;Isoform 5 of Dynamin-1-like protein;Isoform 6 of Dynamin-1-like protein;Isoform 7 of Dynamin-1-like protein;Isoform 8 of Dynamin-1-like protein;Isoform 9 of Dynamin-1-like protein	354;354;354;354;354;367;151;367;367	_YIETSELC[Carbamidomethyl (C)]GGAR_.2	6.58964	Filtered	11.271
O00429;O00429-2;O00429-3;O00429-4;O00429-5;O00429-6;O00429-7;O00429-8;O00429-9	DNM1L	Dynamin-1-like protein;Isoform 4 of Dynamin-1-like protein;Isoform 2 of Dynamin-1-like protein;Isoform 3 of Dynamin-1-like protein;Isoform 5 of Dynamin-1-like protein;Isoform 6 of Dynamin-1-like protein;Isoform 7 of Dynamin-1-like protein;Isoform 8 of Dynamin-1-like protein;Isoform 9 of Dynamin-1-like protein	620;609;594;583;594;633;417;622;596	_GHAVNLLDVPVPVAR_.3	9.18001	Filtered	5.44893
O00429;O00429-2;O00429-3;O00429-4;O00429-5;O00429-6;O00429-7;O00429-8;O00429-9	DNM1L	Dynamin-1-like protein;Isoform 4 of Dynamin-1-like protein;Isoform 2 of Dynamin-1-like protein;Isoform 3 of Dynamin-1-like protein;Isoform 5 of Dynamin-1-like protein;Isoform 6 of Dynamin-1-like protein;Isoform 7 of Dynamin-1-like protein;Isoform 8 of Dynamin-1-like protein;Isoform 9 of Dynamin-1-like protein	719;708;693;682;693;732;516;721;695	_ALQGASQIIAEIRETHLW_.3	3.75956	NaN	3.13727
O00429;O00429-2;O00429-3;O00429-4;O00429-5;O00429-6;O00429-7;O00429-8;O00429-9	DNM1L	Dynamin-1-like protein;Isoform 4 of Dynamin-1-like protein;Isoform 2 of Dynamin-1-like protein;Isoform 3 of Dynamin-1-like protein;Isoform 5 of Dynamin-1-like protein;Isoform 6 of Dynamin-1-like protein;Isoform 7 of Dynamin-1-like protein;Isoform 8 of Dynamin-1-like protein;Isoform 9 of Dynamin-1-like protein	620;609;594;583;594;633;417;622;596	_GHAVNLLDVPVPVARK_.3	Filtered	Filtered	6.00966
O00442;O00442-2	RTCA	RNA 3'-terminal phosphate cyclase;Isoform 2 of RNA 3'-terminal phosphate cyclase	196;209	_AFVAGVLPFK_.2	23.9431	7.53845	50.0345
O00442;O00442-2	RTCA	RNA 3'-terminal phosphate cyclase;Isoform 2 of RNA 3'-terminal phosphate cyclase	22;22	_VSTALSC[Carbamidomethyl (C)]LLGLPLR_.2	3.30914	6.98422	5.58726
O00442;O00442-2	RTCA	RNA 3'-terminal phosphate cyclase;Isoform 2 of RNA 3'-terminal phosphate cyclase	164;177	_GGGEVIVR_.2	2.10719	2.78093	9.93683
O00442;O00442-2	RTCA	RNA 3'-terminal phosphate cyclase;Isoform 2 of RNA 3'-terminal phosphate cyclase	177;190	_QLNPINLTER_.2	Filtered	8.5926	33.6193
O00442;O00442-2	RTCA	RNA 3'-terminal phosphate cyclase;Isoform 2 of RNA 3'-terminal phosphate cyclase	314;327	_TGPVTLHTQTAIHFAEQIAK_.4	NaN	3.46639	3.29665
O00442;O00442-2	RTCA	RNA 3'-terminal phosphate cyclase;Isoform 2 of RNA 3'-terminal phosphate cyclase	147;160	_FGFIFNC[Carbamidomethyl (C)]DIK_.2	NaN	Filtered	3.81535
O00459	PIK3R2	Phosphatidylinositol 3-kinase regulatory subunit beta	521	_ILLNSER_.2	7.59345	Filtered	12.3224
O00459	PIK3R2	Phosphatidylinositol 3-kinase regulatory subunit beta	573	_IRDQYLVWLTQK_.3	Filtered	Filtered	25.8453
O00459	PIK3R2	Phosphatidylinositol 3-kinase regulatory subunit beta	436	_EDSVEAVGAQLK_.2	Filtered	Filtered	22.263
O00459	PIK3R2	Phosphatidylinositol 3-kinase regulatory subunit beta	2	_[Acetyl (Protein N-term)]AGPEGFQYR_.2	Filtered	Filtered	15.3231
O00459	PIK3R2	Phosphatidylinositol 3-kinase regulatory subunit beta	428	_YQQDQIVK_.2	Filtered	Filtered	13.888
O00459	PIK3R2	Phosphatidylinositol 3-kinase regulatory subunit beta	530	_SRIAEIHESR_.3	Filtered	Filtered	12.078
O00459	PIK3R2	Phosphatidylinositol 3-kinase regulatory subunit beta	245	_ALGATFGPLLLR_.2	Filtered	Filtered	10.8391
O00459	PIK3R2	Phosphatidylinositol 3-kinase regulatory subunit beta	490	_IFEEQGQTQEK_.2	Filtered	Filtered	5.8307
O00459	PIK3R2	Phosphatidylinositol 3-kinase regulatory subunit beta	92	_GPRPLPARPR_.3	Filtered	Filtered	2.93107
O00483	NDUFA4	Cytochrome c oxidase subunit NDUFA4	64	_FYSVNVDYSK_.2	77.3992	156.753	45.1296
O00483	NDUFA4	Cytochrome c oxidase subunit NDUFA4	56	_LGPNDQYK_.2	19.208	84.5894	39.8498
O00487	PSMD14	26S proteasome non-ATPase regulatory subunit 14	155	_VVIDAFR_.2	73.438	38.2683	120.857
O00487	PSMD14	26S proteasome non-ATPase regulatory subunit 14	140	_AVAVVVDPIQSVK_.2	82.5838	28.6255	121.23
O00487	PSMD14	26S proteasome non-ATPase regulatory subunit 14	265	_MTPEQLAIK_.2	18.5908	Filtered	41.1857
O00487	PSMD14	26S proteasome non-ATPase regulatory subunit 14	69	_VIDVFAMPQSGTGVSVEAVDPVFQAK_.3	5.48038	Filtered	7.10654
O00487	PSMD14	26S proteasome non-ATPase regulatory subunit 14	187	_PSIQALIHGLNR_.3	Filtered	8.05871	3.66682
O00487	PSMD14	26S proteasome non-ATPase regulatory subunit 14	224	_SWMEGLTLQDYSEHC[Carbamidomethyl (C)]K_.3	Filtered	Filtered	1.58781
O00505	KPNA3	Importin subunit alpha-4	387	_EAAWAISNLTISGRK_.3	26.6806	48.019	36.5017
O00505	KPNA3	Importin subunit alpha-4	424	_DSQVVQVVLDGLK_.2	11.7682	18.9091	42.4923
O00505	KPNA3	Importin subunit alpha-4	387	_EAAWAISNLTISGR_.2	16.543	Filtered	Filtered
O00505	KPNA3	Importin subunit alpha-4	462	_IEVLQQHENEDIYK_.3	Filtered	Filtered	3.09325
O00506;O00506-2;O00506-3	STK25	Serine/threonine-protein kinase 25;Isoform 2 of Serine/threonine-protein kinase 25;Isoform 3 of Serine/threonine-protein kinase 25	245;168;151	_EFVEAC[Carbamidomethyl (C)]LNK_.2	16.4241	Filtered	18.944
O00541;O00541-2	PES1	Pescadillo homolog;Isoform 2 of Pescadillo homolog	276;276	_LAALSASLAR_.2	110.565	180.128	39.0368
O00541;O00541-2	PES1	Pescadillo homolog;Isoform 2 of Pescadillo homolog	12;12	_GSATNYITR_.2	96.2402	131.324	37.9649
O00541;O00541-2	PES1	Pescadillo homolog;Isoform 2 of Pescadillo homolog	373;368	_ITHQIVDRPGQQTSVIGR_.4	45.6516	77.5318	11.8231
O00541;O00541-2	PES1	Pescadillo homolog;Isoform 2 of Pescadillo homolog	349;344	_SFGGEVSWDK_.2	23.6378	49.6423	12.566
O00541;O00541-2	PES1	Pescadillo homolog;Isoform 2 of Pescadillo homolog	359;354	_SLC[Carbamidomethyl (C)]IGATYDVTDSR_.2	20.1462	61.0035	4.22351
O00541;O00541-2	PES1	Pescadillo homolog;Isoform 2 of Pescadillo homolog	341;336	_EALAFIIR_.2	15.4762	65.9238	2.93005
O00541;O00541-2	PES1	Pescadillo homolog;Isoform 2 of Pescadillo homolog	99;99	_SEWNTVER_.2	40.675	24.8812	17.1646
O00541;O00541-2	PES1	Pescadillo homolog;Isoform 2 of Pescadillo homolog	27;27	_LQLSLADFR_.2	16.3093	48.6852	6.79531
O00541;O00541-2	PES1	Pescadillo homolog;Isoform 2 of Pescadillo homolog	250;250	_LEGQAQAEAK_.2	16.955	17.242	11.9363
O00541;O00541-2	PES1	Pescadillo homolog;Isoform 2 of Pescadillo homolog	72;72	_FLLHEPIVNK_.3	8.7662	22.7086	3.65761
O00541;O00541-2	PES1	Pescadillo homolog;Isoform 2 of Pescadillo homolog	42;42	_GIYPHEPK_.2	4.12189	7.13819	2.60338
O00541;O00541-2	PES1	Pescadillo homolog;Isoform 2 of Pescadillo homolog	27;27	_LQLSLADFRR_.3	NaN	21.3369	1.14106
O00541;O00541-2	PES1	Pescadillo homolog;Isoform 2 of Pescadillo homolog	524;519	_LAQEEESEAK_.2	6.38116	1.84337	Filtered
O00560;O00560-2;O00560-3	SDCBP	Syntenin-1;Isoform 2 of Syntenin-1;Isoform 3 of Syntenin-1	2;2;2	_[Acetyl (Protein N-term)]SLYPSLEDLK_.2	11.5075	16.1644	5.44725
O00560;O00560-2;O00560-3	SDCBP	Syntenin-1;Isoform 2 of Syntenin-1;Isoform 3 of Syntenin-1	110;109;104	_QGIREVILC[Carbamidomethyl (C)]K_.3	16.2031	Filtered	16.0102
O00560;O00560-2;O00560-3	SDCBP	Syntenin-1;Isoform 2 of Syntenin-1;Isoform 3 of Syntenin-1	289;288;283	_SLMDHTIPEV_.2	NaN	8.45378	5.11847
O00566	MPHOSPH10	U3 small nucleolar ribonucleoprotein protein MPP10	395	_RPENSLLEETLHFDHAVR_.4	12.4486	8.59455	15.8772
O00566	MPHOSPH10	U3 small nucleolar ribonucleoprotein protein MPP10	467	_LSLAEIYEQEYIK_.2	8.0846	17.4001	6.11803
O00566	MPHOSPH10	U3 small nucleolar ribonucleoprotein protein MPP10	45	_VLYDFNK_.2	5.01033	9.95474	11.0098
O00566	MPHOSPH10	U3 small nucleolar ribonucleoprotein protein MPP10	507	_LDALSNFHFIPKPPVPEIK_.4	7.80934	7.88034	4.83712
O00566	MPHOSPH10	U3 small nucleolar ribonucleoprotein protein MPP10	507	_LDALSNFHFIPKPPVPEIK_.3	1.60286	2.00921	1.8159
O00566	MPHOSPH10	U3 small nucleolar ribonucleoprotein protein MPP10	642	_SSQAFFSK_.2	10.9342	6.62219	Filtered
O00567	NOP56	Nucleolar protein 56	271	_VVSLSEYR_.2	596.676	930.686	156.586
O00567	NOP56	Nucleolar protein 56	91	_VLLGVGDPK_.2	397.463	627.133	131.569
O00567	NOP56	Nucleolar protein 56	382	_IDC[Carbamidomethyl (C)]FSEVPTSVFGEK_.2	232.42	377.565	66.1745
O00567	NOP56	Nucleolar protein 56	382	_IDC[Carbamidomethyl (C)]FSEVPTSVFGEK_.3	8.76609	23.0397	5.24132
O00567	NOP56	Nucleolar protein 56	243	_AILDASR_.2	242.901	378.043	42.711
O00567	NOP56	Nucleolar protein 56	135	_GLTDLSAC[Carbamidomethyl (C)]K_.2	209.64	377.3	49.5992
O00567	NOP56	Nucleolar protein 56	348	_YGLIFHSTFIGR_.3	160.779	399.762	27.1585
O00567	NOP56	Nucleolar protein 56	565	_EEPVSSGPEEAVGK_.2	208.413	305.498	30.5176
O00567	NOP56	Nucleolar protein 56	405	_LSFYETGEIPRK_.3	107.037	373.758	40.4535
O00567	NOP56	Nucleolar protein 56	405	_LSFYETGEIPRK_.2	5.29749	12.7636	3.30267
O00567	NOP56	Nucleolar protein 56	308	_LIAHAGSLTNLAK_.3	79.763	199.41	36.1038
O00567	NOP56	Nucleolar protein 56	308	_LIAHAGSLTNLAK_.2	26.0999	54.101	15.3929
O00567	NOP56	Nucleolar protein 56	21	_EVEEISLLQPQVEESVLNLGK_.3	65.3727	186.582	33.0412
O00567	NOP56	Nucleolar protein 56	21	_EVEEISLLQPQVEESVLNLGK_.2	13.3224	36.1485	4.83202
O00567	NOP56	Nucleolar protein 56	289	_MSQVAPSLSALIGEAVGAR_.3	33.5853	113.785	30.2115
O00567	NOP56	Nucleolar protein 56	289	_MSQVAPSLSALIGEAVGAR_.2	29.2743	61.518	14.8255
O00567	NOP56	Nucleolar protein 56	203	_IINDNATYC[Carbamidomethyl (C)]R_.2	71.8571	134.164	34.0156
O00567	NOP56	Nucleolar protein 56	321	_YPASTVQILGAEK_.2	73.1045	129.87	36.9391
O00567	NOP56	Nucleolar protein 56	189	_VREWYGYHFPELVK_.4	29.3613	152.822	31.9731
O00567	NOP56	Nucleolar protein 56	189	_VREWYGYHFPELVK_.3	3.69291	5.39725	3.88817
O00567	NOP56	Nucleolar protein 56	144	_AQLGLGHSYSR_.3	37.3269	30.3987	66.5097
O00567	NOP56	Nucleolar protein 56	144	_AQLGLGHSYSR_.2	12.368	18.1879	6.8628
O00567	NOP56	Nucleolar protein 56	48	_LVAFC[Carbamidomethyl (C)]PFASSQVALENANAVSEGVVHEDLR_.4	49.4464	90.885	15.1062
O00567	NOP56	Nucleolar protein 56	541	_EETVNDPEEAGHR_.3	29.2271	46.0965	7.86308
O00567	NOP56	Nucleolar protein 56	423	_EAMVQAEEAAAEITR_.2	25.1148	38.4855	13.186
O00567	NOP56	Nucleolar protein 56	78	_LLLETHLPSKK_.3	17.9391	31.9823	13.6577
O00567	NOP56	Nucleolar protein 56	100	_IGAAIQEELGYNC[Carbamidomethyl (C)]QTGGVIAEILR_.3	22.4681	28.199	12.5686
O00567	NOP56	Nucleolar protein 56	279	_QSLHTYLR_.2	16.0468	38.5378	Filtered
O00567	NOP56	Nucleolar protein 56	127	_LHFHNLVK_.2	14.6825	21.1168	7.8672
O00567	NOP56	Nucleolar protein 56	453	_RLAALALASSENSSSTPEEC[Carbamidomethyl (C)]EEMSEKPK_.4	7.79859	20.6311	3.01885
O00567	NOP56	Nucleolar protein 56	78	_LLLETHLPSK_.2	42.539	58.2292	10.9251
O00567	NOP56	Nucleolar protein 56	78	_LLLETHLPSK_.3	NaN	9.86168	5.54995
O00567	NOP56	Nucleolar protein 56	213	_LAQFIGNR_.2	23.7792	77.5479	Filtered
O00567	NOP56	Nucleolar protein 56	423	_EAMVQAEEAAAEITRK_.3	Filtered	28.6021	15.8334
O00567	NOP56	Nucleolar protein 56	231	_LEELTMDGAK_.2	15.2187	29.1181	Filtered
O00567	NOP56	Nucleolar protein 56	191	_EWYGYHFPELVK_.3	NaN	12.8944	1.73572
O00567	NOP56	Nucleolar protein 56	222	_ELNEDKLEK_.2	7.00636	NaN	Filtered
O00567	NOP56	Nucleolar protein 56	397	_LREQVEER_.2	NaN	4.88844	NaN
O00571	DDX3X	ATP-dependent RNA helicase DDX3X	504	_GLDISNVK_.2	207.795	1172.83	1219.68
O00571	DDX3X	ATP-dependent RNA helicase DDX3X	555	_DLLDLLVEAK_.2	154.646	674.988	1066.89
O00571	DDX3X	ATP-dependent RNA helicase DDX3X	82	_SSFFSDR_.2	239.644	839.651	787.991
O00571	DDX3X	ATP-dependent RNA helicase DDX3X	67	_DAYSSFGSR_.2	112.066	581.202	886.984
O00571	DDX3X	ATP-dependent RNA helicase DDX3X	336	_IGLDFC[Carbamidomethyl (C)]K_.2	109.816	675.528	734.867
O00571	DDX3X	ATP-dependent RNA helicase DDX3X	593	_FSGGFGAR_.2	160.711	469.278	728.991
O00571	DDX3X	ATP-dependent RNA helicase DDX3X	428	_RSFLLDLLNATGK_.3	55.4395	372.533	631.808
O00571	DDX3X	ATP-dependent RNA helicase DDX3X	428	_RSFLLDLLNATGK_.2	3.5998	15.9383	15.0061
O00571	DDX3X	ATP-dependent RNA helicase DDX3X	419	_VVWVEESDK_.2	93.4604	344.162	641.928
O00571	DDX3X	ATP-dependent RNA helicase DDX3X	265	_QYPISLVLAPTR_.2	111.823	480.702	398.595
O00571	DDX3X	ATP-dependent RNA helicase DDX3X	209	_HAIPIIK_.2	100.035	389.313	495.815
O00571	DDX3X	ATP-dependent RNA helicase DDX3X	277	_ELAVQIYEEARK_.3	98.9904	336.722	322.513
O00571	DDX3X	ATP-dependent RNA helicase DDX3X	277	_ELAVQIYEEARK_.2	16.4486	55.8929	18.9572
O00571	DDX3X	ATP-dependent RNA helicase DDX3X	441	_DSLTLVFVETK_.2	76.1468	274.327	401.59
O00571	DDX3X	ATP-dependent RNA helicase DDX3X	295	_VRPC[Carbamidomethyl (C)]VVYGGADIGQQIRDLER_.4	71.338	157.461	512.286
O00571	DDX3X	ATP-dependent RNA helicase DDX3X	429	_SFLLDLLNATGK_.2	49.3041	261.233	338.832
O00571	DDX3X	ATP-dependent RNA helicase DDX3X	343	_YLVLDEADR_.2	33.4253	330.894	193.258
O00571	DDX3X	ATP-dependent RNA helicase DDX3X	316	_GC[Carbamidomethyl (C)]HLLVATPGR_.2	28.4855	109.96	136.458
O00571	DDX3X	ATP-dependent RNA helicase DDX3X	316	_GC[Carbamidomethyl (C)]HLLVATPGR_.3	9.25353	49.2817	162.614
O00571	DDX3X	ATP-dependent RNA helicase DDX3X	419	_VVWVEESDKR_.3	30.0972	143.803	139.744
O00571	DDX3X	ATP-dependent RNA helicase DDX3X	419	_VVWVEESDKR_.2	11.8944	27.4232	16.8537
O00571	DDX3X	ATP-dependent RNA helicase DDX3X	218	_RDLMAC[Carbamidomethyl (C)]AQTGSGK_.3	35.2582	128.008	205.362
O00571	DDX3X	ATP-dependent RNA helicase DDX3X	408	_VGSTSENITQK_.2	35.1432	131.697	198.625
O00571	DDX3X	ATP-dependent RNA helicase DDX3X	479	_DREEALHQFR_.3	16.217	90.4287	138.175
O00571	DDX3X	ATP-dependent RNA helicase DDX3X	295	_VRPC[Carbamidomethyl (C)]VVYGGADIGQQIR_.3	24.2262	150.688	45.0647
O00571	DDX3X	ATP-dependent RNA helicase DDX3X	102	_SDYDGIGSR_.2	14.9955	95.042	19.192
O00571	DDX3X	ATP-dependent RNA helicase DDX3X	604	_QSSGASSSSFSSSR_.2	15.4002	51.865	28.4839
O00571	DDX3X	ATP-dependent RNA helicase DDX3X	139	_PLPPSERLEQELFSGGNTGINFEK_.4	3.6861	25.2794	46.7942
O00571	DDX3X	ATP-dependent RNA helicase DDX3X	131	_SDEDDWSK_.2	5.10359	8.27449	40.1183
O00571	DDX3X	ATP-dependent RNA helicase DDX3X	492	_SPILVATAVAAR_.2	313.086	1234.52	1154.92
O00571	DDX3X	ATP-dependent RNA helicase DDX3X	492	_SPILVATAVAAR_.3	Filtered	Filtered	10.1498
O00571	DDX3X	ATP-dependent RNA helicase DDX3X	535	_VGNLGLATSFFNER_.2	237.433	752.689	926.63
O00571	DDX3X	ATP-dependent RNA helicase DDX3X	535	_VGNLGLATSFFNER_.3	Filtered	35.2037	53.2075
O00571	DDX3X	ATP-dependent RNA helicase DDX3X	512	_HVINFDLPSDIEEYVHR_.3	112.2	428.947	675.863
O00571	DDX3X	ATP-dependent RNA helicase DDX3X	512	_HVINFDLPSDIEEYVHR_.4	Filtered	Filtered	5.72714
O00571	DDX3X	ATP-dependent RNA helicase DDX3X	565	_QEVPSWLENMAYEHHYK_.4	7.05965	34.3617	94.2192
O00571	DDX3X	ATP-dependent RNA helicase DDX3X	565	_QEVPSWLENMAYEHHYK_.3	NaN	4.63764	5.80084
O00571	DDX3X	ATP-dependent RNA helicase DDX3X	388	_EIQMLAR_.2	Filtered	83.526	30.0008
O00571	DDX3X	ATP-dependent RNA helicase DDX3X	200	_YTRPTPVQK_.2	2.51878	21.8816	14.5415
O00571	DDX3X	ATP-dependent RNA helicase DDX3X	200	_YTRPTPVQK_.3	Filtered	1.6654	35.3569
O00571	DDX3X	ATP-dependent RNA helicase DDX3X	441	_DSLTLVFVETKK_.2	NaN	18.6151	32.1286
O00571	DDX3X	ATP-dependent RNA helicase DDX3X	441	_DSLTLVFVETKK_.3	Filtered	6.92358	10.7833
O00571	DDX3X	ATP-dependent RNA helicase DDX3X	56	_DSSGWSSSK_.2	Filtered	8.07275	48.4495
O00571	DDX3X	ATP-dependent RNA helicase DDX3X	219	_DLMAC[Carbamidomethyl (C)]AQTGSGK_.2	Filtered	16.9994	15.246
O00571	DDX3X	ATP-dependent RNA helicase DDX3X	453	_GADSLEDFLYHEGYAC[Carbamidomethyl (C)]TSIHGDR_.4	NaN	7.04689	21.0388
O00571	DDX3X	ATP-dependent RNA helicase DDX3X	146	_LEQELFSGGNTGINFEK_.2	NaN	11.5156	6.49577
O00571	DDX3X	ATP-dependent RNA helicase DDX3X	601	_DYRQSSGASSSSFSSSR_.3	NaN	NaN	14.0638
O00629	KPNA4	Importin subunit alpha-3	30	_NEVVVELRK_.2	6.26378	11.6638	5.20392
O00712;O00712-2;O00712-4;O00712-5;P08651;P08651-2;P08651-3;P08651-4;P08651-5;P08651-6;Q12857;Q12857-2;Q12857-3;Q12857-4;Q14938;Q14938-2;Q14938-3;Q14938-4;Q14938-5;Q14938-6	NFIB;NFIB;NFIB;NFIB;NFIC;NFIC;NFIC;NFIC;NFIC;NFIC;NFIA;NFIA;NFIA;NFIA;NFIX;NFIX;NFIX;NFIX;NFIX;NFIX	Nuclear factor 1 B-type;Isoform 3 of Nuclear factor 1 B-type;Isoform 4 of Nuclear factor 1 B-type;Isoform 5 of Nuclear factor 1 B-type;Nuclear factor 1 C-type;Isoform 1 of Nuclear factor 1 C-type;Isoform 2 of Nuclear factor 1 C-type;Isoform 3 of Nuclear factor 1 C-type;Isoform 5 of Nuclear factor 1 C-type;Isoform 6 of Nuclear factor 1 C-type;Nuclear factor 1 A-type;Isoform 2 of Nuclear factor 1 A…	140;140;191;140;140;131;131;131;140;140;139;139;131;184;139;139;139;131;138;131	_GIPLESTDGER_.2	17.0444	9.0605	7.6329
O00743;O00743-2;O00743-3	PPP6C	Serine/threonine-protein phosphatase 6 catalytic subunit;Isoform 2 of Serine/threonine-protein phosphatase 6 catalytic subunit;Isoform 3 of Serine/threonine-protein phosphatase 6 catalytic subunit	18;18;18	_YLPENDLK_.2	16.4209	9.4109	71.6284
O00743;O00743-2;O00743-3	PPP6C	Serine/threonine-protein phosphatase 6 catalytic subunit;Isoform 2 of Serine/threonine-protein phosphatase 6 catalytic subunit;Isoform 3 of Serine/threonine-protein phosphatase 6 catalytic subunit	220;198;257	_VTNEFVHINNLK_.3	16.0052	29.4054	17.1931
O00743;O00743-2;O00743-3	PPP6C	Serine/threonine-protein phosphatase 6 catalytic subunit;Isoform 2 of Serine/threonine-protein phosphatase 6 catalytic subunit;Isoform 3 of Serine/threonine-protein phosphatase 6 catalytic subunit	220;198;257	_VTNEFVHINNLK_.2	4.24242	16.3835	7.93483
O00743;O00743-2;O00743-3	PPP6C	Serine/threonine-protein phosphatase 6 catalytic subunit;Isoform 2 of Serine/threonine-protein phosphatase 6 catalytic subunit;Isoform 3 of Serine/threonine-protein phosphatase 6 catalytic subunit	211;189;248	_GAGWLFGAK_.2	23.3551	2.38339	31.075
O00743;O00743-2;O00743-3	PPP6C	Serine/threonine-protein phosphatase 6 catalytic subunit;Isoform 2 of Serine/threonine-protein phosphatase 6 catalytic subunit;Isoform 3 of Serine/threonine-protein phosphatase 6 catalytic subunit	2;2;2	_APLDLDK_.2	Filtered	34.7885	17.5302
O00743;O00743-2;O00743-3	PPP6C	Serine/threonine-protein phosphatase 6 catalytic subunit;Isoform 2 of Serine/threonine-protein phosphatase 6 catalytic subunit;Isoform 3 of Serine/threonine-protein phosphatase 6 catalytic subunit	276;254;313	_DVNTREPK_.2	Filtered	Filtered	24.7626
O00743;O00743-2;O00743-3	PPP6C	Serine/threonine-protein phosphatase 6 catalytic subunit;Isoform 2 of Serine/threonine-protein phosphatase 6 catalytic subunit;Isoform 3 of Serine/threonine-protein phosphatase 6 catalytic subunit	189;167;226	_GAFC[Carbamidomethyl (C)]DLVWSDPEDVDTWAISPR_.3	Filtered	Filtered	8.17907
O00743;O00743-2;O00743-3	PPP6C	Serine/threonine-protein phosphatase 6 catalytic subunit;Isoform 2 of Serine/threonine-protein phosphatase 6 catalytic subunit;Isoform 3 of Serine/threonine-protein phosphatase 6 catalytic subunit	178;156;215	_TIERNQEIPHK_.3	Filtered	Filtered	1.29689
O00764	PDXK	Pyridoxal kinase	140	_VVPLADIITPNQFEAELLSGRK_.3	10.0039	6.62057	101.091
O00764	PDXK	Pyridoxal kinase	77	_YDYVLTGYTR_.2	19.7481	Filtered	52.8503
O00764	PDXK	Pyridoxal kinase	7	_VLSIQSHVIR_.3	4.68301	1.48691	54.1099
O00764	PDXK	Pyridoxal kinase	7	_VLSIQSHVIR_.2	Filtered	Filtered	9.56414
O00764	PDXK	Pyridoxal kinase	259	_TVSTLHHVLQR_.3	3.46587	Filtered	4.78353
O00767	SCD	Stearoyl-CoA desaturase	197	_GSTLDLSDLEAEK_.2	68.036	41.7006	53.7293
O14545	TRAFD1	TRAF-type zinc finger domain-containing protein 1	19	_EIPVFNFTIHEIHC[Carbamidomethyl (C)]QR_.3	13.5345	9.65004	33.2199
O14545	TRAFD1	TRAF-type zinc finger domain-containing protein 1	19	_EIPVFNFTIHEIHC[Carbamidomethyl (C)]QR_.4	7.85021	2.94502	9.39442
O14545	TRAFD1	TRAF-type zinc finger domain-containing protein 1	551	_VTPAAANYR_.2	27.3028	8.34957	24.9576
O14545	TRAFD1	TRAF-type zinc finger domain-containing protein 1	188	_AFESDVFHNR_.3	5.81422	6.2539	20.928
O14545	TRAFD1	TRAF-type zinc finger domain-containing protein 1	486	_LSNSDSQDIQGR_.2	2.33255	3.30091	7.94523
O14545	TRAFD1	TRAF-type zinc finger domain-containing protein 1	113	_TELC[Carbamidomethyl (C)]GNC[Carbamidomethyl (C)]GR_.2	4.0343	Filtered	5.13568
O14561	NDUFAB1	Acyl carrier protein, mitochondrial	138	_LMC[Carbamidomethyl (C)]PQEIVDYIADKK_.3	5.39398	4.95608	9.66471
O14602;P47813	EIF1AY;EIF1AX	Eukaryotic translation initiation factor 1A, Y-chromosomal;Eukaryotic translation initiation factor 1A, X-chromosomal	30;30	_EDGQEYAQVIK_.2	14.2842	15.1603	112.151
O14602;P47813	EIF1AY;EIF1AX	Eukaryotic translation initiation factor 1A, Y-chromosomal;Eukaryotic translation initiation factor 1A, X-chromosomal	105;105	_AYGELPEHAK_.2	20.4549	11.9488	90.7264
O14602;P47813	EIF1AY;EIF1AX	Eukaryotic translation initiation factor 1A, Y-chromosomal;Eukaryotic translation initiation factor 1A, X-chromosomal	69;69	_VWINTSDIILVGLR_.2	NaN	4.36947	2.34233
O14602;P47813	EIF1AY;EIF1AX	Eukaryotic translation initiation factor 1A, Y-chromosomal;Eukaryotic translation initiation factor 1A, X-chromosomal	69;69	_VWINTSDIILVGLR_.3	Filtered	2.44049	2.60787
O14602;P47813	EIF1AY;EIF1AX	Eukaryotic translation initiation factor 1A, Y-chromosomal;Eukaryotic translation initiation factor 1A, X-chromosomal	95;95	_YNADEAR_.2	Filtered	Filtered	24.1399
O14602;P47813	EIF1AY;EIF1AX	Eukaryotic translation initiation factor 1A, Y-chromosomal;Eukaryotic translation initiation factor 1A, X-chromosomal	69;69	_VWINTSDIILVGLRDYQDNK_.3	Filtered	Filtered	13.9783
O14617;O14617-4;O14617-5	AP3D1	AP-3 complex subunit delta-1;Isoform 4 of AP-3 complex subunit delta-1;Isoform 5 of AP-3 complex subunit delta-1	177;177;177	_YPESLRPAFPR_.3	4.77575	16.7094	17.4048
O14617;O14617-4;O14617-5	AP3D1	AP-3 complex subunit delta-1;Isoform 4 of AP-3 complex subunit delta-1;Isoform 5 of AP-3 complex subunit delta-1	244;244;244	_LFGALTPLEPR_.2	16.641	3.36351	13.0333
O14617;O14617-4;O14617-5	AP3D1	AP-3 complex subunit delta-1;Isoform 4 of AP-3 complex subunit delta-1;Isoform 5 of AP-3 complex subunit delta-1	572;572;572	_ASC[Carbamidomethyl (C)]ILQLVK_.2	NaN	3.80891	3.86556
O14617;O14617-4;O14617-5	AP3D1	AP-3 complex subunit delta-1;Isoform 4 of AP-3 complex subunit delta-1;Isoform 5 of AP-3 complex subunit delta-1	217;217;217	_NYLSLAPLFFK_.2	Filtered	Filtered	7.12725
O14641	DVL2	Segment polarity protein dishevelled homolog DVL-2	16	_VIYHLDEEETPYLVK_.3	10.5989	7.06742	10.7698
O14641	DVL2	Segment polarity protein dishevelled homolog DVL-2	2	_[Acetyl (Protein N-term)]AGSSTGGGGVGETK_.2	6.86126	1.25572	2.65621
O14641	DVL2	Segment polarity protein dishevelled homolog DVL-2	344	_PGPIVLTVAK_.2	Filtered	1.46732	2.13326
O14641	DVL2	Segment polarity protein dishevelled homolog DVL-2	38	_ITLGDFK_.2	Filtered	Filtered	6.35957
O14641	DVL2	Segment polarity protein dishevelled homolog DVL-2	45	_SVLQRPAGAK_.2	NaN	1.25027	NaN
O14730;O14730-2	RIOK3	Serine/threonine-protein kinase RIO3;Isoform 2 of Serine/threonine-protein kinase RIO3	342;342	_AGIPC[Carbamidomethyl (C)]PTVVLLK_.2	52.8514	46.8975	44.6113
O14730;O14730-2	RIOK3	Serine/threonine-protein kinase RIO3;Isoform 2 of Serine/threonine-protein kinase RIO3	109;109	_VSISFENYRK_.3	3.74255	Filtered	6.46116
O14737	PDCD5	Programmed cell death protein 5	87	_VSEQGLIEILK_.2	7.09641	3.88696	60.8438
O14737	PDCD5	Programmed cell death protein 5	14	_LAELQAK_.2	5.36414	2.95928	55.764
O14737	PDCD5	Programmed cell death protein 5	56	_LSNLALVKPEK_.2	2.91658	NaN	37.0953
O14737	PDCD5	Programmed cell death protein 5	56	_LSNLALVKPEK_.3	3.47261	Filtered	20.4974
O14737	PDCD5	Programmed cell death protein 5	41	_NSILAQVLDQSAR_.2	11.6158	Filtered	51.936
O14737	PDCD5	Programmed cell death protein 5	87	_VSEQGLIEILKK_.3	2.59641	Filtered	16.3747
O14737	PDCD5	Programmed cell death protein 5	69	_AVENYLIQMAR_.2	Filtered	Filtered	37.864
O14737	PDCD5	Programmed cell death protein 5	80	_YGQLSEK_.2	Filtered	Filtered	37.0026
O14737	PDCD5	Programmed cell death protein 5	21	_HGDPGDAAQQEAK_.2	Filtered	Filtered	3.63273
O14744	PRMT5	Protein arginine N-methyltransferase 5	369	_GPLVNASLR_.2	38151	69037.8	23258.7
O14744	PRMT5	Protein arginine N-methyltransferase 5	228	_AAILPTSIFLTNK_.2	24491.4	65059.2	19981.6
O14744	PRMT5	Protein arginine N-methyltransferase 5	228	_AAILPTSIFLTNK_.3	52.9892	37.6789	33.1405
O14744	PRMT5	Protein arginine N-methyltransferase 5	86	_LSPWIRPDSK_.2	6926.62	14283.8	5536.79
O14744	PRMT5	Protein arginine N-methyltransferase 5	86	_LSPWIRPDSK_.3	5936.42	11093.5	4385.56
O14744	PRMT5	Protein arginine N-methyltransferase 5	69	_SDLLLSGR_.2	11710	27378.7	3707.26
O14744	PRMT5	Protein arginine N-methyltransferase 5	19	_DLNC[Carbamidomethyl (C)]VPEIADTLGAVAK_.2	7183.75	15831.5	3051.49
O14744	PRMT5	Protein arginine N-methyltransferase 5	19	_DLNC[Carbamidomethyl (C)]VPEIADTLGAVAK_.3	1084.85	2557.91	548.077
O14744	PRMT5	Protein arginine N-methyltransferase 5	228	_AAILPTSIFLTNKK_.3	6384.62	12132.6	5807.7
O14744	PRMT5	Protein arginine N-methyltransferase 5	228	_AAILPTSIFLTNKK_.2	1404.75	2818.04	1222.23
O14744	PRMT5	Protein arginine N-methyltransferase 5	221	_WLGEPIK_.2	7799.61	19008.8	2908.06
O14744	PRMT5	Protein arginine N-methyltransferase 5	2	_[Acetyl (Protein N-term)]AAMAVGGAGGSR_.2	3931.34	10086.7	2198.76
O14744	PRMT5	Protein arginine N-methyltransferase 5	2	_[Acetyl (Protein N-term)]AAM[Oxidation (M)]AVGGAGGSR_.2	1307.64	6965.78	4223.18
O14744	PRMT5	Protein arginine N-methyltransferase 5	334	_YSQYQQAIYK_.2	7901.42	14585.1	4681.63
O14744	PRMT5	Protein arginine N-methyltransferase 5	77	_DWNTLIVGK_.2	6315.72	12939.9	2044.1
O14744	PRMT5	Protein arginine N-methyltransferase 5	344	_C[Carbamidomethyl (C)]LLDRVPEEEK_.3	5012.38	6841.25	3717.88
O14744	PRMT5	Protein arginine N-methyltransferase 5	344	_C[Carbamidomethyl (C)]LLDRVPEEEK_.2	41.214	50.746	44.9217
O14744	PRMT5	Protein arginine N-methyltransferase 5	611	_VWYEWAVTAPVC[Carbamidomethyl (C)]SAIHNPTGR_.3	3244.35	7024.7	3276.69
O14744	PRMT5	Protein arginine N-methyltransferase 5	611	_VWYEWAVTAPVC[Carbamidomethyl (C)]SAIHNPTGR_.4	3.08187	5.79945	3.54883
O14744	PRMT5	Protein arginine N-methyltransferase 5	52	_REFIQEPAK_.2	3508.8	7149.31	2386.3
O14744	PRMT5	Protein arginine N-methyltransferase 5	52	_REFIQEPAK_.3	9.66345	38.2063	45.3889
O14744	PRMT5	Protein arginine N-methyltransferase 5	422	_EWVAPEK_.2	3059.9	6560.22	1440.83
O14744	PRMT5	Protein arginine N-methyltransferase 5	459	_DDGVSIPGEYTSFLAPISSSK_.2	2424.1	3901.17	3337.17
O14744	PRMT5	Protein arginine N-methyltransferase 5	459	_DDGVSIPGEYTSFLAPISSSK_.3	286.048	568.939	450.204
O14744	PRMT5	Protein arginine N-methyltransferase 5	491	_DRDPEAQFEMPYVVR_.3	2438.16	5779.58	1529.89
O14744	PRMT5	Protein arginine N-methyltransferase 5	491	_DRDPEAQFEM[Oxidation (M)]PYVVR_.3	146.24	594.747	295.656
O14744	PRMT5	Protein arginine N-methyltransferase 5	594	_EGQTIC[Carbamidomethyl (C)]VR_.2	2440.89	4708.71	1245.97
O14744	PRMT5	Protein arginine N-methyltransferase 5	86	_LSPWIRPDSKVEK_.3	1481.52	1484.33	3406.73
O14744	PRMT5	Protein arginine N-methyltransferase 5	86	_LSPWIRPDSKVEK_.4	434.932	337.334	1127.21
O14744	PRMT5	Protein arginine N-methyltransferase 5	86	_LSPWIRPDSKVEK_.2	NaN	1	3.0141
O14744	PRMT5	Protein arginine N-methyltransferase 5	194	_TLC[Carbamidomethyl (C)]DYSK_.2	1802	3071.87	1813.64
O14744	PRMT5	Protein arginine N-methyltransferase 5	155	_VPLVAPEDLR_.2	1252.63	3552.89	351.39
O14744	PRMT5	Protein arginine N-methyltransferase 5	260	_LEVQFIITGTNHHSEK_.4	767.026	2800.35	795.512
O14744	PRMT5	Protein arginine N-methyltransferase 5	260	_LEVQFIITGTNHHSEK_.3	28.2587	332.695	383.511
O14744	PRMT5	Protein arginine N-methyltransferase 5	260	_LEVQFIITGTNHHSEK_.2	2.99495	4.59818	1.56356
O14744	PRMT5	Protein arginine N-methyltransferase 5	53	_EFIQEPAK_.2	388.762	994.055	3669.04
O14744	PRMT5	Protein arginine N-methyltransferase 5	201	_RIAVALEIGADLPSNHVIDRWLGEPIK_.4	1054.89	1385.18	2179.06
O14744	PRMT5	Protein arginine N-methyltransferase 5	201	_RIAVALEIGADLPSNHVIDRWLGEPIK_.5	65.5074	56.0191	129.982
O14744	PRMT5	Protein arginine N-methyltransferase 5	185	_TWM[Oxidation (M)]WWHNFR_.3	905.314	2427.82	541.924
O14744	PRMT5	Protein arginine N-methyltransferase 5	185	_TWM[Oxidation (M)]WWHNFR_.2	92.74	184.288	50.3904
O14744	PRMT5	Protein arginine N-methyltransferase 5	185	_TWMWWHNFR_.3	18.2096	153.769	32.2917
O14744	PRMT5	Protein arginine N-methyltransferase 5	241	_KGFPVLSK_.2	916.173	1781.97	925.584
O14744	PRMT5	Protein arginine N-methyltransferase 5	355	_DTNVQVLMVLGAGR_.2	601.91	1529.31	431.056
O14744	PRMT5	Protein arginine N-methyltransferase 5	355	_DTNVQVLM[Oxidation (M)]VLGAGR_.2	144.691	529.447	116.345
O14744	PRMT5	Protein arginine N-methyltransferase 5	355	_DTNVQVLMVLGAGR_.3	5.81911	17.7385	11.4355
O14744	PRMT5	Protein arginine N-methyltransferase 5	355	_DTNVQVLM[Oxidation (M)]VLGAGR_.3	4.42671	20.9652	2.71356
O14744	PRMT5	Protein arginine N-methyltransferase 5	36	_QGFDFLC[Carbamidomethyl (C)]MPVFHPR_.3	529.892	1040.77	797.334
O14744	PRMT5	Protein arginine N-methyltransferase 5	36	_QGFDFLC[Carbamidomethyl (C)]MPVFHPR_.2	8.4078	47.3869	29.447
O14744	PRMT5	Protein arginine N-methyltransferase 5	201	_RIAVALEIGADLPSNHVIDR_.3	191.969	988.603	87.8251
O14744	PRMT5	Protein arginine N-methyltransferase 5	201	_RIAVALEIGADLPSNHVIDR_.4	36.3848	541.75	67.83
O14744	PRMT5	Protein arginine N-methyltransferase 5	61	_NRPGPQTR_.2	288.96	663.54	531.228
O14744	PRMT5	Protein arginine N-methyltransferase 5	242	_GFPVLSK_.2	103.516	499.974	860.582
O14744	PRMT5	Protein arginine N-methyltransferase 5	610	_KVWYEWAVTAPVC[Carbamidomethyl (C)]SAIHNPTGR_.4	151.077	367.409	226.163
O14744	PRMT5	Protein arginine N-methyltransferase 5	610	_KVWYEWAVTAPVC[Carbamidomethyl (C)]SAIHNPTGR_.3	10.1323	6.00111	6.84897
O14744	PRMT5	Protein arginine N-methyltransferase 5	69	_SDLLLSGRDWNTLIVGK_.3	117.01	339.077	261.593
O14744	PRMT5	Protein arginine N-methyltransferase 5	14	_VSSGRDLNC[Carbamidomethyl (C)]VPEIADTLGAVAK_.3	48.8111	77.4357	354.213
O14744	PRMT5	Protein arginine N-methyltransferase 5	588	_QPITVREGQTIC[Carbamidomethyl (C)]VR_.3	48.9052	27.2199	187.376
O14744	PRMT5	Protein arginine N-methyltransferase 5	355	_DTNVQVLMVLGAGRGPLVNASLR_.3	15.4229	4.3396	205.625
O14744	PRMT5	Protein arginine N-methyltransferase 5	506	_LHNFHQLSAPQPC[Carbamidomethyl (C)]FTFSHPNRDPMIDNNR_.5	60.8107	78.8677	10.1258
O14744	PRMT5	Protein arginine N-methyltransferase 5	202	_IAVALEIGADLPSNHVIDR_.3	20.6731	74.774	Filtered
O14744	PRMT5	Protein arginine N-methyltransferase 5	202	_IAVALEIGADLPSNHVIDR_.2	2.54531	8.45578	Filtered
O14745	NHERF1	Na(+)/H(+) exchange regulatory cofactor NHE-RF1	88	_LLVVDPETDEQLQK_.2	7.37342	2.81889	50.7241
O14745	NHERF1	Na(+)/H(+) exchange regulatory cofactor NHE-RF1	228	_LLVVDRETDEFFK_.3	2.63364	1.55794	22.2105
O14745	NHERF1	Na(+)/H(+) exchange regulatory cofactor NHE-RF1	351	_KNELFSNL_.2	5.17371	2.27165	9.06413
O14745	NHERF1	Na(+)/H(+) exchange regulatory cofactor NHE-RF1	2	_[Acetyl (Protein N-term)]SADAAAGAPLPR_.2	19.973	Filtered	79.8037
O14745	NHERF1	Na(+)/H(+) exchange regulatory cofactor NHE-RF1	41	_LVEPGSPAEK_.2	10.313	NaN	23.4825
O14745	NHERF1	Na(+)/H(+) exchange regulatory cofactor NHE-RF1	271	_EALAEAALESPRPALVR_.3	14.9603	Filtered	17.5872
O14745	NHERF1	Na(+)/H(+) exchange regulatory cofactor NHE-RF1	181	_SVDPDSPAEASGLR_.2	4.60562	Filtered	11.2471
O14745	NHERF1	Na(+)/H(+) exchange regulatory cofactor NHE-RF1	181	_SVDPDSPAEASGLRAQDR_.3	Filtered	Filtered	20.5467
O14757;O14757-2;O14757-3	CHEK1	Serine/threonine-protein kinase Chk1;Isoform 2 of Serine/threonine-protein kinase Chk1;Isoform 3 of Serine/threonine-protein kinase Chk1	245;151;245	_ILVENPSAR_.2	20.0222	26.1002	49.5613
O14757;O14757-2;O14757-3	CHEK1	Serine/threonine-protein kinase Chk1;Isoform 2 of Serine/threonine-protein kinase Chk1;Isoform 3 of Serine/threonine-protein kinase Chk1	233;139;233	_KIDSAPLALLHK_.3	8.64705	6.35012	10.05
O14757;O14757-2;O14757-3	CHEK1	Serine/threonine-protein kinase Chk1;Isoform 2 of Serine/threonine-protein kinase Chk1;Isoform 3 of Serine/threonine-protein kinase Chk1	146;52;146	_ISDFGLATVFR_.2	2.46151	7.622	8.12476
O14757;O14757-2;O14757-3	CHEK1	Serine/threonine-protein kinase Chk1;Isoform 2 of Serine/threonine-protein kinase Chk1;Isoform 3 of Serine/threonine-protein kinase Chk1	278;184;278	_VTSGGVSESPSGFSK_.2	3.80242	4.75356	4.00858
O14757;O14757-2;O14757-3	CHEK1	Serine/threonine-protein kinase Chk1;Isoform 2 of Serine/threonine-protein kinase Chk1;Isoform 3 of Serine/threonine-protein kinase Chk1	462;368;428	_LIDIVSSQK_.2	Filtered	6.01536	54.6161
O14757;O14757-2;O14757-3	CHEK1	Serine/threonine-protein kinase Chk1;Isoform 2 of Serine/threonine-protein kinase Chk1;Isoform 3 of Serine/threonine-protein kinase Chk1	323;229;323	_TGLSLWDTSPSYIDK_.2	Filtered	1.71079	1.60825
O14776;O14776-2	TCERG1	Transcription elongation regulator 1;Isoform 2 of Transcription elongation regulator 1	745;724	_ATFSEFAAK_.2	56.7966	32.4785	173.009
O14776;O14776-2	TCERG1	Transcription elongation regulator 1;Isoform 2 of Transcription elongation regulator 1	1056;1035	_RYLVLDC[Carbamidomethyl (C)]VPEER_.3	31.1288	23.1795	165.865
O14776;O14776-2	TCERG1	Transcription elongation regulator 1;Isoform 2 of Transcription elongation regulator 1	544;523	_VFFYNPTTR_.2	77.1693	27.1655	95.5117
O14776;O14776-2	TCERG1	Transcription elongation regulator 1;Isoform 2 of Transcription elongation regulator 1	694;673	_YLLLNPK_.2	22.7758	10.2221	109.395
O14776;O14776-2	TCERG1	Transcription elongation regulator 1;Isoform 2 of Transcription elongation regulator 1	1070;1049	_LIVAYVDDLDRR_.3	39.4228	49.4852	13.7646
O14776;O14776-2	TCERG1	Transcription elongation regulator 1;Isoform 2 of Transcription elongation regulator 1	147;147	_VYYYNAR_.2	9.69058	1.88133	75.7142
O14776;O14776-2	TCERG1	Transcription elongation regulator 1;Isoform 2 of Transcription elongation regulator 1	768;747	_DREALFNEFVAAAR_.3	18.0993	2.40051	65.8285
O14776;O14776-2	TCERG1	Transcription elongation regulator 1;Isoform 2 of Transcription elongation regulator 1	945;924	_LFNEHIEALTK_.3	23.663	10.1291	21.1906
O14776;O14776-2	TCERG1	Transcription elongation regulator 1;Isoform 2 of Transcription elongation regulator 1	154;154	_TRESAWTKPDGVK_.3	7.48511	3.92171	4.24381
O14776;O14776-2	TCERG1	Transcription elongation regulator 1;Isoform 2 of Transcription elongation regulator 1	452;431	_TLESTWEKPQELK_.3	Filtered	6.17159	43.0704
O14776;O14776-2	TCERG1	Transcription elongation regulator 1;Isoform 2 of Transcription elongation regulator 1	704;683	_QVFDQYVK_.2	12.9852	Filtered	33.1915
O14776;O14776-2	TCERG1	Transcription elongation regulator 1;Isoform 2 of Transcription elongation regulator 1	797;776	_SDFFELLSNHHLDSQSR_.3	15.9585	Filtered	13.6425
O14776;O14776-2	TCERG1	Transcription elongation regulator 1;Isoform 2 of Transcription elongation regulator 1	797;776	_SDFFELLSNHHLDSQSR_.4	3.85833	NaN	6.47465
O14776;O14776-2	TCERG1	Transcription elongation regulator 1;Isoform 2 of Transcription elongation regulator 1	1035;1014	_KLIQESDQHLK_.3	Filtered	1.84898	14.3249
O14776;O14776-2	TCERG1	Transcription elongation regulator 1;Isoform 2 of Transcription elongation regulator 1	641;620	_EAAMEAEIK_.2	Filtered	2.26659	9.84133
O14776;O14776-2	TCERG1	Transcription elongation regulator 1;Isoform 2 of Transcription elongation regulator 1	1070;1049	_LIVAYVDDLDR_.2	2.37828	Filtered	9.45697
O14776;O14776-2	TCERG1	Transcription elongation regulator 1;Isoform 2 of Transcription elongation regulator 1	445;424	_TYYYNNR_.2	Filtered	Filtered	27.4112
O14776;O14776-2	TCERG1	Transcription elongation regulator 1;Isoform 2 of Transcription elongation regulator 1	896;875	_REEAIQNFK_.2	Filtered	Filtered	9.20977
O14777	NDC80	Kinetochore protein NDC80 homolog	361	_YSVADIER_.2	19.4886	5.77581	38.797
O14777	NDC80	Kinetochore protein NDC80 homolog	68	_NSQLGIFSSSEK_.2	7.73567	Filtered	23.344
O14777	NDC80	Kinetochore protein NDC80 homolog	90	_AFIQQC[Carbamidomethyl (C)]IR_.2	3.31263	Filtered	20.4738
O14777	NDC80	Kinetochore protein NDC80 homolog	301	_ASLQGDVQK_.2	4.13859	Filtered	17.9231
O14777	NDC80	Kinetochore protein NDC80 homolog	352	_LQNIIDNQK_.2	2.25916	Filtered	15.8936
O14777	NDC80	Kinetochore protein NDC80 homolog	463	_ELLNETEEEINK_.2	4.93637	Filtered	10.5484
O14777	NDC80	Kinetochore protein NDC80 homolog	43	_LSINKPTSERK_.3	Filtered	2.64907	7.18657
O14777	NDC80	Kinetochore protein NDC80 homolog	157	_DLGYPFALSK_.2	Filtered	Filtered	159.334
O14777	NDC80	Kinetochore protein NDC80 homolog	406	_EAIETQLAEYHK_.3	Filtered	Filtered	28.9512
O14777	NDC80	Kinetochore protein NDC80 homolog	406	_EAIETQLAEYHK_.2	Filtered	Filtered	5.00242
O14777	NDC80	Kinetochore protein NDC80 homolog	224	_LFLDYTIK_.2	Filtered	Filtered	24.8485
O14777	NDC80	Kinetochore protein NDC80 homolog	510	_LDDLYQQK_.2	Filtered	Filtered	22.6223
O14777	NDC80	Kinetochore protein NDC80 homolog	274	_ALNEQIAR_.2	Filtered	Filtered	18.2435
O14777	NDC80	Kinetochore protein NDC80 homolog	578	_VGNNLQR_.2	Filtered	Filtered	16.9883
O14777	NDC80	Kinetochore protein NDC80 homolog	256	_DLFNVDAFK_.2	NaN	NaN	15.825
O14802	POLR3A	DNA-directed RNA polymerase III subunit RPC1	1199	_VVVQGIPEVSR_.2	34.2483	17.8396	21.7008
O14802	POLR3A	DNA-directed RNA polymerase III subunit RPC1	446	_YGDIVER_.2	32.8365	23.1538	Filtered
O14802	POLR3A	DNA-directed RNA polymerase III subunit RPC1	1006	_ITPTQVEK_.2	Filtered	11.7061	13.1726
O14802	POLR3A	DNA-directed RNA polymerase III subunit RPC1	930	_AVFPC[Carbamidomethyl (C)]PSEPALSK_.2	Filtered	11.5188	11.0859
O14802	POLR3A	DNA-directed RNA polymerase III subunit RPC1	695	_GFSIGIGDVTPGQGLLK_.2	Filtered	11.4261	10.9597
O14802	POLR3A	DNA-directed RNA polymerase III subunit RPC1	389	_ILTFPEK_.2	Filtered	1.6039	10.3778
O14802	POLR3A	DNA-directed RNA polymerase III subunit RPC1	367	_TVISPDPNLRIDEVAVPVHVAK_.4	NaN	4.99676	5.75816
O14802	POLR3A	DNA-directed RNA polymerase III subunit RPC1	1234	_AVMATHGVK_.2	NaN	1.09915	6.39982
O14802	POLR3A	DNA-directed RNA polymerase III subunit RPC1	1324	_TADHLFDAAYFGQK_.3	2.74532	NaN	2.50294
O14818;O14818-2	PSMA7	Proteasome subunit alpha type-7;Isoform 2 of Proteasome subunit alpha type-7	219;149	_ILNPEEIEK_.2	150.573	79.3799	252.055
O14818;O14818-2	PSMA7	Proteasome subunit alpha type-7;Isoform 2 of Proteasome subunit alpha type-7	194;124	_ALLEVVQSGGK_.2	67.6365	34.8619	251.541
O14818;O14818-2	PSMA7	Proteasome subunit alpha type-7;Isoform 2 of Proteasome subunit alpha type-7	144;74	_LYQTDPSGTYHAWK_.3	40.7827	5.76258	40.1357
O14818;O14818-2	PSMA7	Proteasome subunit alpha type-7;Isoform 2 of Proteasome subunit alpha type-7	228;158	_YVAEIEK_.2	23.6234	7.31636	42.1315
O14818;O14818-2	PSMA7	Proteasome subunit alpha type-7;Isoform 2 of Proteasome subunit alpha type-7	96;26	_LTVEDPVTVEYITR_.2	19.5609	18.225	27.4257
O14818;O14818-2	PSMA7	Proteasome subunit alpha type-7;Isoform 2 of Proteasome subunit alpha type-7	175;105	_NYTDEAIETDDLTIK_.2	13.9234	4.13086	22.0271
O14818;O14818-2	PSMA7	Proteasome subunit alpha type-7;Isoform 2 of Proteasome subunit alpha type-7	167;97	_SVREFLEK_.2	Filtered	7.89342	15.4292
O14828;O14828-2	SCAMP3	Secretory carrier-associated membrane protein 3;Isoform 2 of Secretory carrier-associated membrane protein 3	82;56	_NYGSYSTQASAAAATAELLK_.2	4.0015	Filtered	1
O14841	OPLAH	5-oxoprolinase	1215	_GLNLLIR_.2	109.314	297.487	84.2447
O14841	OPLAH	5-oxoprolinase	96	_VALLVTR_.2	Filtered	Filtered	5.40969
O14841	OPLAH	5-oxoprolinase	386	_GGPVTVTDANLVLGR_.2	Filtered	Filtered	1.08871
O14893;O14893-2;O14893-3;O14893-5	GEMIN2	Gem-associated protein 2;Isoform 2 of Gem-associated protein 2;Isoform 3 of Gem-associated protein 2;Isoform 5 of Gem-associated protein 2	56;56;56;45	_VQIEAAQC[Carbamidomethyl (C)]PDVVVAQIDPK_.3	9.5947	20.2857	5.15202
O14893;O14893-2;O14893-3;O14893-5	GEMIN2	Gem-associated protein 2;Isoform 2 of Gem-associated protein 2;Isoform 3 of Gem-associated protein 2;Isoform 5 of Gem-associated protein 2	126;126;126;115	_SQQLDSNVTMPK_.2	4.19203	2.15782	6.90872
O14910;Q9NUP9	LIN7A;LIN7C	Protein lin-7 homolog A;Protein lin-7 homolog C	127;112	_EQNSPIYISR_.2	12.2305	10.1471	14.1436
O14910;Q9NUP9	LIN7A;LIN7C	Protein lin-7 homolog A;Protein lin-7 homolog C	92;77	_ATVAAFAASEGHSHPR_.3	Filtered	Filtered	16.9189
O14920;O14920-2	IKBKB	Inhibitor of nuclear factor kappa-B kinase subunit beta;Isoform 2 of Inhibitor of nuclear factor kappa-B kinase subunit beta	593;591	_LLLQAIQSFEK_.2	2.27553	3.81428	10.0316
O14920;O14920-2	IKBKB	Inhibitor of nuclear factor kappa-B kinase subunit beta;Isoform 2 of Inhibitor of nuclear factor kappa-B kinase subunit beta	429;427	_VWGQVWHSIQTLK_.3	Filtered	2.38048	5.67825
O14920;O14920-2	IKBKB	Inhibitor of nuclear factor kappa-B kinase subunit beta;Isoform 2 of Inhibitor of nuclear factor kappa-B kinase subunit beta	67;65	_RLTHPNVVAAR_.3	Filtered	NaN	6.03816
O14920;O14920-2	IKBKB	Inhibitor of nuclear factor kappa-B kinase subunit beta;Isoform 2 of Inhibitor of nuclear factor kappa-B kinase subunit beta	622;620	_ALELLPK_.2	Filtered	Filtered	NaN
O14925;Q5SRD1;Q5SRD1-2	TIMM23;TIMM23B;TIMM23B	Mitochondrial import inner membrane translocase subunit Tim23;Mitochondrial import inner membrane translocase subunit Tim23B;Isoform 2 of Mitochondrial import inner membrane translocase subunit Tim23B	52;52;52	_YLVQDTDEFILPTGANK_.2	66.8943	25.8507	19.7577
O14929	HAT1	Histone acetyltransferase type B catalytic subunit	293	_LC[Carbamidomethyl (C)]QDLPC[Carbamidomethyl (C)]FSR_.2	38.5494	11.9397	19.2881
O14929	HAT1	Histone acetyltransferase type B catalytic subunit	238	_VSQMLILTPFQGQGHGAQLLETVHR_.4	13.5929	11.1095	14.0622
O14929	HAT1	Histone acetyltransferase type B catalytic subunit	238	_VSQMLILTPFQGQGHGAQLLETVHR_.3	2.73062	4.44186	6.56659
O14929	HAT1	Histone acetyltransferase type B catalytic subunit	285	_LRDFVLVK_.2	7.51562	10.2266	28.8321
O14929	HAT1	Histone acetyltransferase type B catalytic subunit	27	_C[Carbamidomethyl (C)]NTNTAIELK_.2	15.267	6.15333	6.41829
O14929	HAT1	Histone acetyltransferase type B catalytic subunit	330	_RVYEILR_.2	11.23	6.23306	6.43069
O14950;P19105	MYL12B;MYL12A	Myosin regulatory light chain 12B;Myosin regulatory light chain 12A	152;151	_GNFNYIEFTR_.2	149.91	149.051	2701.94
O14950;P19105	MYL12B;MYL12A	Myosin regulatory light chain 12B;Myosin regulatory light chain 12A	94;93	_LNGTDPEDVIR_.2	41.145	62.2442	623.937
O14950;P19105	MYL12B;MYL12A	Myosin regulatory light chain 12B;Myosin regulatory light chain 12A	134;133	_FTDEEVDELYR_.2	10.2645	21.9557	18.5136
O14950;P19105	MYL12B;MYL12A	Myosin regulatory light chain 12B;Myosin regulatory light chain 12A	151;150	_KGNFNYIEFTR_.3	137.521	90.7708	4781.27
O14950;P19105	MYL12B;MYL12A	Myosin regulatory light chain 12B;Myosin regulatory light chain 12A	151;150	_KGNFNYIEFTR_.2	Filtered	Filtered	35.0293
O14950;P19105	MYL12B;MYL12A	Myosin regulatory light chain 12B;Myosin regulatory light chain 12A	36;35	_EAFNMIDQNRDGFIDK_.3	Filtered	1.50506	39.2619
O14950;P19105	MYL12B;MYL12A	Myosin regulatory light chain 12B;Myosin regulatory light chain 12A	36;35	_EAFNMIDQNRDGFIDK_.2	Filtered	Filtered	1
O14950;P19105	MYL12B;MYL12A	Myosin regulatory light chain 12B;Myosin regulatory light chain 12A	105;104	_NAFAC[Carbamidomethyl (C)]FDEEATGTIQEDYLR_.3	1.6566	1.48483	16.9001
O14950;P19105	MYL12B;MYL12A	Myosin regulatory light chain 12B;Myosin regulatory light chain 12A	105;104	_NAFAC[Carbamidomethyl (C)]FDEEATGTIQEDYLR_.2	Filtered	2.45187	4.44781
O14950;P19105	MYL12B;MYL12A	Myosin regulatory light chain 12B;Myosin regulatory light chain 12A	52;51	_EDLHDMLASLGK_.3	11.5505	NaN	527.058
O14950;P19105	MYL12B;MYL12A	Myosin regulatory light chain 12B;Myosin regulatory light chain 12A	52;51	_EDLHDMLASLGK_.2	Filtered	Filtered	81.3251
O14950;P19105	MYL12B;MYL12A	Myosin regulatory light chain 12B;Myosin regulatory light chain 12A	52;51	_EDLHDM[Oxidation (M)]LASLGK_.3	Filtered	Filtered	3.38532
O14950;P19105	MYL12B;MYL12A	Myosin regulatory light chain 12B;Myosin regulatory light chain 12A	18;17	_ATSNVFAMFDQSQIQEFK_.2	NaN	Filtered	119.358
O14965	AURKA	Aurora kinase A	256	_DIKPENLLLGSAGELK_.3	27.6329	32.032	13.3883
O14965	AURKA	Aurora kinase A	272	_IADFGWSVHAPSSR_.3	12.5662	9.32884	20.8568
O14965	AURKA	Aurora kinase A	78	_QLQATSVPHPVSRPLNNTQK_.4	7.68092	3.7443	11.2357
O14965	AURKA	Aurora kinase A	6	_ENC[Carbamidomethyl (C)]ISGPVK_.2	Filtered	11.2474	29.7928
O14965	AURKA	Aurora kinase A	181	_EVEIQSHLRHPNILR_.4	Filtered	25.311	10.181
O14965	AURKA	Aurora kinase A	344	_VEFTFPDFVTEGAR_.2	Filtered	13.8376	6.05202
O14965	AURKA	Aurora kinase A	126	_RQWALEDFEIGRPLGK_.3	Filtered	2.91663	6.19448
O14965	AURKA	Aurora kinase A	126	_RQWALEDFEIGRPLGK_.4	Filtered	4.18555	3.72193
O14965	AURKA	Aurora kinase A	233	_TATYITELANALSYC[Carbamidomethyl (C)]HSK_.3	Filtered	9.32033	5.15581
O14965	AURKA	Aurora kinase A	196	_LYGYFHDATR_.3	Filtered	5.17469	5.78569
O14965	AURKA	Aurora kinase A	366	_HNPSQRPMLR_.3	Filtered	Filtered	5.49959
O14974	PPP1R12A	Protein phosphatase 1 regulatory subunit 12A	494	_LAYVAPTIPR_.2	66.5805	134.201	548.98
O14974	PPP1R12A	Protein phosphatase 1 regulatory subunit 12A	978	_SLLEMEK_.2	13.3565	6.00626	5.22861
O14974	PPP1R12A	Protein phosphatase 1 regulatory subunit 12A	504	_RLASTSDIEEK_.3	76.6609	Filtered	1172.85
O14974	PPP1R12A	Protein phosphatase 1 regulatory subunit 12A	504	_RLASTSDIEEK_.2	Filtered	Filtered	9.62671
O14974	PPP1R12A	Protein phosphatase 1 regulatory subunit 12A	908	_SGSYSYLEER_.2	12.0757	Filtered	114.534
O14974	PPP1R12A	Protein phosphatase 1 regulatory subunit 12A	210	_GYTEVLK_.2	28.3563	Filtered	61.054
O14974	PPP1R12A	Protein phosphatase 1 regulatory subunit 12A	613	_LWAEDSTEK_.2	Filtered	3.94267	68.7706
O14974	PPP1R12A	Protein phosphatase 1 regulatory subunit 12A	198	_SGGTALHVAAAK_.2	1.69339	2.17451	59.8285
O14974	PPP1R12A	Protein phosphatase 1 regulatory subunit 12A	198	_SGGTALHVAAAK_.3	Filtered	Filtered	3.70464
O14974	PPP1R12A	Protein phosphatase 1 regulatory subunit 12A	694	_RSTQGVTLTDLQEAEK_.3	16.9638	Filtered	48.3214
O14974	PPP1R12A	Protein phosphatase 1 regulatory subunit 12A	476	_LSSSLDNK_.2	Filtered	4.06199	52.0684
O14974	PPP1R12A	Protein phosphatase 1 regulatory subunit 12A	540	_NSSVNEGSTYHK_.3	Filtered	2.40169	15.384
O14974	PPP1R12A	Protein phosphatase 1 regulatory subunit 12A	540	_NSSVNEGSTYHK_.2	Filtered	Filtered	5.7857
O14974	PPP1R12A	Protein phosphatase 1 regulatory subunit 12A	287	_QNLLHSEK_.2	6.03432	Filtered	13.6673
O14974	PPP1R12A	Protein phosphatase 1 regulatory subunit 12A	321	_ETLIIEPEK_.2	Filtered	Filtered	421.166
O14974	PPP1R12A	Protein phosphatase 1 regulatory subunit 12A	229	_DYDGWTPLHAAAHWGK_.3	Filtered	Filtered	196.439
O14974	PPP1R12A	Protein phosphatase 1 regulatory subunit 12A	229	_DYDGWTPLHAAAHWGK_.4	Filtered	NaN	11.07
O14974	PPP1R12A	Protein phosphatase 1 regulatory subunit 12A	585	_SLLSSTSTTTK_.2	Filtered	Filtered	203.474
O14974	PPP1R12A	Protein phosphatase 1 regulatory subunit 12A	443	_TGSYGALAEITASK_.2	Filtered	Filtered	128.035
O14974	PPP1R12A	Protein phosphatase 1 regulatory subunit 12A	935	_LYEQILAENEK_.2	Filtered	Filtered	127.249
O14974	PPP1R12A	Protein phosphatase 1 regulatory subunit 12A	183	_QWLNSGHINDVR_.3	Filtered	Filtered	120.387
O14974	PPP1R12A	Protein phosphatase 1 regulatory subunit 12A	430	_DESPATWR_.2	Filtered	Filtered	64.9918
O14974	PPP1R12A	Protein phosphatase 1 regulatory subunit 12A	761	_TYDETYQR_.2	Filtered	Filtered	45.5807
O14974	PPP1R12A	Protein phosphatase 1 regulatory subunit 12A	217	_LLIQAGYDVNIK_.2	Filtered	Filtered	42.9757
O14974	PPP1R12A	Protein phosphatase 1 regulatory subunit 12A	695	_STQGVTLTDLQEAEK_.2	NaN	Filtered	41.9266
O14974	PPP1R12A	Protein phosphatase 1 regulatory subunit 12A	16	_RWIGSETDLEPPVVK_.3	Filtered	Filtered	30.8145
O14974	PPP1R12A	Protein phosphatase 1 regulatory subunit 12A	505	_LASTSDIEEK_.2	Filtered	Filtered	21.8865
O14974	PPP1R12A	Protein phosphatase 1 regulatory subunit 12A	927	_DDSTDFKK_.2	Filtered	Filtered	12.6383
O14974	PPP1R12A	Protein phosphatase 1 regulatory subunit 12A	494	_LAYVAPTIPRR_.3	Filtered	Filtered	7.59508
O14974	PPP1R12A	Protein phosphatase 1 regulatory subunit 12A	539	_KNSSVNEGSTYHK_.3	Filtered	Filtered	7.17867
O14974	PPP1R12A	Protein phosphatase 1 regulatory subunit 12A	881	_ETQTDSISR_.2	Filtered	Filtered	3.30842
O14974	PPP1R12A	Protein phosphatase 1 regulatory subunit 12A	596	_ITTGSSSAGTQSSTSNR_.2	Filtered	Filtered	1.91887
O14976;O14976-2	GAK	Cyclin-G-associated kinase;Isoform 2 of Cyclin-G-associated kinase	176;97	_VENLLLSNQGTIK_.2	3.92719	2.30758	25.1596
O14976;O14976-2	GAK	Cyclin-G-associated kinase;Isoform 2 of Cyclin-G-associated kinase	446;367	_HPGHYAVYNLSPR_.3	16.3331	Filtered	9.29467
O14976;O14976-2	GAK	Cyclin-G-associated kinase;Isoform 2 of Cyclin-G-associated kinase	791;712	_FLHTLDWQEEK_.3	2.86222	Filtered	22.3693
O14976;O14976-2	GAK	Cyclin-G-associated kinase;Isoform 2 of Cyclin-G-associated kinase	1220;1141	_LLDWIEGK_.2	Filtered	2.32492	16.2174
O14976;O14976-2	GAK	Cyclin-G-associated kinase;Isoform 2 of Cyclin-G-associated kinase	151;72	_IFYQTC[Carbamidomethyl (C)]R_.2	Filtered	4.64218	6.75612
O14976;O14976-2	GAK	Cyclin-G-associated kinase;Isoform 2 of Cyclin-G-associated kinase	406;327	_GDLDISYITSR_.2	Filtered	Filtered	55.6004
O14976;O14976-2	GAK	Cyclin-G-associated kinase;Isoform 2 of Cyclin-G-associated kinase	141;62	_GPLSC[Carbamidomethyl (C)]DTVLK_.2	Filtered	Filtered	20.1706
O14976;O14976-2	GAK	Cyclin-G-associated kinase;Isoform 2 of Cyclin-G-associated kinase	686;607	_YDLDAC[Carbamidomethyl (C)]DIQEK_.2	Filtered	Filtered	9.71145
O14976;O14976-2	GAK	Cyclin-G-associated kinase;Isoform 2 of Cyclin-G-associated kinase	1141;1062	_AC[Carbamidomethyl (C)]TQPRPNYASNFSVIGAREER_.4	Filtered	Filtered	6.07331
O14976;O14976-2	GAK	Cyclin-G-associated kinase;Isoform 2 of Cyclin-G-associated kinase	228;149	_TPEIIDLYSNFPIGEK_.2	Filtered	Filtered	5.48488
O14976;O14976-2	GAK	Cyclin-G-associated kinase;Isoform 2 of Cyclin-G-associated kinase	1270;1191	_AVLAVHPDK_.2	Filtered	Filtered	4.38014
O14979	HNRNPDL	Heterogeneous nuclear ribonucleoprotein D-like	190	_GFGFVLFK_.2	614.422	239.082	772.845
O14979	HNRNPDL	Heterogeneous nuclear ribonucleoprotein D-like	163	_DLTEYLSR_.2	277.226	119.526	504.841
O14979	HNRNPDL	Heterogeneous nuclear ribonucleoprotein D-like	171	_FGEVVDC[Carbamidomethyl (C)]TIK_.2	184.713	95.2228	549.017
O14979	HNRNPDL	Heterogeneous nuclear ribonucleoprotein D-like	235	_VFVGGLSPDTSEEQIK_.2	139.435	103.606	341.519
O14979	HNRNPDL	Heterogeneous nuclear ribonucleoprotein D-like	274	_RGFC[Carbamidomethyl (C)]FITYTDEEPVK_.3	98.2752	49.7939	100.066
O14979	HNRNPDL	Heterogeneous nuclear ribonucleoprotein D-like	188	_SRGFGFVLFK_.2	7.63103	9.13338	56.4383
O14979	HNRNPDL	Heterogeneous nuclear ribonucleoprotein D-like	275	_GFC[Carbamidomethyl (C)]FITYTDEEPVK_.2	29.9469	12.8571	23.7476
O14979	HNRNPDL	Heterogeneous nuclear ribonucleoprotein D-like	275	_GFC[Carbamidomethyl (C)]FITYTDEEPVKK_.3	11.4699	13.2168	25.9378
O14979	HNRNPDL	Heterogeneous nuclear ribonucleoprotein D-like	295	_YHQIGSGK_.2	2.36892	2.13028	33.768
O14979	HNRNPDL	Heterogeneous nuclear ribonucleoprotein D-like	150	_MFIGGLSWDTSK_.2	2.6196	3.92704	22.6324
O14979	HNRNPDL	Heterogeneous nuclear ribonucleoprotein D-like	37	_QLAPLLPSLAPSSAR_.2	2.21819	6.46553	18.584
O14979	HNRNPDL	Heterogeneous nuclear ribonucleoprotein D-like	274	_RGFC[Carbamidomethyl (C)]FITYTDEEPVKK_.3	NaN	2.50975	16.2631
O14979	HNRNPDL	Heterogeneous nuclear ribonucleoprotein D-like	312	_EVYRQQQQQQK_.3	Filtered	Filtered	30.9523
O14979	HNRNPDL	Heterogeneous nuclear ribonucleoprotein D-like	163	_DLTEYLSRFGEVVDC[Carbamidomethyl (C)]TIK_.3	Filtered	Filtered	12.005
O14980	XPO1	Exportin-1	447	_DTDSINLYK_.2	318.047	177.471	92.0947
O14980	XPO1	Exportin-1	758	_LISGWVSR_.2	187.987	75.3632	131.469
O14980	XPO1	Exportin-1	984	_SAFPHLQDAQVK_.3	84.6754	17.9787	66.5603
O14980	XPO1	Exportin-1	984	_SAFPHLQDAQVK_.2	11.9511	4.32806	1.72074
O14980	XPO1	Exportin-1	701	_AVGHPFVIQLGR_.3	68.7175	34.5106	37.2155
O14980	XPO1	Exportin-1	515	_RFLVTVIK_.2	25.8763	21.0086	50.863
O14980	XPO1	Exportin-1	173	_LLSEEVFDFSSGQITQVK_.3	30.0469	6.10146	17.1875
O14980	XPO1	Exportin-1	173	_LLSEEVFDFSSGQITQVK_.2	9.65771	12.6249	6.65855
O14980	XPO1	Exportin-1	15	_QLLDFSQK_.2	35.0185	12.0961	22.8089
O14980	XPO1	Exportin-1	113	_TSSDPTC[Carbamidomethyl (C)]VEK_.2	17.7935	16.5884	28.4319
O14980	XPO1	Exportin-1	77	_YYGLQILENVIK_.2	27.8161	12.9396	16.6941
O14980	XPO1	Exportin-1	791	_NVPAAREPEVLSTMAIIVNK_.3	7.01416	4.00777	5.74052
O14980	XPO1	Exportin-1	687	_QLGSILK_.2	6.22004	1.89731	6.15963
O14980	XPO1	Exportin-1	130	_LNMILVQILK_.2	2.78302	2.45917	2.56814
O14980	XPO1	Exportin-1	1013	_EHLRDFLVQIK_.3	11.1263	Filtered	8.63399
O14980	XPO1	Exportin-1	538	_AIIASNIMYIVGQYPR_.3	5.16622	Filtered	7.36918
O14980	XPO1	Exportin-1	523	_DLLGLC[Carbamidomethyl (C)]EQK_.2	25.0278	Filtered	Filtered
O14980	XPO1	Exportin-1	332	_EHDQLIEK_.2	Filtered	Filtered	14.7214
O14980	XPO1	Exportin-1	713	_IYLDMLNVYK_.2	Filtered	Filtered	1.60381
O15015;O15015-1	ZNF646	Zinc finger protein 646;Isoform 1 of Zinc finger protein 646	1712;1712	_LLPNLLSLK_.2	5.81836	11.6559	Filtered
O15015;O15015-1	ZNF646	Zinc finger protein 646;Isoform 1 of Zinc finger protein 646	856;856	_EFDSLPALR_.2	Filtered	18.8691	Filtered
O15020;O15020-2	SPTBN2	Spectrin beta chain, non-erythrocytic 2;Isoform 2 of Spectrin beta chain, non-erythrocytic 2	2263;2263	_AASAGVPYHGEVPVSLAR_.3	5.75146	3.17507	40.4824
O15020;O15020-2	SPTBN2	Spectrin beta chain, non-erythrocytic 2;Isoform 2 of Spectrin beta chain, non-erythrocytic 2	1438;1438	_EVEAIQAQAK_.2	14.3037	Filtered	18.0655
O15020;O15020-2	SPTBN2	Spectrin beta chain, non-erythrocytic 2;Isoform 2 of Spectrin beta chain, non-erythrocytic 2	1168;1168	_LAQAHGFQGFLR_.3	2.31322	Filtered	14.6548
O15020;O15020-2	SPTBN2	Spectrin beta chain, non-erythrocytic 2;Isoform 2 of Spectrin beta chain, non-erythrocytic 2	2038;2038	_SAELGC[Carbamidomethyl (C)]TVDEVESLIK_.2	Filtered	1.39888	4.08525
O15020;O15020-2	SPTBN2	Spectrin beta chain, non-erythrocytic 2;Isoform 2 of Spectrin beta chain, non-erythrocytic 2	2305;2305	_EYLFQAK_.2	Filtered	Filtered	25.6339
O15020;O15020-2	SPTBN2	Spectrin beta chain, non-erythrocytic 2;Isoform 2 of Spectrin beta chain, non-erythrocytic 2	423;423	_LEQLAAR_.2	Filtered	Filtered	23.9477
O15020;O15020-2	SPTBN2	Spectrin beta chain, non-erythrocytic 2;Isoform 2 of Spectrin beta chain, non-erythrocytic 2	1021;1021	_EANALAAGHPAQAVAINAR_.3	Filtered	Filtered	12.8535
O15020;O15020-2	SPTBN2	Spectrin beta chain, non-erythrocytic 2;Isoform 2 of Spectrin beta chain, non-erythrocytic 2	1572;1572	_RLGHELELR_.3	Filtered	Filtered	12.6202
O15020;O15020-2	SPTBN2	Spectrin beta chain, non-erythrocytic 2;Isoform 2 of Spectrin beta chain, non-erythrocytic 2	1365;1365	_WDELETTTQAK_.2	Filtered	Filtered	8.85333
O15020;O15020-2	SPTBN2	Spectrin beta chain, non-erythrocytic 2;Isoform 2 of Spectrin beta chain, non-erythrocytic 2	699;699	_LTLEQGQQLVAEGHPGASQASAR_.3	NaN	Filtered	5.49709
O15020;O15020-2	SPTBN2	Spectrin beta chain, non-erythrocytic 2;Isoform 2 of Spectrin beta chain, non-erythrocytic 2	2281;2281	_AQGSVAFDYRK_.2	Filtered	Filtered	5.3694
O15020;O15020-2	SPTBN2	Spectrin beta chain, non-erythrocytic 2;Isoform 2 of Spectrin beta chain, non-erythrocytic 2	1448;1448	_ALAQEDQGAGEVER_.2	Filtered	Filtered	5.02913
O15027;O15027-2;O15027-3;O15027-4;O15027-5	SEC16A	Protein transport protein Sec16A;Isoform 2 of Protein transport protein Sec16A;Isoform 3 of Protein transport protein Sec16A;Isoform 4 of Protein transport protein Sec16A;Isoform 5 of Protein transport protein Sec16A	489;489;489;489;489	_YGPLPGPAVPR_.2	43.1357	44.4035	27.3892
O15027;O15027-2;O15027-3;O15027-4;O15027-5	SEC16A	Protein transport protein Sec16A;Isoform 2 of Protein transport protein Sec16A;Isoform 3 of Protein transport protein Sec16A;Isoform 4 of Protein transport protein Sec16A;Isoform 5 of Protein transport protein Sec16A	1509;1509;1509;1509;1509	_VDVINFAQNK_.2	17.1302	62.6623	25.7781
O15027;O15027-2;O15027-3;O15027-4;O15027-5	SEC16A	Protein transport protein Sec16A;Isoform 2 of Protein transport protein Sec16A;Isoform 3 of Protein transport protein Sec16A;Isoform 4 of Protein transport protein Sec16A;Isoform 5 of Protein transport protein Sec16A	1857;1857;1857;1857;1857	_LFDPQLK_.2	31.9926	20.7001	18.6844
O15027;O15027-2;O15027-3;O15027-4;O15027-5	SEC16A	Protein transport protein Sec16A;Isoform 2 of Protein transport protein Sec16A;Isoform 3 of Protein transport protein Sec16A;Isoform 4 of Protein transport protein Sec16A;Isoform 5 of Protein transport protein Sec16A	2253;2253;2253;2253;2275	_GLANPEPAPEPK_.2	15.0615	22.2217	20.1008
O15027;O15027-2;O15027-3;O15027-4;O15027-5	SEC16A	Protein transport protein Sec16A;Isoform 2 of Protein transport protein Sec16A;Isoform 3 of Protein transport protein Sec16A;Isoform 4 of Protein transport protein Sec16A;Isoform 5 of Protein transport protein Sec16A	1445;1445;1445;1445;1445	_FSVPHVC[Carbamidomethyl (C)]AR_.3	8.48164	15.3272	15.9005
O15027;O15027-2;O15027-3;O15027-4;O15027-5	SEC16A	Protein transport protein Sec16A;Isoform 2 of Protein transport protein Sec16A;Isoform 3 of Protein transport protein Sec16A;Isoform 4 of Protein transport protein Sec16A;Isoform 5 of Protein transport protein Sec16A	772;772;772;772;772	_NPSSAAPVQSR_.2	6.22339	7.9666	3.86843
O15027;O15027-2;O15027-3;O15027-4;O15027-5	SEC16A	Protein transport protein Sec16A;Isoform 2 of Protein transport protein Sec16A;Isoform 3 of Protein transport protein Sec16A;Isoform 4 of Protein transport protein Sec16A;Isoform 5 of Protein transport protein Sec16A	60;60;60;60;60	_QALQSTPLGSSSK_.2	4.68605	3.65236	4.64605
O15027;O15027-2;O15027-3;O15027-4;O15027-5	SEC16A	Protein transport protein Sec16A;Isoform 2 of Protein transport protein Sec16A;Isoform 3 of Protein transport protein Sec16A;Isoform 4 of Protein transport protein Sec16A;Isoform 5 of Protein transport protein Sec16A	1047;1047;1047;1047;1047	_DAQGQPGLER_.2	29.889	Filtered	17.0286
O15027;O15027-2;O15027-3;O15027-4;O15027-5	SEC16A	Protein transport protein Sec16A;Isoform 2 of Protein transport protein Sec16A;Isoform 3 of Protein transport protein Sec16A;Isoform 4 of Protein transport protein Sec16A;Isoform 5 of Protein transport protein Sec16A	2050;2050;2050;2050;2050	_FANLTPSR_.2	22.9979	9.47144	Filtered
O15027;O15027-2;O15027-3;O15027-4;O15027-5	SEC16A	Protein transport protein Sec16A;Isoform 2 of Protein transport protein Sec16A;Isoform 3 of Protein transport protein Sec16A;Isoform 4 of Protein transport protein Sec16A;Isoform 5 of Protein transport protein Sec16A	2138;2138;2138;2138;2138	_NQWVNLNEPEEEK_.2	NaN	2.47813	2.32436
O15027;O15027-2;O15027-3;O15027-4;O15027-5	SEC16A	Protein transport protein Sec16A;Isoform 2 of Protein transport protein Sec16A;Isoform 3 of Protein transport protein Sec16A;Isoform 4 of Protein transport protein Sec16A;Isoform 5 of Protein transport protein Sec16A	1454;1454;1454;1454;1454	_FGPGGQLIK_.2	Filtered	Filtered	12.86
O15027;O15027-2;O15027-3;O15027-4;O15027-5	SEC16A	Protein transport protein Sec16A;Isoform 2 of Protein transport protein Sec16A;Isoform 3 of Protein transport protein Sec16A;Isoform 4 of Protein transport protein Sec16A;Isoform 5 of Protein transport protein Sec16A	1760;1760;1760;1760;1760	_LVLIGSNHSLPFLK_.3	NaN	3.76329	3.28299
O15027;O15027-2;O15027-3;O15027-4;O15027-5	SEC16A	Protein transport protein Sec16A;Isoform 2 of Protein transport protein Sec16A;Isoform 3 of Protein transport protein Sec16A;Isoform 4 of Protein transport protein Sec16A;Isoform 5 of Protein transport protein Sec16A	1760;1760;1760;1760;1760	_LVLIGSNHSLPFLK_.2	NaN	Filtered	NaN
O15027;O15027-2;O15027-3;O15027-4;O15027-5	SEC16A	Protein transport protein Sec16A;Isoform 2 of Protein transport protein Sec16A;Isoform 3 of Protein transport protein Sec16A;Isoform 4 of Protein transport protein Sec16A;Isoform 5 of Protein transport protein Sec16A	308;308;308;308;308	_IVNHWASPELR_.3	2.88534	Filtered	Filtered
O15042;O15042-2	U2SURP	U2 snRNP-associated SURP motif-containing protein;Isoform 2 of U2 snRNP-associated SURP motif-containing protein	419;418	_VVIPTER_.2	258.045	542.228	75.2681
O15042;O15042-2	U2SURP	U2 snRNP-associated SURP motif-containing protein;Isoform 2 of U2 snRNP-associated SURP motif-containing protein	844;843	_LREIELK_.2	168.105	416.843	169.141
O15042;O15042-2	U2SURP	U2 snRNP-associated SURP motif-containing protein;Isoform 2 of U2 snRNP-associated SURP motif-containing protein	636;635	_TIQGHLQSENFK_.3	99.997	204.869	142.243
O15042;O15042-2	U2SURP	U2 snRNP-associated SURP motif-containing protein;Isoform 2 of U2 snRNP-associated SURP motif-containing protein	636;635	_TIQGHLQSENFK_.2	5.3632	3.37581	3.17304
O15042;O15042-2	U2SURP	U2 snRNP-associated SURP motif-containing protein;Isoform 2 of U2 snRNP-associated SURP motif-containing protein	62;62	_ESLC[Carbamidomethyl (C)]DSPHQNLSRPLLENK_.4	132.866	233.755	78.2322
O15042;O15042-2	U2SURP	U2 snRNP-associated SURP motif-containing protein;Isoform 2 of U2 snRNP-associated SURP motif-containing protein	854;853	_FQDELESGK_.2	92.5216	151.856	184.683
O15042;O15042-2	U2SURP	U2 snRNP-associated SURP motif-containing protein;Isoform 2 of U2 snRNP-associated SURP motif-containing protein	477;476	_LYSILQGDSPTK_.2	76.2393	181.226	138.325
O15042;O15042-2	U2SURP	U2 snRNP-associated SURP motif-containing protein;Isoform 2 of U2 snRNP-associated SURP motif-containing protein	595;594	_LYLVSDVLYNSSAK_.2	70.8788	134.244	179.464
O15042;O15042-2	U2SURP	U2 snRNP-associated SURP motif-containing protein;Isoform 2 of U2 snRNP-associated SURP motif-containing protein	426;425	_NLLALIHR_.2	66.7739	259.078	28.8442
O15042;O15042-2	U2SURP	U2 snRNP-associated SURP motif-containing protein;Isoform 2 of U2 snRNP-associated SURP motif-containing protein	202;202	_SNLELFK_.2	61.1009	100.122	116.261
O15042;O15042-2	U2SURP	U2 snRNP-associated SURP motif-containing protein;Isoform 2 of U2 snRNP-associated SURP motif-containing protein	623;622	_LC[Carbamidomethyl (C)]QIFSDLNATYR_.2	18.7043	119.003	69.3011
O15042;O15042-2	U2SURP	U2 snRNP-associated SURP motif-containing protein;Isoform 2 of U2 snRNP-associated SURP motif-containing protein	623;622	_LC[Carbamidomethyl (C)]QIFSDLNATYR_.3	2.29111	14.9449	14.0313
O15042;O15042-2	U2SURP	U2 snRNP-associated SURP motif-containing protein;Isoform 2 of U2 snRNP-associated SURP motif-containing protein	461;460	_FLFENQTPAHVYYR_.3	68.7296	117.448	16.3119
O15042;O15042-2	U2SURP	U2 snRNP-associated SURP motif-containing protein;Isoform 2 of U2 snRNP-associated SURP motif-containing protein	866;865	_KPGQSFQEQVEHYRDK_.4	29.5608	11.8107	141.9
O15042;O15042-2	U2SURP	U2 snRNP-associated SURP motif-containing protein;Isoform 2 of U2 snRNP-associated SURP motif-containing protein	749;748	_KNEPIFK_.2	17.4491	20.5432	37.4274
O15042;O15042-2	U2SURP	U2 snRNP-associated SURP motif-containing protein;Isoform 2 of U2 snRNP-associated SURP motif-containing protein	731;730	_SLDDDLDGVPLDATEDSK_.2	9.25258	20.5589	35.5767
O15042;O15042-2	U2SURP	U2 snRNP-associated SURP motif-containing protein;Isoform 2 of U2 snRNP-associated SURP motif-containing protein	393;392	_NPNAPM[Oxidation (M)]LPPPK_.2	4.34102	11.2069	17.7254
O15042;O15042-2	U2SURP	U2 snRNP-associated SURP motif-containing protein;Isoform 2 of U2 snRNP-associated SURP motif-containing protein	157;157	_IYKPSSR_.2	3.83399	12.1182	10.4068
O15042;O15042-2	U2SURP	U2 snRNP-associated SURP motif-containing protein;Isoform 2 of U2 snRNP-associated SURP motif-containing protein	609;608	_VANASYYRK_.2	4.32814	4.40588	9.89116
O15042;O15042-2	U2SURP	U2 snRNP-associated SURP motif-containing protein;Isoform 2 of U2 snRNP-associated SURP motif-containing protein	489;488	_WRTEDFR_.2	Filtered	28.3392	40.8379
O15042;O15042-2	U2SURP	U2 snRNP-associated SURP motif-containing protein;Isoform 2 of U2 snRNP-associated SURP motif-containing protein	656;655	_AWEDWAIYPEPFLIK_.2	8.08476	18.184	8.31173
O15042;O15042-2	U2SURP	U2 snRNP-associated SURP motif-containing protein;Isoform 2 of U2 snRNP-associated SURP motif-containing protein	656;655	_AWEDWAIYPEPFLIK_.3	Filtered	4.2751	1
O15042;O15042-2	U2SURP	U2 snRNP-associated SURP motif-containing protein;Isoform 2 of U2 snRNP-associated SURP motif-containing protein	138;138	_GGVVNAAKEEHETDEK_.3	7.08311	NaN	16.2369
O15042;O15042-2	U2SURP	U2 snRNP-associated SURP motif-containing protein;Isoform 2 of U2 snRNP-associated SURP motif-containing protein	833;832	_YSEMSEEK_.2	Filtered	8.42939	8.06057
O15042;O15042-2	U2SURP	U2 snRNP-associated SURP motif-containing protein;Isoform 2 of U2 snRNP-associated SURP motif-containing protein	319;318	_NC[Carbamidomethyl (C)]GFVAFMNRR_.3	Filtered	6.987	9.35761
O15042;O15042-2	U2SURP	U2 snRNP-associated SURP motif-containing protein;Isoform 2 of U2 snRNP-associated SURP motif-containing protein	609;608	_VANASYYR_.2	Filtered	8.22275	Filtered
O15066	KIF3B	Kinesin-like protein KIF3B	56	_TFTFDAVYDWNAK_.2	461.355	306.07	180.042
O15067	PFAS	Phosphoribosylformylglycinamidine synthase	1052	_ASVPREPGGPSPR_.3	46.9877	39.8614	29.3544
O15067	PFAS	Phosphoribosylformylglycinamidine synthase	528	_ELSDPAGAIIYTSR_.2	14.7649	5.19704	32.5622
O15067	PFAS	Phosphoribosylformylglycinamidine synthase	849	_GHLLYVALSPGQHR_.3	7.98374	4.10384	31.6778
O15067	PFAS	Phosphoribosylformylglycinamidine synthase	891	_AFSITQGLLK_.2	9.28209	7.72715	17.4231
O15067	PFAS	Phosphoribosylformylglycinamidine synthase	295	_FQQQQGLR_.2	11.3658	4.38296	10.7063
O15067	PFAS	Phosphoribosylformylglycinamidine synthase	127	_LSFAHPPSAEVEAIALATLHDR_.4	2.75683	1.85337	2.69487
O15067	PFAS	Phosphoribosylformylglycinamidine synthase	407	_SLGLQLPDGQRR_.3	7.12033	Filtered	46.6935
O15067	PFAS	Phosphoribosylformylglycinamidine synthase	396	_FGEPVLAGFAR_.2	5.50449	Filtered	14.2286
O15067	PFAS	Phosphoribosylformylglycinamidine synthase	1110	_GVAFVGGFSYADVLGSAK_.2	4.61513	NaN	1.46086
O15067	PFAS	Phosphoribosylformylglycinamidine synthase	283	_FLRPEDPTRPSR_.4	4.61693	Filtered	1.30999
O15067	PFAS	Phosphoribosylformylglycinamidine synthase	1009	_ALWEETSFQLDR_.2	Filtered	Filtered	12.4579
O15067	PFAS	Phosphoribosylformylglycinamidine synthase	269	_FC[Carbamidomethyl (C)]DNSSAIQGK_.2	NaN	NaN	8.31647
O15067	PFAS	Phosphoribosylformylglycinamidine synthase	213	_NPSTVEAFDLAQSNSEHSR_.3	Filtered	Filtered	8.15835
O15067	PFAS	Phosphoribosylformylglycinamidine synthase	76	_ESWLLPGSNDLLLEVGPR_.2	Filtered	Filtered	7.4943
O15067	PFAS	Phosphoribosylformylglycinamidine synthase	94	_LNFSTPTSTNIVSVC[Carbamidomethyl (C)]R_.2	NaN	NaN	5.40535
O15084;O15084-1;O15084-2;O15084-4	ANKRD28	Serine/threonine-protein phosphatase 6 regulatory ankyrin repeat subunit A;Isoform 3 of Serine/threonine-protein phosphatase 6 regulatory ankyrin repeat subunit A;Isoform 2 of Serine/threonine-protein phosphatase 6 regulatory ankyrin repeat subunit A;Isoform 4 of Serine/threonine-protein phosphatase 6 regulatory ankyrin repeat subunit A	349;382;195;379	_YGHELLINTLITSGADTAK_.3	41.5843	12.7502	22.5784
O15084;O15084-1;O15084-2;O15084-4	ANKRD28	Serine/threonine-protein phosphatase 6 regulatory ankyrin repeat subunit A;Isoform 3 of Serine/threonine-protein phosphatase 6 regulatory ankyrin repeat subunit A;Isoform 2 of Serine/threonine-protein phosphatase 6 regulatory ankyrin repeat subunit A;Isoform 4 of Serine/threonine-protein phosphatase 6 regulatory ankyrin repeat subunit A	585;618;431;615	_TPLDLAAFK_.2	21.2158	23.2274	10.3672
O15084;O15084-1;O15084-2;O15084-4	ANKRD28	Serine/threonine-protein phosphatase 6 regulatory ankyrin repeat subunit A;Isoform 3 of Serine/threonine-protein phosphatase 6 regulatory ankyrin repeat subunit A;Isoform 2 of Serine/threonine-protein phosphatase 6 regulatory ankyrin repeat subunit A;Isoform 4 of Serine/threonine-protein phosphatase 6 regulatory ankyrin repeat subunit A	693;726;539;723	_GAVTGHEEC[Carbamidomethyl (C)]VDALLQHGAK_.3	17.1501	14.3529	5.40583
O15084;O15084-1;O15084-2;O15084-4	ANKRD28	Serine/threonine-protein phosphatase 6 regulatory ankyrin repeat subunit A;Isoform 3 of Serine/threonine-protein phosphatase 6 regulatory ankyrin repeat subunit A;Isoform 2 of Serine/threonine-protein phosphatase 6 regulatory ankyrin repeat subunit A;Isoform 4 of Serine/threonine-protein phosphatase 6 regulatory ankyrin repeat subunit A	891;924;737;921	_NTALHLAC[Carbamidomethyl (C)]SK_.2	6.1023	5.27559	1
O15084;O15084-1;O15084-2;O15084-4	ANKRD28	Serine/threonine-protein phosphatase 6 regulatory ankyrin repeat subunit A;Isoform 3 of Serine/threonine-protein phosphatase 6 regulatory ankyrin repeat subunit A;Isoform 2 of Serine/threonine-protein phosphatase 6 regulatory ankyrin repeat subunit A;Isoform 4 of Serine/threonine-protein phosphatase 6 regulatory ankyrin repeat subunit A	322;355;168;352	_SQTIIQSGAVIDC[Carbamidomethyl (C)]EDK_.2	NaN	3.1396	1.15033
O15116	LSM1	U6 snRNA-associated Sm-like protein LSm1	27	_TLIGFLR_.2	23.1571	26.2689	75.4976
O15116	LSM1	U6 snRNA-associated Sm-like protein LSm1	34	_SIDQFANLVLHQTVER_.3	6.42119	21.6136	51.7061
O15143	ARPC1B	Actin-related protein 2/3 complex subunit 1B	327	_NSVSQISVLSGGK_.2	18.2865	22.5451	214.871
O15143	ARPC1B	Actin-related protein 2/3 complex subunit 1B	111	_FAVGSGSR_.2	28.4728	6.9088	174.061
O15143	ARPC1B	Actin-related protein 2/3 complex subunit 1B	75	_NAYVWTLK_.2	6.62225	7.29633	91.4503
O15143	ARPC1B	Actin-related protein 2/3 complex subunit 1B	308	_KASSEGGTAAGAGLDSLHK_.3	3.09329	3.01867	29.961
O15143	ARPC1B	Actin-related protein 2/3 complex subunit 1B	19	_DRTQIAIC[Carbamidomethyl (C)]PNNHEVHIYEK_.4	Filtered	6.22089	149.749
O15143	ARPC1B	Actin-related protein 2/3 complex subunit 1B	309	_ASSEGGTAAGAGLDSLHK_.3	6.43761	10.2636	53.2862
O15143	ARPC1B	Actin-related protein 2/3 complex subunit 1B	309	_ASSEGGTAAGAGLDSLHK_.2	NaN	1.89152	10.5567
O15143	ARPC1B	Actin-related protein 2/3 complex subunit 1B	85	_TWKPTLVILR_.3	2.86653	Filtered	1.7919
O15143	ARPC1B	Actin-related protein 2/3 complex subunit 1B	104	_WAPNENK_.2	Filtered	Filtered	48.6077
O15143	ARPC1B	Actin-related protein 2/3 complex subunit 1B	168	_IFSAYIK_.2	Filtered	Filtered	39.2787
O15143	ARPC1B	Actin-related protein 2/3 complex subunit 1B	217	_VAWVSHDSTVC[Carbamidomethyl (C)]LADADK_.3	Filtered	Filtered	19.1842
O15143	ARPC1B	Actin-related protein 2/3 complex subunit 1B	83	_GRTWKPTLVILR_.3	Filtered	Filtered	16.8866
O15143	ARPC1B	Actin-related protein 2/3 complex subunit 1B	88	_PTLVILR_.2	Filtered	Filtered	13.2004
O15144	ARPC2	Actin-related protein 2/3 complex subunit 2	191	_ASHTAPQVLFSHREPPLELK_.4	14.3358	2.20428	74.4805
O15144	ARPC2	Actin-related protein 2/3 complex subunit 2	66	_ELQAHGADELLK_.3	3.84715	1.94395	48.3303
O15144	ARPC2	Actin-related protein 2/3 complex subunit 2	66	_ELQAHGADELLK_.2	Filtered	NaN	20.3821
O15144	ARPC2	Actin-related protein 2/3 complex subunit 2	128	_YFQFQEEGK_.2	9.32815	Filtered	59.3933
O15144	ARPC2	Actin-related protein 2/3 complex subunit 2	10	_IIEETLALK_.2	Filtered	Filtered	240.978
O15144	ARPC2	Actin-related protein 2/3 complex subunit 2	238	_DNTINLIHTFR_.3	Filtered	Filtered	8.06807
O15145	ARPC3	Actin-related protein 2/3 complex subunit 3	148	_VFDPQNDK_.2	12.2887	Filtered	20.8655
O15145	ARPC3	Actin-related protein 2/3 complex subunit 3	159	_WWTC[Carbamidomethyl (C)]FVK_.2	10.3304	Filtered	8.98539
O15145	ARPC3	Actin-related protein 2/3 complex subunit 3	131	_AYLQQLR_.2	Filtered	Filtered	232.11
O15145	ARPC3	Actin-related protein 2/3 complex subunit 3	131	_AYLQQLRQETGLR_.3	Filtered	Filtered	134.069
O15145	ARPC3	Actin-related protein 2/3 complex subunit 3	38	_DTDIVDEAIYYFK_.2	3.50168	Filtered	71.5816
O15145	ARPC3	Actin-related protein 2/3 complex subunit 3	38	_DTDIVDEAIYYFK_.3	Filtered	Filtered	NaN
O15145	ARPC3	Actin-related protein 2/3 complex subunit 3	15	_LIGNMALLPIR_.2	Filtered	Filtered	8.63704
O15160;O15160-2	POLR1C	DNA-directed RNA polymerases I and III subunit RPAC1;Isoform 2 of DNA-directed RNA polymerases I and III subunit RPAC1	225;225	_FSPVATASYR_.2	24.7425	28.4334	87.221
O15160;O15160-2	POLR1C	DNA-directed RNA polymerases I and III subunit RPAC1;Isoform 2 of DNA-directed RNA polymerases I and III subunit RPAC1	155;155	_DSSDPNELYVNHK_.3	6.14302	2.22782	20.1793
O15160;O15160-2	POLR1C	DNA-directed RNA polymerases I and III subunit RPAC1;Isoform 2 of DNA-directed RNA polymerases I and III subunit RPAC1	235;235	_LLPDITLLEPVEGEAAEELSR_.2	1.45828	1.12186	25.8688
O15160;O15160-2	POLR1C	DNA-directed RNA polymerases I and III subunit RPAC1;Isoform 2 of DNA-directed RNA polymerases I and III subunit RPAC1	79;79	_ILLAEVPTMAVEK_.2	2.09289	1.10695	7.69794
O15160;O15160-2	POLR1C	DNA-directed RNA polymerases I and III subunit RPAC1;Isoform 2 of DNA-directed RNA polymerases I and III subunit RPAC1	256;256	_C[Carbamidomethyl (C)]FSPGVIEVQEVQGKK_.3	2.66305	2.22546	3.99309
O15160;O15160-2	POLR1C	DNA-directed RNA polymerases I and III subunit RPAC1;Isoform 2 of DNA-directed RNA polymerases I and III subunit RPAC1	110;110	_LGLIPIHADPR_.3	NaN	5.4415	33.6646
O15160;O15160-2	POLR1C	DNA-directed RNA polymerases I and III subunit RPAC1;Isoform 2 of DNA-directed RNA polymerases I and III subunit RPAC1	110;110	_LGLIPIHADPR_.2	Filtered	Filtered	1.33055
O15164;O15164-2	TRIM24	Transcription intermediary factor 1-alpha;Isoform Short of Transcription intermediary factor 1-alpha	147;147	_DTTEVPSSTVEK_.2	Filtered	Filtered	13.2372
O15164;O15164-2	TRIM24	Transcription intermediary factor 1-alpha;Isoform Short of Transcription intermediary factor 1-alpha	268;268	_VIIDTLITK_.2	Filtered	Filtered	8.16212
O15173;O15173-2	PGRMC2	Membrane-associated progesterone receptor component 2;Isoform 2 of Membrane-associated progesterone receptor component 2	154;178	_GLATFC[Carbamidomethyl (C)]LDK_.2	35.9932	3.53614	21.8702
O15173;O15173-2	PGRMC2	Membrane-associated progesterone receptor component 2;Isoform 2 of Membrane-associated progesterone receptor component 2	136;160	_FYGPAGPYGIFAGR_.2	11.1023	Filtered	11.5769
O15212	PFDN6	Prefoldin subunit 6	59	_LLGPVLVK_.2	62.1019	43.6874	302.629
O15212	PFDN6	Prefoldin subunit 6	45	_EELALLDGSNVVFK_.2	7.52728	11.6605	104.362
O15212	PFDN6	Prefoldin subunit 6	8	_KLQGEVEK_.2	2.25168	Filtered	11.2664
O15212	PFDN6	Prefoldin subunit 6	33	_LEAQLTENNIVK_.2	Filtered	Filtered	63.5363
O15212	PFDN6	Prefoldin subunit 6	79	_RLDYITAEIK_.2	NaN	Filtered	19.2121
O15213	WDR46	WD repeat-containing protein 46	390	_GTYQPLSTR_.2	31.6161	37.4755	16.7873
O15213	WDR46	WD repeat-containing protein 46	432	_ASPPSLEQPYLTHR_.3	12.6882	23.642	16.3971
O15213	WDR46	WD repeat-containing protein 46	509	_VPAELIC[Carbamidomethyl (C)]LDPR_.2	4.54261	34.0329	11.9592
O15213	WDR46	WD repeat-containing protein 46	540	_LGYDPQAK_.2	15.6853	7.72213	9.13608
O15213	WDR46	WD repeat-containing protein 46	244	_FLHSEALLAVAQNR_.3	2.57189	9.63992	2.4895
O15213	WDR46	WD repeat-containing protein 46	520	_ALAEVDVISLEQGK_.2	7.20845	5.79851	1.5818
O15213	WDR46	WD repeat-containing protein 46	364	_AVAVDSTGTYMATSGLDHQLK_.3	2.49652	7.24264	1.57941
O15213	WDR46	WD repeat-containing protein 46	399	_TLPHGAGHLAFSQR_.3	36.35	29.9912	Filtered
O15213	WDR46	WD repeat-containing protein 46	399	_TLPHGAGHLAFSQR_.4	3.94258	6.60593	NaN
O15213	WDR46	WD repeat-containing protein 46	520	_ALAEVDVISLEQGKK_.2	NaN	1.4733	1.26038
O15213	WDR46	WD repeat-containing protein 46	520	_ALAEVDVISLEQGKK_.3	NaN	Filtered	3.45742
O15226;O15226-2	NKRF	NF-kappa-B-repressing factor;Isoform 2 of NF-kappa-B-repressing factor	212;227	_TNPEYIYAPLK_.2	1068.54	811.16	73.2821
O15226;O15226-2	NKRF	NF-kappa-B-repressing factor;Isoform 2 of NF-kappa-B-repressing factor	323;338	_DASGQPIFNASAK_.2	712.246	698.236	100.911
O15226;O15226-2	NKRF	NF-kappa-B-repressing factor;Isoform 2 of NF-kappa-B-repressing factor	501;516	_YEAAGEAVK_.2	322.229	353.373	79.4673
O15226;O15226-2	NKRF	NF-kappa-B-repressing factor;Isoform 2 of NF-kappa-B-repressing factor	667;682	_EDLLDQLK_.2	429.564	223.143	93.5388
O15226;O15226-2	NKRF	NF-kappa-B-repressing factor;Isoform 2 of NF-kappa-B-repressing factor	177;192	_LTATIWK_.2	365.581	317.228	40.0204
O15226;O15226-2	NKRF	NF-kappa-B-repressing factor;Isoform 2 of NF-kappa-B-repressing factor	57;72	_FEPVHFVASSSK_.3	159.687	120.49	14.3167
O15226;O15226-2	NKRF	NF-kappa-B-repressing factor;Isoform 2 of NF-kappa-B-repressing factor	57;72	_FEPVHFVASSSK_.2	139.955	38.0739	12.1966
O15226;O15226-2	NKRF	NF-kappa-B-repressing factor;Isoform 2 of NF-kappa-B-repressing factor	412;427	_TQPTYPSVK_.2	378.738	62.9026	24.5967
O15226;O15226-2	NKRF	NF-kappa-B-repressing factor;Isoform 2 of NF-kappa-B-repressing factor	525;540	_GAVEDVISR_.2	119.495	328.618	8.0544
O15226;O15226-2	NKRF	NF-kappa-B-repressing factor;Isoform 2 of NF-kappa-B-repressing factor	514;529	_TQPTVINNLK_.2	180.73	220.67	12.43
O15226;O15226-2	NKRF	NF-kappa-B-repressing factor;Isoform 2 of NF-kappa-B-repressing factor	551;566	_EDNIGNQLLRK_.3	132.895	133.693	24.3276
O15226;O15226-2	NKRF	NF-kappa-B-repressing factor;Isoform 2 of NF-kappa-B-repressing factor	551;566	_EDNIGNQLLRK_.2	29.0333	22.8447	6.41104
O15226;O15226-2	NKRF	NF-kappa-B-repressing factor;Isoform 2 of NF-kappa-B-repressing factor	482;497	_VILESEVIAEAVGVKK_.3	198.06	79.0965	19.5702
O15226;O15226-2	NKRF	NF-kappa-B-repressing factor;Isoform 2 of NF-kappa-B-repressing factor	482;497	_VILESEVIAEAVGVKK_.2	3.87655	4.65773	Filtered
O15226;O15226-2	NKRF	NF-kappa-B-repressing factor;Isoform 2 of NF-kappa-B-repressing factor	657;672	_YLVVGRK_.2	161.065	74.7664	15.9757
O15226;O15226-2	NKRF	NF-kappa-B-repressing factor;Isoform 2 of NF-kappa-B-repressing factor	223;238	_EIPPADIPK_.2	45.0968	117.191	23.2951
O15226;O15226-2	NKRF	NF-kappa-B-repressing factor;Isoform 2 of NF-kappa-B-repressing factor	235;250	_LLTDGYAC[Carbamidomethyl (C)]EVR_.2	64.441	77.9014	13.8782
O15226;O15226-2	NKRF	NF-kappa-B-repressing factor;Isoform 2 of NF-kappa-B-repressing factor	464;479	_MTVEYVYER_.2	55.567	33.9466	3.14
O15226;O15226-2	NKRF	NF-kappa-B-repressing factor;Isoform 2 of NF-kappa-B-repressing factor	197;212	_INYTYMLTR_.2	29.8664	47.9814	2.72022
O15226;O15226-2	NKRF	NF-kappa-B-repressing factor;Isoform 2 of NF-kappa-B-repressing factor	82;97	_EVNEQTHFASMPR_.3	32.9672	31.7833	2.41221
O15226;O15226-2	NKRF	NF-kappa-B-repressing factor;Isoform 2 of NF-kappa-B-repressing factor	399;414	_HAAADEALK_.2	22.7974	35.8686	7.70871
O15226;O15226-2	NKRF	NF-kappa-B-repressing factor;Isoform 2 of NF-kappa-B-repressing factor	246;261	_C[Carbamidomethyl (C)]QNIYLTTGYAGSK_.2	26.0821	28.0598	9.51912
O15226;O15226-2	NKRF	NF-kappa-B-repressing factor;Isoform 2 of NF-kappa-B-repressing factor	184;199	_NLSNPEMTSGSDK_.2	6.79304	21.9387	6.78442
O15226;O15226-2	NKRF	NF-kappa-B-repressing factor;Isoform 2 of NF-kappa-B-repressing factor	264;279	_DRATELAVK_.2	15.6932	9.01547	7.29282
O15226;O15226-2	NKRF	NF-kappa-B-repressing factor;Isoform 2 of NF-kappa-B-repressing factor	513;528	_KTQPTVINNLK_.2	3.92801	1	Filtered
O15226;O15226-2	NKRF	NF-kappa-B-repressing factor;Isoform 2 of NF-kappa-B-repressing factor	572;587	_SGEGIREPISVK_.3	590.8	622.324	69.2598
O15226;O15226-2	NKRF	NF-kappa-B-repressing factor;Isoform 2 of NF-kappa-B-repressing factor	572;587	_SGEGIREPISVK_.2	12.8053	9.03151	Filtered
O15226;O15226-2	NKRF	NF-kappa-B-repressing factor;Isoform 2 of NF-kappa-B-repressing factor	482;497	_VILESEVIAEAVGVK_.2	34.9852	75.451	4.98903
O15226;O15226-2	NKRF	NF-kappa-B-repressing factor;Isoform 2 of NF-kappa-B-repressing factor	482;497	_VILESEVIAEAVGVK_.3	13.7434	12.2906	Filtered
O15226;O15226-2	NKRF	NF-kappa-B-repressing factor;Isoform 2 of NF-kappa-B-repressing factor	616;631	_SESHTDLTFSR_.3	26.7129	24.8582	6.12623
O15226;O15226-2	NKRF	NF-kappa-B-repressing factor;Isoform 2 of NF-kappa-B-repressing factor	616;631	_SESHTDLTFSR_.2	6.74094	14.4388	Filtered
O15226;O15226-2	NKRF	NF-kappa-B-repressing factor;Isoform 2 of NF-kappa-B-repressing factor	562;577	_MGWTGGGLGK_.2	31.1484	36.2074	Filtered
O15226;O15226-2	NKRF	NF-kappa-B-repressing factor;Isoform 2 of NF-kappa-B-repressing factor	551;566	_EDNIGNQLLR_.2	20.9961	12.8207	Filtered
O15226;O15226-2	NKRF	NF-kappa-B-repressing factor;Isoform 2 of NF-kappa-B-repressing factor	514;529	_TQPTVINNLKK_.3	7.88032	3.30622	1.38928
O15226;O15226-2	NKRF	NF-kappa-B-repressing factor;Isoform 2 of NF-kappa-B-repressing factor	514;529	_TQPTVINNLKK_.2	7.56999	7.30191	Filtered
O15226;O15226-2	NKRF	NF-kappa-B-repressing factor;Isoform 2 of NF-kappa-B-repressing factor	368;383	_YEMMPNR_.2	6.48795	7.47579	Filtered
O15226;O15226-2	NKRF	NF-kappa-B-repressing factor;Isoform 2 of NF-kappa-B-repressing factor	635;650	_QIHQIAQK_.2	1.77026	NaN	Filtered
O15234	CASC3	Protein CASC3	232	_SRQELIALYGYDIR_.3	329.955	516.278	153.282
O15234	CASC3	Protein CASC3	178	_NPAYIPRK_.2	166.932	137.226	61.0394
O15234	CASC3	Protein CASC3	56	_TGALHLR_.2	56.4706	147.879	22.2474
O15234	CASC3	Protein CASC3	324	_AGFRPVEAGGQHGGR_.3	58.2564	74.5207	11.3573
O15234	CASC3	Protein CASC3	324	_AGFRPVEAGGQHGGR_.4	21.4207	18.268	5.67182
O15234	CASC3	Protein CASC3	178	_NPAYIPR_.2	55.0223	107.492	5.99034
O15234	CASC3	Protein CASC3	117	_SEANDAVNSSTK_.2	36.456	21.8332	26.7192
O15234	CASC3	Protein CASC3	246	_SAHNPDDIKPR_.3	13.203	11.4307	13.9927
O15234	CASC3	Protein CASC3	223	_FREDEQAPK_.2	7.90662	9.57928	4.75478
O15234	CASC3	Protein CASC3	509	_MEEMGVQGGR_.2	7.15841	12.5249	Filtered
O15234	CASC3	Protein CASC3	246	_SAHNPDDIK_.2	Filtered	4.8528	4.97323
O15235	MRPS12	Small ribosomal subunit protein uS12m	60	_GVVLC[Carbamidomethyl (C)]TFTR_.2	184.194	586.549	71.9249
O15235	MRPS12	Small ribosomal subunit protein uS12m	49	_LGPTEGRPQLK_.3	125.712	312.077	70.7981
O15235	MRPS12	Small ribosomal subunit protein uS12m	49	_LGPTEGRPQLK_.2	8.68922	19.1005	3.11874
O15235	MRPS12	Small ribosomal subunit protein uS12m	115	_TQDLPGVK_.2	67.0595	184.044	17.1104
O15235	MRPS12	Small ribosomal subunit protein uS12m	130	_YDC[Carbamidomethyl (C)]GHVQK_.2	5.96083	4.41431	1.97688
O15247	CLIC2	Chloride intracellular channel protein 2	63	_DLAPGTNPPFLVYNK_.2	47.8095	13.2749	320.188
O15247	CLIC2	Chloride intracellular channel protein 2	2	_[Acetyl (Protein N-term)]SGLRPGTQVDPEIELFVK_.3	5.18992	2.13977	47.4214
O15247	CLIC2	Chloride intracellular channel protein 2	108	_ESFDVGC[Carbamidomethyl (C)]NLFAK_.2	4.67779	3.96657	44.9438
O15247	CLIC2	Chloride intracellular channel protein 2	234	_EIENTYANVAK_.2	10.7164	Filtered	65.7569
O15247	CLIC2	Chloride intracellular channel protein 2	86	_IEEFLEQTLAPPRYPHLSPK_.4	7.27819	Filtered	40.6436
O15247	CLIC2	Chloride intracellular channel protein 2	86	_IEEFLEQTLAPPRYPHLSPK_.3	Filtered	Filtered	5.56096
O15247	CLIC2	Chloride intracellular channel protein 2	200	_YRDFDIPAEFSGVWR_.3	Filtered	3.99951	19.3716
O15247	CLIC2	Chloride intracellular channel protein 2	47	_FNVTTVDMTRKPEELK_.3	6.13318	Filtered	15.752
O15247	CLIC2	Chloride intracellular channel protein 2	223	_EEFTHTC[Carbamidomethyl (C)]PEDK_.3	Filtered	Filtered	6.40695
O15269	SPTLC1	Serine palmitoyltransferase 1	423	_SIALTQAR_.2	23.6051	59.1837	27.9815
O15269	SPTLC1	Serine palmitoyltransferase 1	190	_AAC[Carbamidomethyl (C)]FAIQK_.2	23.7548	33.4126	Filtered
O15269	SPTLC1	Serine palmitoyltransferase 1	128	_YGVGTC[Carbamidomethyl (C)]GPR_.2	6.64069	10.2681	8.20652
O15269	SPTLC1	Serine palmitoyltransferase 1	322	_SFVIDHQR_.2	6.84965	6.10281	6.36887
O15269	SPTLC1	Serine palmitoyltransferase 1	446	_VVVTVEQTEEELER_.2	6.0163	9.14093	1.2403
O15269	SPTLC1	Serine palmitoyltransferase 1	376	_ALQGISGLK_.2	11.8956	Filtered	15.9943
O15294	OGT	UDP-N-acetylglucosamine--peptide N-acetylglucosaminyltransferase 110 kDa subunit	441	_DSGNIPEAIASYR_.2	324.333	271.887	77.5199
O15294	OGT	UDP-N-acetylglucosamine--peptide N-acetylglucosaminyltransferase 110 kDa subunit	421	_AIQINPAFADAHSNLASIHK_.4	212.445	212.778	43.5822
O15294	OGT	UDP-N-acetylglucosamine--peptide N-acetylglucosaminyltransferase 110 kDa subunit	421	_AIQINPAFADAHSNLASIHK_.3	18.4447	52.0975	10.4057
O15294	OGT	UDP-N-acetylglucosamine--peptide N-acetylglucosaminyltransferase 110 kDa subunit	743	_AFLDSLPDVK_.2	171.929	269.717	81.9732
O15294	OGT	UDP-N-acetylglucosamine--peptide N-acetylglucosaminyltransferase 110 kDa subunit	900	_IIFSPVAPK_.2	159.284	137.578	40.6409
O15294	OGT	UDP-N-acetylglucosamine--peptide N-acetylglucosaminyltransferase 110 kDa subunit	489	_LVSIVADQLEK_.2	63.9235	177.579	63.5667
O15294	OGT	UDP-N-acetylglucosamine--peptide N-acetylglucosaminyltransferase 110 kDa subunit	826	_TIIVTTR_.2	110.027	163.275	23.3368
O15294	OGT	UDP-N-acetylglucosamine--peptide N-acetylglucosaminyltransferase 110 kDa subunit	2	_[Acetyl (Protein N-term)]ASSVGNVADSTEPTK_.2	125.649	111.614	33.6171
O15294	OGT	UDP-N-acetylglucosamine--peptide N-acetylglucosaminyltransferase 110 kDa subunit	161	_SDLGNLLK_.2	133.884	115.629	21.3448
O15294	OGT	UDP-N-acetylglucosamine--peptide N-acetylglucosaminyltransferase 110 kDa subunit	338	_REQGNIEEAVR_.3	115.308	92.8296	15.5666
O15294	OGT	UDP-N-acetylglucosamine--peptide N-acetylglucosaminyltransferase 110 kDa subunit	817	_AATGEEVPR_.2	58.4633	59.7378	14.51
O15294	OGT	UDP-N-acetylglucosamine--peptide N-acetylglucosaminyltransferase 110 kDa subunit	390	_ISPTFADAYSNMGNTLK_.2	28.4144	68.0865	18.8593
O15294	OGT	UDP-N-acetylglucosamine--peptide N-acetylglucosaminyltransferase 110 kDa subunit	983	_LGTDLEYLK_.2	36.2871	74.3464	4.49876
O15294	OGT	UDP-N-acetylglucosamine--peptide N-acetylglucosaminyltransferase 110 kDa subunit	867	_RVPNSVLWLLR_.3	27.5182	49.9347	6.89604
O15294	OGT	UDP-N-acetylglucosamine--peptide N-acetylglucosaminyltransferase 110 kDa subunit	734	_IVLNGIDLK_.2	25.8962	45.2883	11.5269
O15294	OGT	UDP-N-acetylglucosamine--peptide N-acetylglucosaminyltransferase 110 kDa subunit	101	_ERGQLQEAIEHYR_.3	26.5995	4.03995	7.49239
O15294	OGT	UDP-N-acetylglucosamine--peptide N-acetylglucosaminyltransferase 110 kDa subunit	101	_ERGQLQEAIEHYR_.4	6.48134	14.3602	8.32693
O15294	OGT	UDP-N-acetylglucosamine--peptide N-acetylglucosaminyltransferase 110 kDa subunit	84	_QNPLLAEAYSNLGNVYK_.3	18.3635	20.9119	5.48564
O15294	OGT	UDP-N-acetylglucosamine--peptide N-acetylglucosaminyltransferase 110 kDa subunit	169	_ALGRLEEAK_.2	15.5086	7.46407	2.17142
O15294	OGT	UDP-N-acetylglucosamine--peptide N-acetylglucosaminyltransferase 110 kDa subunit	488	_KLVSIVADQLEK_.3	4.17044	4.8102	2.86559
O15294	OGT	UDP-N-acetylglucosamine--peptide N-acetylglucosaminyltransferase 110 kDa subunit	74	_SAHFSTLAIK_.2	32.4916	22.754	Filtered
O15294	OGT	UDP-N-acetylglucosamine--peptide N-acetylglucosaminyltransferase 110 kDa subunit	74	_SAHFSTLAIK_.3	4.52786	6.78191	Filtered
O15294	OGT	UDP-N-acetylglucosamine--peptide N-acetylglucosaminyltransferase 110 kDa subunit	322	_LC[Carbamidomethyl (C)]PTHADSLNNLANIK_.3	7.62566	21.1968	19.2661
O15294	OGT	UDP-N-acetylglucosamine--peptide N-acetylglucosaminyltransferase 110 kDa subunit	322	_LC[Carbamidomethyl (C)]PTHADSLNNLANIK_.2	Filtered	1.43201	Filtered
O15294	OGT	UDP-N-acetylglucosamine--peptide N-acetylglucosaminyltransferase 110 kDa subunit	535	_INVLHKPPYEHPK_.3	4.2261	16.3382	6.4415
O15294	OGT	UDP-N-acetylglucosamine--peptide N-acetylglucosaminyltransferase 110 kDa subunit	535	_INVLHKPPYEHPK_.4	7.05302	6.94156	NaN
O15294	OGT	UDP-N-acetylglucosamine--peptide N-acetylglucosaminyltransferase 110 kDa subunit	31	_EYQAGDFEAAER_.2	13.9055	20.3977	Filtered
O15294	OGT	UDP-N-acetylglucosamine--peptide N-acetylglucosaminyltransferase 110 kDa subunit	1011	_QYTMELER_.2	5.51202	4.41735	NaN
O15294	OGT	UDP-N-acetylglucosamine--peptide N-acetylglucosaminyltransferase 110 kDa subunit	972	_NRQEYEDIAVK_.2	5.84625	NaN	2.24138
O15294	OGT	UDP-N-acetylglucosamine--peptide N-acetylglucosaminyltransferase 110 kDa subunit	50	_QEPDNTGVLLLLSSIHFQC[Carbamidomethyl (C)]R_.3	1.80171	1.21706	Filtered
O15347	HMGB3	High mobility group protein B3	58	_SKFDEMAK_.2	3.91343	2.29889	37.0218
O15347	HMGB3	High mobility group protein B3	113	_STNPGISIGDVAK_.2	4.9791	Filtered	28.7419
O15347	HMGB3	High mobility group protein B3	31	_NPEVPVNFAEFSK_.2	7.22474	Filtered	5.73965
O15355	PPM1G	Protein phosphatase 1G	74	_YLPDIIK_.2	35.3718	6.90001	39.2374
O15355	PPM1G	Protein phosphatase 1G	105	_LTTEEVIK_.2	23.2312	22.4933	31.5343
O15355	PPM1G	Protein phosphatase 1G	340	_QLIVANAGDSR_.2	16.6478	7.71996	33.8702
O15355	PPM1G	Protein phosphatase 1G	93	_ALEDAFLAIDAK_.2	16.7435	2.06651	28.2058
O15355	PPM1G	Protein phosphatase 1G	210	_AYTGFSSNSER_.2	1.98927	6.78945	2.59675
O15355	PPM1G	Protein phosphatase 1G	509	_NTAELQPESGK_.2	NaN	5.01171	7.92166
O15355	PPM1G	Protein phosphatase 1G	359	_ALDMSYDHKPEDEVELAR_.4	Filtered	Filtered	16.7458
O15355	PPM1G	Protein phosphatase 1G	321	_EEPGSDSGTTAVVALIR_.2	Filtered	Filtered	15.5899
O15357	INPPL1	Phosphatidylinositol 3,4,5-trisphosphate 5-phosphatase 2	225	_VLSGLEILSK_.2	Filtered	7.86466	487.34
O15357	INPPL1	Phosphatidylinositol 3,4,5-trisphosphate 5-phosphatase 2	377	_LGVVFEK_.2	7.95739	Filtered	278.033
O15357	INPPL1	Phosphatidylinositol 3,4,5-trisphosphate 5-phosphatase 2	931	_LFEEPEKPPPTGRPPAPPR_.4	32.0538	Filtered	232.828
O15357	INPPL1	Phosphatidylinositol 3,4,5-trisphosphate 5-phosphatase 2	961	_LKPEGAPEPEGVAAPPPK_.3	Filtered	8.50611	127.138
O15357	INPPL1	Phosphatidylinositol 3,4,5-trisphosphate 5-phosphatase 2	2	_[Acetyl (Protein N-term)]ASAC[Carbamidomethyl (C)]GAPGPGGALGSQAPSWYHR_.3	Filtered	7.33759	98.4462
O15357	INPPL1	Phosphatidylinositol 3,4,5-trisphosphate 5-phosphatase 2	306	_TIPVQAFEVK_.2	Filtered	Filtered	581.2
O15357	INPPL1	Phosphatidylinositol 3,4,5-trisphosphate 5-phosphatase 2	71	_ILPDGEDFLAVQTSQGVPVRR_.3	Filtered	Filtered	418.128
O15357	INPPL1	Phosphatidylinositol 3,4,5-trisphosphate 5-phosphatase 2	273	_DFLSGIQK_.2	Filtered	Filtered	368.608
O15357	INPPL1	Phosphatidylinositol 3,4,5-trisphosphate 5-phosphatase 2	29	_AAAEELLAR_.2	Filtered	Filtered	319.316
O15357	INPPL1	Phosphatidylinositol 3,4,5-trisphosphate 5-phosphatase 2	532	_TGIANTLGNK_.2	Filtered	Filtered	316.414
O15357	INPPL1	Phosphatidylinositol 3,4,5-trisphosphate 5-phosphatase 2	1129	_TLSEVDYAPAGPAR_.2	NaN	Filtered	261.739
O15357	INPPL1	Phosphatidylinositol 3,4,5-trisphosphate 5-phosphatase 2	316	_LDVTLGDLTK_.2	Filtered	Filtered	239.482
O15357	INPPL1	Phosphatidylinositol 3,4,5-trisphosphate 5-phosphatase 2	950	_AAPREEPLTPR_.3	5.81552	Filtered	205.334
O15357	INPPL1	Phosphatidylinositol 3,4,5-trisphosphate 5-phosphatase 2	441	_NVTSWFTSK_.2	Filtered	Filtered	203.339
O15357	INPPL1	Phosphatidylinositol 3,4,5-trisphosphate 5-phosphatase 2	188	_GSYGLDLEAVR_.2	Filtered	Filtered	122.347
O15357	INPPL1	Phosphatidylinositol 3,4,5-trisphosphate 5-phosphatase 2	392	_DFIFVSAR_.2	Filtered	Filtered	119.132
O15357	INPPL1	Phosphatidylinositol 3,4,5-trisphosphate 5-phosphatase 2	885	_LYEWISIDK_.2	Filtered	Filtered	99.8175
O15357	INPPL1	Phosphatidylinositol 3,4,5-trisphosphate 5-phosphatase 2	510	_VAVLVKPEHENR_.3	NaN	Filtered	90.958
O15357	INPPL1	Phosphatidylinositol 3,4,5-trisphosphate 5-phosphatase 2	188	_GSYGLDLEAVRGGASHLPHLTR_.4	Filtered	Filtered	56.2655
O15357	INPPL1	Phosphatidylinositol 3,4,5-trisphosphate 5-phosphatase 2	188	_GSYGLDLEAVRGGASHLPHLTR_.5	Filtered	Filtered	32.7289
O15357	INPPL1	Phosphatidylinositol 3,4,5-trisphosphate 5-phosphatase 2	1143	_SALLPGPLELQPPR_.2	Filtered	Filtered	73.0432
O15357	INPPL1	Phosphatidylinositol 3,4,5-trisphosphate 5-phosphatase 2	627	_EFEPLLR_.2	Filtered	Filtered	56.8428
O15357	INPPL1	Phosphatidylinositol 3,4,5-trisphosphate 5-phosphatase 2	918	_KPAFTEASC[Carbamidomethyl (C)]PLSR_.3	Filtered	Filtered	55.6048
O15357	INPPL1	Phosphatidylinositol 3,4,5-trisphosphate 5-phosphatase 2	742	_TSDQAYIEFESIEAIVK_.3	Filtered	Filtered	23.6535
O15357	INPPL1	Phosphatidylinositol 3,4,5-trisphosphate 5-phosphatase 2	742	_TSDQAYIEFESIEAIVK_.2	Filtered	Filtered	19.1727
O15357	INPPL1	Phosphatidylinositol 3,4,5-trisphosphate 5-phosphatase 2	522	_ISHVSTSSVK_.2	Filtered	Filtered	37.2154
O15357	INPPL1	Phosphatidylinositol 3,4,5-trisphosphate 5-phosphatase 2	392	_DFIFVSARK_.2	Filtered	Filtered	31.7714
O15357	INPPL1	Phosphatidylinositol 3,4,5-trisphosphate 5-phosphatase 2	919	_PAFTEASC[Carbamidomethyl (C)]PLSR_.2	Filtered	Filtered	30.3125
O15357	INPPL1	Phosphatidylinositol 3,4,5-trisphosphate 5-phosphatase 2	210	_TLATSC[Carbamidomethyl (C)]R_.2	Filtered	Filtered	27.8496
O15357	INPPL1	Phosphatidylinositol 3,4,5-trisphosphate 5-phosphatase 2	872	_VRVPTER_.2	Filtered	Filtered	27.207
O15357	INPPL1	Phosphatidylinositol 3,4,5-trisphosphate 5-phosphatase 2	1248	_RLLLDTLQLSK_.3	Filtered	Filtered	13.804
O15357	INPPL1	Phosphatidylinositol 3,4,5-trisphosphate 5-phosphatase 2	1248	_RLLLDTLQLSK_.2	Filtered	Filtered	12.8453
O15357	INPPL1	Phosphatidylinositol 3,4,5-trisphosphate 5-phosphatase 2	273	_DFLSGIQKK_.2	Filtered	Filtered	16.7459
O15357	INPPL1	Phosphatidylinositol 3,4,5-trisphosphate 5-phosphatase 2	199	_GGASHLPHLTR_.3	Filtered	Filtered	14.44
O15357	INPPL1	Phosphatidylinositol 3,4,5-trisphosphate 5-phosphatase 2	827	_SMDGYESYGEC[Carbamidomethyl (C)]VVALK_.2	Filtered	Filtered	12.8725
O15357	INPPL1	Phosphatidylinositol 3,4,5-trisphosphate 5-phosphatase 2	71	_ILPDGEDFLAVQTSQGVPVR_.3	Filtered	Filtered	7.0045
O15357	INPPL1	Phosphatidylinositol 3,4,5-trisphosphate 5-phosphatase 2	71	_ILPDGEDFLAVQTSQGVPVR_.2	Filtered	Filtered	1.38871
O15357	INPPL1	Phosphatidylinositol 3,4,5-trisphosphate 5-phosphatase 2	1249	_LLLDTLQLSK_.2	Filtered	Filtered	3.44635
O15371;O15371-2;O15371-3	EIF3D	Eukaryotic translation initiation factor 3 subunit D;Isoform 2 of Eukaryotic translation initiation factor 3 subunit D;Isoform 3 of Eukaryotic translation initiation factor 3 subunit D	418;369;403	_GAVIATELK_.2	152.001	176.335	1203.26
O15371;O15371-2;O15371-3	EIF3D	Eukaryotic translation initiation factor 3 subunit D;Isoform 2 of Eukaryotic translation initiation factor 3 subunit D;Isoform 3 of Eukaryotic translation initiation factor 3 subunit D	222;173;207	_RIFHTVTTTDDPVIRK_.4	75.5201	61.8438	769.798
O15371;O15371-2;O15371-3	EIF3D	Eukaryotic translation initiation factor 3 subunit D;Isoform 2 of Eukaryotic translation initiation factor 3 subunit D;Isoform 3 of Eukaryotic translation initiation factor 3 subunit D	351;302;336	_NEIASVAYR_.2	49.2738	83.7595	533.514
O15371;O15371-2;O15371-3	EIF3D	Eukaryotic translation initiation factor 3 subunit D;Isoform 2 of Eukaryotic translation initiation factor 3 subunit D;Isoform 3 of Eukaryotic translation initiation factor 3 subunit D	42;42;42	_VADWTGATYQDK_.2	51.6994	19.8212	593.289
O15371;O15371-2;O15371-3	EIF3D	Eukaryotic translation initiation factor 3 subunit D;Isoform 2 of Eukaryotic translation initiation factor 3 subunit D;Isoform 3 of Eukaryotic translation initiation factor 3 subunit D	395;346;380	_TLNEWDSR_.2	46.9912	62.2828	344.562
O15371;O15371-2;O15371-3	EIF3D	Eukaryotic translation initiation factor 3 subunit D;Isoform 2 of Eukaryotic translation initiation factor 3 subunit D;Isoform 3 of Eukaryotic translation initiation factor 3 subunit D	365;316;350	_LGDDIDLIVR_.2	19.8511	25.9389	162.773
O15371;O15371-2;O15371-3	EIF3D	Eukaryotic translation initiation factor 3 subunit D;Isoform 2 of Eukaryotic translation initiation factor 3 subunit D;Isoform 3 of Eukaryotic translation initiation factor 3 subunit D	261;212;246	_SVYSWDIVVQR_.2	29.255	15.3582	297.476
O15371;O15371-2;O15371-3	EIF3D	Eukaryotic translation initiation factor 3 subunit D;Isoform 2 of Eukaryotic translation initiation factor 3 subunit D;Isoform 3 of Eukaryotic translation initiation factor 3 subunit D	261;212;246	_SVYSWDIVVQR_.3	Filtered	NaN	6.36712
O15371;O15371-2;O15371-3	EIF3D	Eukaryotic translation initiation factor 3 subunit D;Isoform 2 of Eukaryotic translation initiation factor 3 subunit D;Isoform 3 of Eukaryotic translation initiation factor 3 subunit D	435;386;420	_WTC[Carbamidomethyl (C)]C[Carbamidomethyl (C)]ALLAGSEYLK_.2	7.70647	Filtered	66.8914
O15371;O15371-2;O15371-3	EIF3D	Eukaryotic translation initiation factor 3 subunit D;Isoform 2 of Eukaryotic translation initiation factor 3 subunit D;Isoform 3 of Eukaryotic translation initiation factor 3 subunit D	435;386;420	_WTC[Carbamidomethyl (C)]C[Carbamidomethyl (C)]ALLAGSEYLK_.3	Filtered	Filtered	19.5738
O15371;O15371-2;O15371-3	EIF3D	Eukaryotic translation initiation factor 3 subunit D;Isoform 2 of Eukaryotic translation initiation factor 3 subunit D;Isoform 3 of Eukaryotic translation initiation factor 3 subunit D	403;354;388	_HC[Carbamidomethyl (C)]NGVDWR_.2	Filtered	Filtered	25.3193
O15371;O15371-2;O15371-3	EIF3D	Eukaryotic translation initiation factor 3 subunit D;Isoform 2 of Eukaryotic translation initiation factor 3 subunit D;Isoform 3 of Eukaryotic translation initiation factor 3 subunit D	413;364;398	_LDSQRGAVIATELK_.3	Filtered	Filtered	25.2739
O15371;O15371-2;O15371-3	EIF3D	Eukaryotic translation initiation factor 3 subunit D;Isoform 2 of Eukaryotic translation initiation factor 3 subunit D;Isoform 3 of Eukaryotic translation initiation factor 3 subunit D	113;64;113	_NMLQFNLQILPK_.2	Filtered	Filtered	25.117
O15371;O15371-2;O15371-3	EIF3D	Eukaryotic translation initiation factor 3 subunit D;Isoform 2 of Eukaryotic translation initiation factor 3 subunit D;Isoform 3 of Eukaryotic translation initiation factor 3 subunit D	205;156;190	_AFDRITTR_.2	Filtered	Filtered	22.5971
O15371;O15371-2;O15371-3	EIF3D	Eukaryotic translation initiation factor 3 subunit D;Isoform 2 of Eukaryotic translation initiation factor 3 subunit D;Isoform 3 of Eukaryotic translation initiation factor 3 subunit D	463;414;448	_HVILGTQQFK_.2	Filtered	Filtered	10.607
O15371;O15371-2;O15371-3	EIF3D	Eukaryotic translation initiation factor 3 subunit D;Isoform 2 of Eukaryotic translation initiation factor 3 subunit D;Isoform 3 of Eukaryotic translation initiation factor 3 subunit D	223;174;208	_IFHTVTTTDDPVIR_.3	Filtered	Filtered	8.7504
O15371;O15371-2;O15371-3	EIF3D	Eukaryotic translation initiation factor 3 subunit D;Isoform 2 of Eukaryotic translation initiation factor 3 subunit D;Isoform 3 of Eukaryotic translation initiation factor 3 subunit D	463;414;448	_HVILGTQQFKPNEFASQINLSVENAWGILR_.4	Filtered	Filtered	7.77554
O15372	EIF3H	Eukaryotic translation initiation factor 3 subunit H	332	_EFTAQNLGK_.2	26.0927	25.641	803.084
O15372	EIF3H	Eukaryotic translation initiation factor 3 subunit H	157	_TAQGSLSLK_.2	13.8831	8.96711	785.138
O15372	EIF3H	Eukaryotic translation initiation factor 3 subunit H	181	_DFSPEALKK_.2	13.0948	18.0984	259.857
O15372	EIF3H	Eukaryotic translation initiation factor 3 subunit H	6	_EGTGSTATSSSSTAGAAGK_.2	3.76251	5.50468	111.645
O15372	EIF3H	Eukaryotic translation initiation factor 3 subunit H	38	_QVQIDGLVVLK_.2	2.2275	1.46168	109.515
O15372	EIF3H	Eukaryotic translation initiation factor 3 subunit H	228	_HELLSLASSNHLGK_.3	39.7046	51.5172	766.738
O15372	EIF3H	Eukaryotic translation initiation factor 3 subunit H	228	_HELLSLASSNHLGK_.2	Filtered	Filtered	1.72791
O15372	EIF3H	Eukaryotic translation initiation factor 3 subunit H	304	_LFKPPQPPAR_.3	18.9596	4.45133	686.853
O15372	EIF3H	Eukaryotic translation initiation factor 3 subunit H	304	_LFKPPQPPAR_.2	Filtered	Filtered	19.2317
O15372	EIF3H	Eukaryotic translation initiation factor 3 subunit H	181	_DFSPEALK_.2	16.5481	Filtered	263.823
O15372	EIF3H	Eukaryotic translation initiation factor 3 subunit H	222	_SAVADKHELLSLASSNHLGK_.3	4.76891	2.71386	44.6524
O15372	EIF3H	Eukaryotic translation initiation factor 3 subunit H	222	_SAVADKHELLSLASSNHLGK_.4	12.9857	NaN	214.69
O15372	EIF3H	Eukaryotic translation initiation factor 3 subunit H	207	_NSHLINVLMWELEK_.3	3.77104	Filtered	119.076
O15372	EIF3H	Eukaryotic translation initiation factor 3 subunit H	341	_LFMAQALQEYNN_.2	Filtered	Filtered	26.8488
O15372	EIF3H	Eukaryotic translation initiation factor 3 subunit H	166	_AYRLTPK_.2	Filtered	Filtered	11.952
O15379;O15379-2	HDAC3	Histone deacetylase 3;Isoform 2 of Histone deacetylase 3	285;286	_SFNIPLLVLGGGGYTVR_.2	2.14007	2.5745	2.82197
O15379;O15379-2	HDAC3	Histone deacetylase 3;Isoform 2 of Histone deacetylase 3	61;62	_FHSEDYIDFLQR_.3	NaN	2.78768	6.98785
O15381	NVL	Nuclear valosin-containing protein-like	404	_VLVIGATNRPDSLDPALRR_.4	13.1424	20.9562	6.57154
O15381	NVL	Nuclear valosin-containing protein-like	29	_YVDIGVLASDLQR_.2	4.8827	17.9983	2.76995
O15381	NVL	Nuclear valosin-containing protein-like	329	_VAAPEIVSGVSGESEQK_.2	3.03404	10.9932	3.19399
O15381	NVL	Nuclear valosin-containing protein-like	62	_VFSIISSEK_.2	16.0257	25.7509	Filtered
O15381	NVL	Nuclear valosin-containing protein-like	42	_VYSIDYGR_.2	4.48593	19.9935	Filtered
O15381	NVL	Nuclear valosin-containing protein-like	184	_DSFFLDLSC[Carbamidomethyl (C)]EK_.2	4.05195	16.826	Filtered
O15381	NVL	Nuclear valosin-containing protein-like	609	_ALGLVTPAGVLLAGPPGC[Carbamidomethyl (C)]GK_.2	NaN	6.30646	3.94293
O15381	NVL	Nuclear valosin-containing protein-like	609	_ALGLVTPAGVLLAGPPGC[Carbamidomethyl (C)]GK_.3	Filtered	7.37934	1
O15381	NVL	Nuclear valosin-containing protein-like	443	_ILQTLC[Carbamidomethyl (C)]R_.2	7.58358	8.25901	Filtered
O15381	NVL	Nuclear valosin-containing protein-like	300	_GVLLHGPPGC[Carbamidomethyl (C)]GK_.3	5.17828	8.81284	Filtered
O15381	NVL	Nuclear valosin-containing protein-like	634	_AVANESGLNFISVK_.2	Filtered	7.64692	2.12925
O15391;P25490	YY2;YY1	Transcription factor YY2;Transcriptional repressor protein YY1	352;394	_FAQSTNLK_.2	38.455	12.3229	18.6227
O15392;O15392-2;O15392-4;O15392-5	BIRC5	Baculoviral IAP repeat-containing protein 5;Isoform 2 of Baculoviral IAP repeat-containing protein 5;Isoform 4 of Baculoviral IAP repeat-containing protein 5;Isoform 5 of Baculoviral IAP repeat-containing protein 5	92;115;92;92	_QFEELTLGEFLK_.2	Filtered	3.20871	3.21357
O15397	IPO8	Importin-8	32	_IINFAPSLLR_.2	107.755	72.2972	32.5011
O15397	IPO8	Importin-8	42	_IIVSDHVEFPVR_.3	119.096	46.914	16.4781
O15397	IPO8	Importin-8	296	_TYAVGIQQVLLK_.2	105.327	30.2745	25.598
O15397	IPO8	Importin-8	1023	_GVLSAFNFGTVPSNN_.2	64.3399	19.2186	10.6694
O15397	IPO8	Importin-8	322	_VLQQAFNYLNQGVVHSITWK_.3	27.3451	14.0755	7.90528
O15397	IPO8	Importin-8	725	_VLC[Carbamidomethyl (C)]GDAGEDAEC[Carbamidomethyl (C)]HAAK_.3	30.3342	4.55879	3.63664
O15397	IPO8	Importin-8	741	_LLEVIILQC[Carbamidomethyl (C)]K_.2	17.4542	3.00331	14.5626
O15397	IPO8	Importin-8	54	_QAAAIYLK_.2	6.74361	17.2322	2.46949
O15397	IPO8	Importin-8	20	_IAAENELNQSYK_.2	13.6358	9.39156	2.27884
O15397	IPO8	Importin-8	592	_VLQSDEYEEVEDK_.2	9.94267	5.49751	6.46534
O15397	IPO8	Importin-8	285	_EYFEFSEFFLK_.2	9.91632	3.04343	2.90777
O15397	IPO8	Importin-8	553	_ETENDDVTNVIQK_.2	19.5812	9.02014	NaN
O15446;O15446-2	POLR1G	DNA-directed RNA polymerase I subunit RPA34;Isoform 2 of DNA-directed RNA polymerase I subunit RPA34	163;165	_SALAPNLLTSGK_.2	24.3281	54.5124	9.79891
O15446;O15446-2	POLR1G	DNA-directed RNA polymerase I subunit RPA34;Isoform 2 of DNA-directed RNA polymerase I subunit RPA34	149;151	_FC[Carbamidomethyl (C)]AFGGNPPVTGPR_.2	9.54425	45.7293	13.7376
O15446;O15446-2	POLR1G	DNA-directed RNA polymerase I subunit RPA34;Isoform 2 of DNA-directed RNA polymerase I subunit RPA34	374;376	_PQAQAALAAPK_.2	NaN	3.05838	1
O15479	MAGEB2	Melanoma-associated antigen B2	115	_SGSLVQFLLYK_.2	9.00121	94.7306	36.2005
O15479	MAGEB2	Melanoma-associated antigen B2	271	_FQFLWGPR_.2	7.47306	79.6512	11.1497
O15479	MAGEB2	Melanoma-associated antigen B2	105	_SPSEDPLTRK_.2	2.80675	4.82111	4.50532
O15479	MAGEB2	Melanoma-associated antigen B2	295	_VNGTTPC[Carbamidomethyl (C)]AFPTHYEEALKDEEK_.4	NaN	9.36295	2.03411
O15498;O15498-2	YKT6	Synaptobrevin homolog YKT6;Isoform 2 of Synaptobrevin homolog YKT6	97;97	_VLDEFSK_.2	Filtered	8.63972	27.0828
O15498;O15498-2	YKT6	Synaptobrevin homolog YKT6;Isoform 2 of Synaptobrevin homolog YKT6	21;21	_AAYDVSSFSFFQR_.2	4.33674	Filtered	19.3224
O15498;O15498-2	YKT6	Synaptobrevin homolog YKT6;Isoform 2 of Synaptobrevin homolog YKT6	89;89	_VAFTLLEK_.2	13.1069	Filtered	10.373
O15498;O15498-2	YKT6	Synaptobrevin homolog YKT6;Isoform 2 of Synaptobrevin homolog YKT6	142;142	_VQAELDETK_.2	2.80665	Filtered	9.13052
O15511;O15511-2	ARPC5	Actin-related protein 2/3 complex subunit 5;Isoform 2 of Actin-related protein 2/3 complex subunit 5	132;135	_ALAAGGVGSIVR_.2	15.5266	13.4751	183.991
O15511;O15511-2	ARPC5	Actin-related protein 2/3 complex subunit 5;Isoform 2 of Actin-related protein 2/3 complex subunit 5	14;14	_VDVDEYDENK_.2	3.4575	Filtered	6.37492
O15511;O15511-2	ARPC5	Actin-related protein 2/3 complex subunit 5;Isoform 2 of Actin-related protein 2/3 complex subunit 5	73;76	_DRAGSIVLK_.2	Filtered	Filtered	30.2665
O15541	RNF113A	E3 ubiquitin-protein ligase RNF113A	10	_AVDQVC[Carbamidomethyl (C)]TFLFK_.2	12.7683	21.4454	20.437
O15541	RNF113A	E3 ubiquitin-protein ligase RNF113A	267	_QSFQNPVVTK_.2	4.1279	NaN	9.7457
O15541	RNF113A	E3 ubiquitin-protein ligase RNF113A	140	_IQEELRGK_.2	Filtered	Filtered	6.61622
O43143	DHX15	ATP-dependent RNA helicase DHX15	400	_IFEPPPPK_.2	1160.45	1949.4	410.255
O43143	DHX15	ATP-dependent RNA helicase DHX15	505	_SNLGSVVLQLK_.2	1059.41	1680.07	404.772
O43143	DHX15	ATP-dependent RNA helicase DHX15	385	_IIPLYSTLPPQQQQR_.2	472.395	1439.46	342.468
O43143	DHX15	ATP-dependent RNA helicase DHX15	385	_IIPLYSTLPPQQQQR_.3	7.53598	8.6933	4.0408
O43143	DHX15	ATP-dependent RNA helicase DHX15	371	_REVDDLGPEVGDIK_.3	1023.13	869.028	375.098
O43143	DHX15	ATP-dependent RNA helicase DHX15	254	_YGVIILDEAHER_.3	690.11	529.501	182.627
O43143	DHX15	ATP-dependent RNA helicase DHX15	254	_YGVIILDEAHER_.2	224.957	341.036	73.3944
O43143	DHX15	ATP-dependent RNA helicase DHX15	153	_HQSFVLVGETGSGK_.3	843.702	688.102	284.294
O43143	DHX15	ATP-dependent RNA helicase DHX15	153	_HQSFVLVGETGSGK_.2	55.7783	30.609	15.1984
O43143	DHX15	ATP-dependent RNA helicase DHX15	451	_IRVESLLVTAISK_.3	587.413	979.094	167.681
O43143	DHX15	ATP-dependent RNA helicase DHX15	451	_IRVESLLVTAISK_.2	31.9694	58.4705	5.35985
O43143	DHX15	ATP-dependent RNA helicase DHX15	134	_RLQLPVWEYK_.3	633.835	775.208	203.698
O43143	DHX15	ATP-dependent RNA helicase DHX15	134	_RLQLPVWEYK_.2	58.5758	59.8044	9.36124
O43143	DHX15	ATP-dependent RNA helicase DHX15	144	_DRFTDILVR_.2	583.711	512.021	89.1221
O43143	DHX15	ATP-dependent RNA helicase DHX15	144	_DRFTDILVR_.3	18.3793	3.8841	5.41064
O43143	DHX15	ATP-dependent RNA helicase DHX15	653	_SLMSADNVR_.2	458.154	521.005	77.3052
O43143	DHX15	ATP-dependent RNA helicase DHX15	316	_THPVEIFYTPEPERDYLEAAIR_.4	485.537	413.154	86.9294
O43143	DHX15	ATP-dependent RNA helicase DHX15	266	_TLATDILMGVLK_.2	217.202	407.665	63.2132
O43143	DHX15	ATP-dependent RNA helicase DHX15	266	_TLATDILM[Oxidation (M)]GVLK_.2	16.4526	57.3356	15.8814
O43143	DHX15	ATP-dependent RNA helicase DHX15	692	_ALVTGYFMQVAHLER_.3	245.238	357.954	81.6977
O43143	DHX15	ATP-dependent RNA helicase DHX15	692	_ALVTGYFMQVAHLER_.2	11.2398	37.3457	8.12542
O43143	DHX15	ATP-dependent RNA helicase DHX15	492	_TEMQDNTYPEILR_.2	217.925	331.177	61.7212
O43143	DHX15	ATP-dependent RNA helicase DHX15	492	_TEM[Oxidation (M)]QDNTYPEILR_.2	35.6963	46.0055	9.59384
O43143	DHX15	ATP-dependent RNA helicase DHX15	684	_DYYINIR_.2	148.061	509.882	2.87143
O43143	DHX15	ATP-dependent RNA helicase DHX15	684	_DYYINIRK_.2	208.104	251.999	30.8037
O43143	DHX15	ATP-dependent RNA helicase DHX15	749	_TC[Carbamidomethyl (C)]TDIKPEWLVK_.3	136.676	113.913	141.218
O43143	DHX15	ATP-dependent RNA helicase DHX15	749	_TC[Carbamidomethyl (C)]TDIKPEWLVK_.2	6.91001	10.8323	7.50851
O43143	DHX15	ATP-dependent RNA helicase DHX15	707	_TGHYLTVK_.2	166.311	170.691	37.1558
O43143	DHX15	ATP-dependent RNA helicase DHX15	7	_LDLGEDYPSGK_.2	141.76	195.654	29.4555
O43143	DHX15	ATP-dependent RNA helicase DHX15	300	_FQIYFDNC[Carbamidomethyl (C)]PLLTIPGR_.2	96.1902	93.3643	31.0106
O43143	DHX15	ATP-dependent RNA helicase DHX15	300	_FQIYFDNC[Carbamidomethyl (C)]PLLTIPGR_.3	3.43766	9.07311	2.59531
O43143	DHX15	ATP-dependent RNA helicase DHX15	244	_EAMNDPLLER_.2	27.1469	89.5416	12.1906
O43143	DHX15	ATP-dependent RNA helicase DHX15	244	_EAM[Oxidation (M)]NDPLLER_.2	33.1261	61.582	3.81689
O43143	DHX15	ATP-dependent RNA helicase DHX15	400	_IFEPPPPKK_.2	58.4455	145.013	21.5491
O43143	DHX15	ATP-dependent RNA helicase DHX15	127	_YYDILKK_.2	94.5818	57.0289	18.2984
O43143	DHX15	ATP-dependent RNA helicase DHX15	7	_LDLGEDYPSGKK_.3	33.109	37.7619	13.1872
O43143	DHX15	ATP-dependent RNA helicase DHX15	7	_LDLGEDYPSGKK_.2	20.6385	22.8444	6.28131
O43143	DHX15	ATP-dependent RNA helicase DHX15	676	_RSTDFTSR_.2	52.6748	44.8646	28.904
O43143	DHX15	ATP-dependent RNA helicase DHX15	617	_FAHIDGDHLTLLNVYHAFK_.3	55.9039	9.25303	7.74713
O43143	DHX15	ATP-dependent RNA helicase DHX15	617	_FAHIDGDHLTLLNVYHAFK_.4	6.98656	33.508	11.1548
O43143	DHX15	ATP-dependent RNA helicase DHX15	288	_VIVMSATLDAGK_.2	42.9697	66.6898	14.7668
O43143	DHX15	ATP-dependent RNA helicase DHX15	715	_DNQVVQLHPSTVLDHKPEWVLYNEFVLTTK_.5	61.0113	41.0401	19.2623
O43143	DHX15	ATP-dependent RNA helicase DHX15	196	_VAAMSVAQR_.2	33.3638	59.3163	8.83653
O43143	DHX15	ATP-dependent RNA helicase DHX15	135	_LQLPVWEYK_.2	41.3928	42.0308	17.2331
O43143	DHX15	ATP-dependent RNA helicase DHX15	761	_IAPQYYDMSNFPQC[Carbamidomethyl (C)]EAK_.2	35.1966	49.2183	11.087
O43143	DHX15	ATP-dependent RNA helicase DHX15	677	_STDFTSR_.2	38.7852	43.6018	4.76267
O43143	DHX15	ATP-dependent RNA helicase DHX15	453	_VESLLVTAISK_.2	17.9756	19.6051	3.74322
O43143	DHX15	ATP-dependent RNA helicase DHX15	186	_RGVAC[Carbamidomethyl (C)]TQPR_.2	5.42968	4.94454	3.62974
O43143	DHX15	ATP-dependent RNA helicase DHX15	63	_ASTNAM[Oxidation (M)]LISAGLPPLK_.2	48.2828	127.605	13.0089
O43143	DHX15	ATP-dependent RNA helicase DHX15	63	_ASTNAMLISAGLPPLK_.2	46.4236	46.9344	9.07517
O43143	DHX15	ATP-dependent RNA helicase DHX15	63	_ASTNAM[Oxidation (M)]LISAGLPPLK_.3	Filtered	5.03151	Filtered
O43143	DHX15	ATP-dependent RNA helicase DHX15	667	_IM[Oxidation (M)]DRFNLPR_.3	6.03068	30.1278	Filtered
O43143	DHX15	ATP-dependent RNA helicase DHX15	372	_EVDDLGPEVGDIK_.2	13.7395	8.43478	Filtered
O43148;O43148-2	RNMT	mRNA cap guanine-N7 methyltransferase;Isoform 2 of mRNA cap guanine-N7 methyltransferase	181;181	_SVLIGEFLEK_.2	6.27059	57.498	150.661
O43148;O43148-2	RNMT	mRNA cap guanine-N7 methyltransferase;Isoform 2 of mRNA cap guanine-N7 methyltransferase	223;223	_LVC[Carbamidomethyl (C)]TDIADVSVK_.2	16.2031	23.3133	58.0475
O43148;O43148-2	RNMT	mRNA cap guanine-N7 methyltransferase;Isoform 2 of mRNA cap guanine-N7 methyltransferase	451;451	_LPLGTLSK_.2	Filtered	11.5509	39.4055
O43148;O43148-2	RNMT	mRNA cap guanine-N7 methyltransferase;Isoform 2 of mRNA cap guanine-N7 methyltransferase	394;394	_TFLEFYEEK_.2	Filtered	3.37943	36.9782
O43148;O43148-2	RNMT	mRNA cap guanine-N7 methyltransferase;Isoform 2 of mRNA cap guanine-N7 methyltransferase	308;308	_LSPGGYFIGTTPNSFELIR_.2	Filtered	2.88021	14.9845
O43148;O43148-2	RNMT	mRNA cap guanine-N7 methyltransferase;Isoform 2 of mRNA cap guanine-N7 methyltransferase	140;140	_NLEEGHSSTVAAHYNELQEVGLEK_.4	Filtered	4.29827	4.4276
O43148;O43148-2	RNMT	mRNA cap guanine-N7 methyltransferase;Isoform 2 of mRNA cap guanine-N7 methyltransferase	129;129	_IALEDVPEK_.2	Filtered	Filtered	65.6213
O43148;O43148-2	RNMT	mRNA cap guanine-N7 methyltransferase;Isoform 2 of mRNA cap guanine-N7 methyltransferase	434;434	_VDDYEHAAK_.2	Filtered	Filtered	2.00249
O43156	TTI1	TELO2-interacting protein 1 homolog	956	_LAGSLVTQAPISAR_.2	14.3341	2.56738	11.4231
O43156	TTI1	TELO2-interacting protein 1 homolog	24	_TQTVENVEHLQTR_.3	Filtered	6.66831	15.9756
O43156	TTI1	TELO2-interacting protein 1 homolog	335	_ALVGLVNDESPEIQAQC[Carbamidomethyl (C)]NK_.3	6.43088	Filtered	14.1017
O43156	TTI1	TELO2-interacting protein 1 homolog	335	_ALVGLVNDESPEIQAQC[Carbamidomethyl (C)]NK_.2	Filtered	Filtered	1.0429
O43156	TTI1	TELO2-interacting protein 1 homolog	901	_NQLLPLAHQAWPSLVHR_.4	Filtered	Filtered	5.83868
O43156	TTI1	TELO2-interacting protein 1 homolog	431	_ALIQVLELDVADIK_.2	Filtered	NaN	4.36002
O43159	RRP8	Ribosomal RNA-processing protein 8	269	_LFQEDPEAFLLYHR_.3	9.17665	23.2665	29.6635
O43159	RRP8	Ribosomal RNA-processing protein 8	220	_TEVSPVPR_.2	Filtered	116.135	10.3763
O43159	RRP8	Ribosomal RNA-processing protein 8	441	_AQLSGLQLQPC[Carbamidomethyl (C)]LYK_.2	Filtered	35.8764	14.6167
O43159	RRP8	Ribosomal RNA-processing protein 8	432	_TGPPLVGPK_.2	Filtered	25.9668	5.21582
O43159	RRP8	Ribosomal RNA-processing protein 8	253	_YLNEQLYSGPSSAAQR_.2	Filtered	2.76428	Filtered
O43159	RRP8	Ribosomal RNA-processing protein 8	119	_QALVGSDSAEDEK_.2	Filtered	NaN	NaN
O43166;O43166-2;O43166-3	SIPA1L1	Signal-induced proliferation-associated 1-like protein 1;Isoform 2 of Signal-induced proliferation-associated 1-like protein 1;Isoform 3 of Signal-induced proliferation-associated 1-like protein 1	134;134;134	_SIQNTLK_.2	153.045	214.266	210.816
O43166;O43166-2;O43166-3	SIPA1L1	Signal-induced proliferation-associated 1-like protein 1;Isoform 2 of Signal-induced proliferation-associated 1-like protein 1;Isoform 3 of Signal-induced proliferation-associated 1-like protein 1	832;832;832	_FPFISLASK_.2	9.3143	2.11578	503.144
O43166;O43166-2;O43166-3	SIPA1L1	Signal-induced proliferation-associated 1-like protein 1;Isoform 2 of Signal-induced proliferation-associated 1-like protein 1;Isoform 3 of Signal-induced proliferation-associated 1-like protein 1	1400;1379;1379	_SQAGSTPLTR_.2	3.55934	Filtered	232.388
O43166;O43166-2;O43166-3	SIPA1L1	Signal-induced proliferation-associated 1-like protein 1;Isoform 2 of Signal-induced proliferation-associated 1-like protein 1;Isoform 3 of Signal-induced proliferation-associated 1-like protein 1	820;820;820	_NVTNTPIDPSGK_.2	Filtered	1.5125	179.112
O43166;O43166-2;O43166-3	SIPA1L1	Signal-induced proliferation-associated 1-like protein 1;Isoform 2 of Signal-induced proliferation-associated 1-like protein 1;Isoform 3 of Signal-induced proliferation-associated 1-like protein 1	1763;1742;1741	_AHLQAEVQHLREDNLR_.4	Filtered	15.1636	63.8988
O43166;O43166-2;O43166-3	SIPA1L1	Signal-induced proliferation-associated 1-like protein 1;Isoform 2 of Signal-induced proliferation-associated 1-like protein 1;Isoform 3 of Signal-induced proliferation-associated 1-like protein 1	572;572;572	_EVLEHVVPELNVQC[Carbamidomethyl (C)]LR_.3	Filtered	1.75301	68.6047
O43166;O43166-2;O43166-3	SIPA1L1	Signal-induced proliferation-associated 1-like protein 1;Isoform 2 of Signal-induced proliferation-associated 1-like protein 1;Isoform 3 of Signal-induced proliferation-associated 1-like protein 1	572;572;572	_EVLEHVVPELNVQC[Carbamidomethyl (C)]LR_.2	Filtered	Filtered	3.18815
O43166;O43166-2;O43166-3	SIPA1L1	Signal-induced proliferation-associated 1-like protein 1;Isoform 2 of Signal-induced proliferation-associated 1-like protein 1;Isoform 3 of Signal-induced proliferation-associated 1-like protein 1	1535;1514;1514	_STIEEDLKK_.2	4.57433	Filtered	46.3731
O43166;O43166-2;O43166-3	SIPA1L1	Signal-induced proliferation-associated 1-like protein 1;Isoform 2 of Signal-induced proliferation-associated 1-like protein 1;Isoform 3 of Signal-induced proliferation-associated 1-like protein 1	894;894;894	_SVVFNC[Carbamidomethyl (C)]SC[Carbamidomethyl (C)]R_.2	Filtered	2.80946	25.9867
O43166;O43166-2;O43166-3	SIPA1L1	Signal-induced proliferation-associated 1-like protein 1;Isoform 2 of Signal-induced proliferation-associated 1-like protein 1;Isoform 3 of Signal-induced proliferation-associated 1-like protein 1	1376;1355;1355	_TLETESHGLDRK_.3	2.78429	NaN	24.1404
O43166;O43166-2;O43166-3	SIPA1L1	Signal-induced proliferation-associated 1-like protein 1;Isoform 2 of Signal-induced proliferation-associated 1-like protein 1;Isoform 3 of Signal-induced proliferation-associated 1-like protein 1	1430;1409;1409	_HSASPVVFTSAR_.3	3.5793	Filtered	16.5414
O43166;O43166-2;O43166-3	SIPA1L1	Signal-induced proliferation-associated 1-like protein 1;Isoform 2 of Signal-induced proliferation-associated 1-like protein 1;Isoform 3 of Signal-induced proliferation-associated 1-like protein 1	1430;1409;1409	_HSASPVVFTSAR_.2	Filtered	Filtered	2.42273
O43166;O43166-2;O43166-3	SIPA1L1	Signal-induced proliferation-associated 1-like protein 1;Isoform 2 of Signal-induced proliferation-associated 1-like protein 1;Isoform 3 of Signal-induced proliferation-associated 1-like protein 1	59;59;59	_SEGSHHITSTPGVPK_.3	Filtered	2.0059	13.4302
O43166;O43166-2;O43166-3	SIPA1L1	Signal-induced proliferation-associated 1-like protein 1;Isoform 2 of Signal-induced proliferation-associated 1-like protein 1;Isoform 3 of Signal-induced proliferation-associated 1-like protein 1	59;59;59	_SEGSHHITSTPGVPK_.4	Filtered	Filtered	5.98112
O43166;O43166-2;O43166-3	SIPA1L1	Signal-induced proliferation-associated 1-like protein 1;Isoform 2 of Signal-induced proliferation-associated 1-like protein 1;Isoform 3 of Signal-induced proliferation-associated 1-like protein 1	808;808;808	_TRQEYLK_.2	6.46381	Filtered	7.9975
O43166;O43166-2;O43166-3	SIPA1L1	Signal-induced proliferation-associated 1-like protein 1;Isoform 2 of Signal-induced proliferation-associated 1-like protein 1;Isoform 3 of Signal-induced proliferation-associated 1-like protein 1	243;243;243	_LSDFLITGGGK_.2	Filtered	Filtered	518.315
O43166;O43166-2;O43166-3	SIPA1L1	Signal-induced proliferation-associated 1-like protein 1;Isoform 2 of Signal-induced proliferation-associated 1-like protein 1;Isoform 3 of Signal-induced proliferation-associated 1-like protein 1	549;549;549	_GSVLEDAIPSTAK_.2	Filtered	Filtered	473.629
O43166;O43166-2;O43166-3	SIPA1L1	Signal-induced proliferation-associated 1-like protein 1;Isoform 2 of Signal-induced proliferation-associated 1-like protein 1;Isoform 3 of Signal-induced proliferation-associated 1-like protein 1	588;588;588	_LAFNTPK_.2	Filtered	Filtered	418.94
O43166;O43166-2;O43166-3	SIPA1L1	Signal-induced proliferation-associated 1-like protein 1;Isoform 2 of Signal-induced proliferation-associated 1-like protein 1;Isoform 3 of Signal-induced proliferation-associated 1-like protein 1	730;730;730	_SHFQHVFVIVR_.3	Filtered	Filtered	199.658
O43166;O43166-2;O43166-3	SIPA1L1	Signal-induced proliferation-associated 1-like protein 1;Isoform 2 of Signal-induced proliferation-associated 1-like protein 1;Isoform 3 of Signal-induced proliferation-associated 1-like protein 1	665;665;665	_TDSTGTHSLYTTYK_.3	Filtered	Filtered	168.13
O43166;O43166-2;O43166-3	SIPA1L1	Signal-induced proliferation-associated 1-like protein 1;Isoform 2 of Signal-induced proliferation-associated 1-like protein 1;Isoform 3 of Signal-induced proliferation-associated 1-like protein 1	665;665;665	_TDSTGTHSLYTTYK_.2	Filtered	Filtered	7.50245
O43166;O43166-2;O43166-3	SIPA1L1	Signal-induced proliferation-associated 1-like protein 1;Isoform 2 of Signal-induced proliferation-associated 1-like protein 1;Isoform 3 of Signal-induced proliferation-associated 1-like protein 1	1248;1227;1227	_VLPAFRESPSGR_.3	Filtered	Filtered	145.684
O43166;O43166-2;O43166-3	SIPA1L1	Signal-induced proliferation-associated 1-like protein 1;Isoform 2 of Signal-induced proliferation-associated 1-like protein 1;Isoform 3 of Signal-induced proliferation-associated 1-like protein 1	602;602;602	_LDEQGLNYQQK_.2	Filtered	Filtered	143.069
O43166;O43166-2;O43166-3	SIPA1L1	Signal-induced proliferation-associated 1-like protein 1;Isoform 2 of Signal-induced proliferation-associated 1-like protein 1;Isoform 3 of Signal-induced proliferation-associated 1-like protein 1	1114;1114;1114	_SISSDGRPLER_.3	Filtered	Filtered	141.082
O43166;O43166-2;O43166-3	SIPA1L1	Signal-induced proliferation-associated 1-like protein 1;Isoform 2 of Signal-induced proliferation-associated 1-like protein 1;Isoform 3 of Signal-induced proliferation-associated 1-like protein 1	500;500;500	_EHWNYFGADENLGPVAVSIRR_.4	Filtered	Filtered	140.396
O43166;O43166-2;O43166-3	SIPA1L1	Signal-induced proliferation-associated 1-like protein 1;Isoform 2 of Signal-induced proliferation-associated 1-like protein 1;Isoform 3 of Signal-induced proliferation-associated 1-like protein 1	941;941;941	_RLQFVSK_.2	Filtered	Filtered	126.046
O43166;O43166-2;O43166-3	SIPA1L1	Signal-induced proliferation-associated 1-like protein 1;Isoform 2 of Signal-induced proliferation-associated 1-like protein 1;Isoform 3 of Signal-induced proliferation-associated 1-like protein 1	18;18;18	_ASVVGTDGTPK_.2	Filtered	Filtered	113.561
O43166;O43166-2;O43166-3	SIPA1L1	Signal-induced proliferation-associated 1-like protein 1;Isoform 2 of Signal-induced proliferation-associated 1-like protein 1;Isoform 3 of Signal-induced proliferation-associated 1-like protein 1	788;788;788	_VINAENAAHK_.2	Filtered	Filtered	110.441
O43166;O43166-2;O43166-3	SIPA1L1	Signal-induced proliferation-associated 1-like protein 1;Isoform 2 of Signal-induced proliferation-associated 1-like protein 1;Isoform 3 of Signal-induced proliferation-associated 1-like protein 1	288;288;288	_SETGDSSIFRK_.3	Filtered	Filtered	58.7629
O43166;O43166-2;O43166-3	SIPA1L1	Signal-induced proliferation-associated 1-like protein 1;Isoform 2 of Signal-induced proliferation-associated 1-like protein 1;Isoform 3 of Signal-induced proliferation-associated 1-like protein 1	288;288;288	_SETGDSSIFRK_.2	Filtered	Filtered	49.969
O43166;O43166-2;O43166-3	SIPA1L1	Signal-induced proliferation-associated 1-like protein 1;Isoform 2 of Signal-induced proliferation-associated 1-like protein 1;Isoform 3 of Signal-induced proliferation-associated 1-like protein 1	777;777;777	_SNVFRDFLLAK_.3	Filtered	Filtered	84.4656
O43166;O43166-2;O43166-3	SIPA1L1	Signal-induced proliferation-associated 1-like protein 1;Isoform 2 of Signal-induced proliferation-associated 1-like protein 1;Isoform 3 of Signal-induced proliferation-associated 1-like protein 1	777;777;777	_SNVFRDFLLAK_.2	Filtered	Filtered	20.5088
O43166;O43166-2;O43166-3	SIPA1L1	Signal-induced proliferation-associated 1-like protein 1;Isoform 2 of Signal-induced proliferation-associated 1-like protein 1;Isoform 3 of Signal-induced proliferation-associated 1-like protein 1	1200;1200;1200	_STPSWQR_.2	Filtered	Filtered	98.3467
O43166;O43166-2;O43166-3	SIPA1L1	Signal-induced proliferation-associated 1-like protein 1;Isoform 2 of Signal-induced proliferation-associated 1-like protein 1;Isoform 3 of Signal-induced proliferation-associated 1-like protein 1	468;468;468	_ENLVLHLDRVK_.3	Filtered	Filtered	88.1418
O43166;O43166-2;O43166-3	SIPA1L1	Signal-induced proliferation-associated 1-like protein 1;Isoform 2 of Signal-induced proliferation-associated 1-like protein 1;Isoform 3 of Signal-induced proliferation-associated 1-like protein 1	903;903;903	_DVIGWTSTDTSLK_.2	Filtered	Filtered	84.6512
O43166;O43166-2;O43166-3	SIPA1L1	Signal-induced proliferation-associated 1-like protein 1;Isoform 2 of Signal-induced proliferation-associated 1-like protein 1;Isoform 3 of Signal-induced proliferation-associated 1-like protein 1	1602;1581;1581	_ASLLDQALPNDVLFSSTYPSLPK_.3	Filtered	Filtered	67.2915
O43166;O43166-2;O43166-3	SIPA1L1	Signal-induced proliferation-associated 1-like protein 1;Isoform 2 of Signal-induced proliferation-associated 1-like protein 1;Isoform 3 of Signal-induced proliferation-associated 1-like protein 1	1388;1367;1367	_TESSLSLDIHSK_.3	Filtered	Filtered	31.7811
O43166;O43166-2;O43166-3	SIPA1L1	Signal-induced proliferation-associated 1-like protein 1;Isoform 2 of Signal-induced proliferation-associated 1-like protein 1;Isoform 3 of Signal-induced proliferation-associated 1-like protein 1	1388;1367;1367	_TESSLSLDIHSK_.2	Filtered	Filtered	29.2808
O43166;O43166-2;O43166-3	SIPA1L1	Signal-induced proliferation-associated 1-like protein 1;Isoform 2 of Signal-induced proliferation-associated 1-like protein 1;Isoform 3 of Signal-induced proliferation-associated 1-like protein 1	1543;1522;1522	_KLIDLESPTPESQK_.3	Filtered	Filtered	58.718
O43166;O43166-2;O43166-3	SIPA1L1	Signal-induced proliferation-associated 1-like protein 1;Isoform 2 of Signal-induced proliferation-associated 1-like protein 1;Isoform 3 of Signal-induced proliferation-associated 1-like protein 1	704;704;704	_RHIGNDIVTIVFQEPGAQPFSPK_.4	Filtered	Filtered	53.9537
O43166;O43166-2;O43166-3	SIPA1L1	Signal-induced proliferation-associated 1-like protein 1;Isoform 2 of Signal-induced proliferation-associated 1-like protein 1;Isoform 3 of Signal-induced proliferation-associated 1-like protein 1	528;528;528	_ENGSPYNYR_.2	Filtered	Filtered	48.8585
O43166;O43166-2;O43166-3	SIPA1L1	Signal-induced proliferation-associated 1-like protein 1;Isoform 2 of Signal-induced proliferation-associated 1-like protein 1;Isoform 3 of Signal-induced proliferation-associated 1-like protein 1	1544;1523;1523	_LIDLESPTPESQK_.2	Filtered	Filtered	48.4604
O43166;O43166-2;O43166-3	SIPA1L1	Signal-induced proliferation-associated 1-like protein 1;Isoform 2 of Signal-induced proliferation-associated 1-like protein 1;Isoform 3 of Signal-induced proliferation-associated 1-like protein 1	1180;1180;1180	_RSPASIDRQNTQSDIGGSGK_.4	Filtered	Filtered	43.5483
O43166;O43166-2;O43166-3	SIPA1L1	Signal-induced proliferation-associated 1-like protein 1;Isoform 2 of Signal-induced proliferation-associated 1-like protein 1;Isoform 3 of Signal-induced proliferation-associated 1-like protein 1	657;657;657	_YRAQLDTK_.2	Filtered	Filtered	42.2121
O43166;O43166-2;O43166-3	SIPA1L1	Signal-induced proliferation-associated 1-like protein 1;Isoform 2 of Signal-induced proliferation-associated 1-like protein 1;Isoform 3 of Signal-induced proliferation-associated 1-like protein 1	758;758;758	_SRDVPSFGPPIPK_.3	Filtered	Filtered	40.9472
O43166;O43166-2;O43166-3	SIPA1L1	Signal-induced proliferation-associated 1-like protein 1;Isoform 2 of Signal-induced proliferation-associated 1-like protein 1;Isoform 3 of Signal-induced proliferation-associated 1-like protein 1	215;215;215	_QGTSGESFFDLLK_.2	Filtered	Filtered	39.9339
O43166;O43166-2;O43166-3	SIPA1L1	Signal-induced proliferation-associated 1-like protein 1;Isoform 2 of Signal-induced proliferation-associated 1-like protein 1;Isoform 3 of Signal-induced proliferation-associated 1-like protein 1	1050;1050;1050	_MNEGVSYEFK_.2	Filtered	Filtered	35.4144
O43166;O43166-2;O43166-3	SIPA1L1	Signal-induced proliferation-associated 1-like protein 1;Isoform 2 of Signal-induced proliferation-associated 1-like protein 1;Isoform 3 of Signal-induced proliferation-associated 1-like protein 1	1000;1000;1000	_VAVATLSHEQMIDLLR_.3	Filtered	Filtered	34.003
O43166;O43166-2;O43166-3	SIPA1L1	Signal-induced proliferation-associated 1-like protein 1;Isoform 2 of Signal-induced proliferation-associated 1-like protein 1;Isoform 3 of Signal-induced proliferation-associated 1-like protein 1	96;96;96	_SSQEIETSSC[Carbamidomethyl (C)]LDSLSSK_.2	Filtered	Filtered	33.3075
O43166;O43166-2;O43166-3	SIPA1L1	Signal-induced proliferation-associated 1-like protein 1;Isoform 2 of Signal-induced proliferation-associated 1-like protein 1;Isoform 3 of Signal-induced proliferation-associated 1-like protein 1	1779;1758;1757	_LQEESQNASDK_.2	Filtered	Filtered	28.7339
O43166;O43166-2;O43166-3	SIPA1L1	Signal-induced proliferation-associated 1-like protein 1;Isoform 2 of Signal-induced proliferation-associated 1-like protein 1;Isoform 3 of Signal-induced proliferation-associated 1-like protein 1	254;254;254	_GSGFSLDVIDGPISQR_.2	Filtered	Filtered	28.6741
O43166;O43166-2;O43166-3	SIPA1L1	Signal-induced proliferation-associated 1-like protein 1;Isoform 2 of Signal-induced proliferation-associated 1-like protein 1;Isoform 3 of Signal-induced proliferation-associated 1-like protein 1	310;310;310	_SSDLEDNRSEDSVRPWTC[Carbamidomethyl (C)]PK_.4	NaN	Filtered	25.2002
O43166;O43166-2;O43166-3	SIPA1L1	Signal-induced proliferation-associated 1-like protein 1;Isoform 2 of Signal-induced proliferation-associated 1-like protein 1;Isoform 3 of Signal-induced proliferation-associated 1-like protein 1	396;396;396	_GSLSMDQGDDK_.2	Filtered	Filtered	20.135
O43166;O43166-2;O43166-3	SIPA1L1	Signal-induced proliferation-associated 1-like protein 1;Isoform 2 of Signal-induced proliferation-associated 1-like protein 1;Isoform 3 of Signal-induced proliferation-associated 1-like protein 1	1560;1539;1539	_FHALSSPQSPFPSTPTSR_.3	Filtered	Filtered	18.7201
O43166;O43166-2;O43166-3	SIPA1L1	Signal-induced proliferation-associated 1-like protein 1;Isoform 2 of Signal-induced proliferation-associated 1-like protein 1;Isoform 3 of Signal-induced proliferation-associated 1-like protein 1	205;205;205	_EYGSTSSIDK_.2	Filtered	Filtered	18.3605
O43166;O43166-2;O43166-3	SIPA1L1	Signal-induced proliferation-associated 1-like protein 1;Isoform 2 of Signal-induced proliferation-associated 1-like protein 1;Isoform 3 of Signal-induced proliferation-associated 1-like protein 1	760;760;760	_DVPSFGPPIPK_.2	Filtered	Filtered	17.1968
O43166;O43166-2;O43166-3	SIPA1L1	Signal-induced proliferation-associated 1-like protein 1;Isoform 2 of Signal-induced proliferation-associated 1-like protein 1;Isoform 3 of Signal-induced proliferation-associated 1-like protein 1	6;6;6	_RSQTERPLATDR_.3	NaN	Filtered	17.1021
O43166;O43166-2;O43166-3	SIPA1L1	Signal-induced proliferation-associated 1-like protein 1;Isoform 2 of Signal-induced proliferation-associated 1-like protein 1;Isoform 3 of Signal-induced proliferation-associated 1-like protein 1	1763;1742;1741	_AHLQAEVQHLR_.3	Filtered	Filtered	14.7296
O43166;O43166-2;O43166-3	SIPA1L1	Signal-induced proliferation-associated 1-like protein 1;Isoform 2 of Signal-induced proliferation-associated 1-like protein 1;Isoform 3 of Signal-induced proliferation-associated 1-like protein 1	407;407;407	_SNELVMSC[Carbamidomethyl (C)]PYFR_.2	Filtered	Filtered	13.8473
O43166;O43166-2;O43166-3	SIPA1L1	Signal-induced proliferation-associated 1-like protein 1;Isoform 2 of Signal-induced proliferation-associated 1-like protein 1;Isoform 3 of Signal-induced proliferation-associated 1-like protein 1	741;741;741	_VHNPC[Carbamidomethyl (C)]SDSVC[Carbamidomethyl (C)]YSVAVTR_.3	Filtered	NaN	12.0982
O43166;O43166-2;O43166-3	SIPA1L1	Signal-induced proliferation-associated 1-like protein 1;Isoform 2 of Signal-induced proliferation-associated 1-like protein 1;Isoform 3 of Signal-induced proliferation-associated 1-like protein 1	419;419;419	_NEIGGEGERK_.2	Filtered	Filtered	11.3026
O43166;O43166-2;O43166-3	SIPA1L1	Signal-induced proliferation-associated 1-like protein 1;Isoform 2 of Signal-induced proliferation-associated 1-like protein 1;Isoform 3 of Signal-induced proliferation-associated 1-like protein 1	1732;1711;1710	_DSSPTLASK_.2	Filtered	Filtered	7.65206
O43166;O43166-2;O43166-3	SIPA1L1	Signal-induced proliferation-associated 1-like protein 1;Isoform 2 of Signal-induced proliferation-associated 1-like protein 1;Isoform 3 of Signal-induced proliferation-associated 1-like protein 1	1263;1242;1242	_QDPVVHLSPNK_.3	Filtered	Filtered	5.1738
O43167	ZBTB24	Zinc finger and BTB domain-containing protein 24	202	_GDSGVLNEQIAAK_.2	57.2831	55.6769	11.3629
O43167	ZBTB24	Zinc finger and BTB domain-containing protein 24	105	_STEQILATAQFLK_.2	30.3188	51.6664	5.05575
O43167	ZBTB24	Zinc finger and BTB domain-containing protein 24	399	_VHTGHSLPEC[Carbamidomethyl (C)]K_.3	16.1488	20.3102	14.5643
O43167	ZBTB24	Zinc finger and BTB domain-containing protein 24	447	_SSLQTHIR_.2	18.3945	3.8717	2.00522
O43167	ZBTB24	Zinc finger and BTB domain-containing protein 24	176	_SELAAEEEIQLR_.2	55.4933	45.3839	Filtered
O43167	ZBTB24	Zinc finger and BTB domain-containing protein 24	269	_LVGDQEDHGSAK_.2	NaN	Filtered	2.39665
O43167	ZBTB24	Zinc finger and BTB domain-containing protein 24	269	_LVGDQEDHGSAK_.3	NaN	1.83428	Filtered
O43172;O43172-2	PRPF4	U4/U6 small nuclear ribonucleoprotein Prp4;Isoform 2 of U4/U6 small nuclear ribonucleoprotein Prp4	179;178	_LWIANYSLPR_.2	30.2207	42.1906	57.3242
O43172;O43172-2	PRPF4	U4/U6 small nuclear ribonucleoprotein Prp4;Isoform 2 of U4/U6 small nuclear ribonucleoprotein Prp4	293;292	_DVNLASC[Carbamidomethyl (C)]AADGSVK_.2	22.9717	35.8652	59.3256
O43172;O43172-2	PRPF4	U4/U6 small nuclear ribonucleoprotein Prp4;Isoform 2 of U4/U6 small nuclear ribonucleoprotein Prp4	257;256	_LWSVPDC[Carbamidomethyl (C)]NLLHTLR_.3	42.6989	22.3199	39.8287
O43172;O43172-2	PRPF4	U4/U6 small nuclear ribonucleoprotein Prp4;Isoform 2 of U4/U6 small nuclear ribonucleoprotein Prp4	271;270	_GHNTNVGAIVFHPK_.3	29.6211	28.9924	42.461
O43172;O43172-2	PRPF4	U4/U6 small nuclear ribonucleoprotein Prp4;Isoform 2 of U4/U6 small nuclear ribonucleoprotein Prp4	83;82	_QAEVLAEFER_.2	44.4177	26.3405	29.3235
O43172;O43172-2	PRPF4	U4/U6 small nuclear ribonucleoprotein Prp4;Isoform 2 of U4/U6 small nuclear ribonucleoprotein Prp4	16;15	_APDDLVAPVVK_.2	20.5245	25.1641	52.3302
O43172;O43172-2	PRPF4	U4/U6 small nuclear ribonucleoprotein Prp4;Isoform 2 of U4/U6 small nuclear ribonucleoprotein Prp4	98;97	_QINVSTDDSEVK_.2	29.9858	19.4047	23.807
O43172;O43172-2	PRPF4	U4/U6 small nuclear ribonucleoprotein Prp4;Isoform 2 of U4/U6 small nuclear ribonucleoprotein Prp4	337;336	_FLGTTC[Carbamidomethyl (C)]YDR_.2	6.80222	2.76317	42.7574
O43172;O43172-2	PRPF4	U4/U6 small nuclear ribonucleoprotein Prp4;Isoform 2 of U4/U6 small nuclear ribonucleoprotein Prp4	27;26	_KPHIYYGSLEEK_.3	4.71938	3.76431	33.195
O43172;O43172-2	PRPF4	U4/U6 small nuclear ribonucleoprotein Prp4;Isoform 2 of U4/U6 small nuclear ribonucleoprotein Prp4	135;134	_NILSVVGTDALK_.2	12.0168	8.24458	8.90757
O43172;O43172-2	PRPF4	U4/U6 small nuclear ribonucleoprotein Prp4;Isoform 2 of U4/U6 small nuclear ribonucleoprotein Prp4	476;475	_IWTHPGWSPLK_.3	5.96408	3.61979	5.23083
O43172;O43172-2	PRPF4	U4/U6 small nuclear ribonucleoprotein Prp4;Isoform 2 of U4/U6 small nuclear ribonucleoprotein Prp4	307;306	_LWSLDSDEPVADIEGHTVR_.3	NaN	16.9999	11.9364
O43172;O43172-2	PRPF4	U4/U6 small nuclear ribonucleoprotein Prp4;Isoform 2 of U4/U6 small nuclear ribonucleoprotein Prp4	135;134	_NILSVVGTDALKK_.2	6.84001	Filtered	4.93976
O43172;O43172-2	PRPF4	U4/U6 small nuclear ribonucleoprotein Prp4;Isoform 2 of U4/U6 small nuclear ribonucleoprotein Prp4	440;439	_RC[Carbamidomethyl (C)]VYTIPAHQNLVTGVK_.3	Filtered	3.15295	1.57708
O43175	PHGDH	D-3-phosphoglycerate dehydrogenase	59	_VTADVINAAEK_.2	40.0788	31.392	47.3107
O43175	PHGDH	D-3-phosphoglycerate dehydrogenase	237	_GGIVDEGALLR_.2	25.7177	45.1061	41.3983
O43175	PHGDH	D-3-phosphoglycerate dehydrogenase	147	_TLGILGLGR_.2	38.3834	15.2091	10.9214
O43175	PHGDH	D-3-phosphoglycerate dehydrogenase	311	_SLTGVVNAQALTSAFSPHTK_.3	17.2271	4.99432	9.72425
O43175	PHGDH	D-3-phosphoglycerate dehydrogenase	76	_AGTGVDNVDLEAATRK_.3	10.8008	6.77719	14.2831
O43175	PHGDH	D-3-phosphoglycerate dehydrogenase	352	_GTIQVITQGTSLK_.2	3.40385	4.7873	23.4054
O43175	PHGDH	D-3-phosphoglycerate dehydrogenase	462	_DLPLLLFR_.2	3.09323	15.6712	8.51807
O43175	PHGDH	D-3-phosphoglycerate dehydrogenase	385	_QADVNLVNAK_.2	11.1294	7.51827	7.46702
O43175	PHGDH	D-3-phosphoglycerate dehydrogenase	2	_[Acetyl (Protein N-term)]AFANLRK_.2	2.11211	5.30708	12.7852
O43175	PHGDH	D-3-phosphoglycerate dehydrogenase	22	_ILQDGGLQVVEK_.2	27.3693	Filtered	22.1853
O43175	PHGDH	D-3-phosphoglycerate dehydrogenase	271	_ALVDHENVISC[Carbamidomethyl (C)]PHLGASTK_.4	Filtered	7.24582	5.88625
O43175	PHGDH	D-3-phosphoglycerate dehydrogenase	365	_NAGNC[Carbamidomethyl (C)]LSPAVIVGLLK_.2	Filtered	1.09065	1.83591
O43236;O43236-2;O43236-3;O43236-4;O43236-5;O43236-7	SEPTIN4	Septin-4;Isoform 2 of Septin-4;Isoform 3 of Septin-4;Isoform 4 of Septin-4;Isoform 5 of Septin-4;Isoform 7 of Septin-4	282;263;274;297;135;800	_VNIVPILAK_.2	4.41184	Filtered	12.8717
O43242	PSMD3	26S proteasome non-ATPase regulatory subunit 3	441	_AIRDGVIEASINHEK_.4	76.6761	77.6285	95.9789
O43242	PSMD3	26S proteasome non-ATPase regulatory subunit 3	441	_AIRDGVIEASINHEK_.3	77.6222	58.5013	97.8272
O43242	PSMD3	26S proteasome non-ATPase regulatory subunit 3	417	_ISLADIAQK_.2	105.793	107.867	142.635
O43242	PSMD3	26S proteasome non-ATPase regulatory subunit 3	297	_AIQLEYSEARR_.3	142.657	70.1185	120.427
O43242	PSMD3	26S proteasome non-ATPase regulatory subunit 3	288	_YLYYTGR_.2	135.378	74.8867	79.5035
O43242	PSMD3	26S proteasome non-ATPase regulatory subunit 3	116	_AVQGFFTSNNATR_.2	68.619	45.5956	74.884
O43242	PSMD3	26S proteasome non-ATPase regulatory subunit 3	202	_ALDLVAAK_.2	56.9451	29.3218	97.6525
O43242	PSMD3	26S proteasome non-ATPase regulatory subunit 3	375	_FNQVLDQFGEK_.2	72.1721	17.209	94.1761
O43242	PSMD3	26S proteasome non-ATPase regulatory subunit 3	515	_EQQDLEFAK_.2	81.9449	57.6722	26.6612
O43242	PSMD3	26S proteasome non-ATPase regulatory subunit 3	426	_LQLDSPEDAEFIVAK_.2	59.655	29.2502	35.4701
O43242	PSMD3	26S proteasome non-ATPase regulatory subunit 3	217	_VYEFLDK_.2	38.2389	36.039	26.6408
O43242	PSMD3	26S proteasome non-ATPase regulatory subunit 3	297	_AIQLEYSEAR_.2	33.9398	24.6933	36.9328
O43242	PSMD3	26S proteasome non-ATPase regulatory subunit 3	66	_ELDTVTLEDIK_.2	28.8287	60.9666	4.33681
O43242	PSMD3	26S proteasome non-ATPase regulatory subunit 3	355	_RSLMPYFLLTQAVR_.3	14.1258	31.3384	29.2704
O43242	PSMD3	26S proteasome non-ATPase regulatory subunit 3	107	_RLNHYVLYK_.3	27.5289	9.37366	22.9147
O43242	PSMD3	26S proteasome non-ATPase regulatory subunit 3	480	_ISFC[Carbamidomethyl (C)]LDIHNMSVK_.3	9.84524	4.97397	10.144
O43242	PSMD3	26S proteasome non-ATPase regulatory subunit 3	386	_FQADGTYTLIIR_.2	9.75693	1.88813	4.71446
O43242	PSMD3	26S proteasome non-ATPase regulatory subunit 3	242	_HDADGQATLLNLLLR_.3	5.50707	4.43225	1.33308
O43242	PSMD3	26S proteasome non-ATPase regulatory subunit 3	39	_EEAATGGGSTGEADGK_.2	3.60652	NaN	4.80112
O43242	PSMD3	26S proteasome non-ATPase regulatory subunit 3	316	_APQHTAVGFK_.2	2.3657	Filtered	4.50513
O43242	PSMD3	26S proteasome non-ATPase regulatory subunit 3	187	_ISDDLMQK_.2	Filtered	Filtered	21.108
O43264	ZW10	Centromere/kinetochore protein zw10 homolog	746	_GPLAAAFSSSEVK_.2	10.2685	8.61777	42.7798
O43264	ZW10	Centromere/kinetochore protein zw10 homolog	708	_KYQEEVPVYVPK_.3	6.60675	Filtered	19.6995
O43264	ZW10	Centromere/kinetochore protein zw10 homolog	66	_LSEDIDLLK_.2	Filtered	2.41398	18.9261
O43264	ZW10	Centromere/kinetochore protein zw10 homolog	345	_NC[Carbamidomethyl (C)]LVYSIPTNSSK_.2	Filtered	3.72832	14.0015
O43264	ZW10	Centromere/kinetochore protein zw10 homolog	404	_C[Carbamidomethyl (C)]QDVIVAAR_.2	3.61335	Filtered	9.9816
O43264	ZW10	Centromere/kinetochore protein zw10 homolog	652	_AMGTLLNTAISEVIGK_.2	Filtered	1.97429	5.68704
O43264	ZW10	Centromere/kinetochore protein zw10 homolog	431	_INVPELPTPDEDNK_.2	Filtered	1.85202	2.35543
O43264	ZW10	Centromere/kinetochore protein zw10 homolog	131	_YVTGAQRLEEAQK_.3	NaN	Filtered	15.1577
O43264	ZW10	Centromere/kinetochore protein zw10 homolog	358	_LQQYEEIIQSTEEFENALK_.3	NaN	NaN	9.26514
O43264	ZW10	Centromere/kinetochore protein zw10 homolog	97	_QQLERDSVVLSLLK_.3	NaN	Filtered	2.27012
O43290	SART1	U4/U6.U5 tri-snRNP-associated protein 1	667	_SLPSAVYC[Carbamidomethyl (C)]IEDK_.2	111.415	128.031	207.892
O43290	SART1	U4/U6.U5 tri-snRNP-associated protein 1	649	_GLLETTVQK_.2	57.1515	136.35	128.802
O43290	SART1	U4/U6.U5 tri-snRNP-associated protein 1	781	_TPYIVLSGSGK_.2	81.7005	43.4171	160.323
O43290	SART1	U4/U6.U5 tri-snRNP-associated protein 1	374	_LQAQSLSTVGPR_.2	102.469	83.429	33.0762
O43290	SART1	U4/U6.U5 tri-snRNP-associated protein 1	637	_GLAAALLLC[Carbamidomethyl (C)]QNK_.2	18.9993	20.9327	15.6404
O43290	SART1	U4/U6.U5 tri-snRNP-associated protein 1	511	_QLQQLQQLR_.2	3.58325	18.2572	28.7269
O43290	SART1	U4/U6.U5 tri-snRNP-associated protein 1	792	_SMNANTITK_.2	5.36403	4.53706	33.8462
O43290	SART1	U4/U6.U5 tri-snRNP-associated protein 1	372	_LRLQAQSLSTVGPR_.3	3.1945	10.1891	25.7285
O43290	SART1	U4/U6.U5 tri-snRNP-associated protein 1	509	_LRQLQQLQQLR_.3	3.27877	8.54719	10.7543
O43290	SART1	U4/U6.U5 tri-snRNP-associated protein 1	749	_KLDEEALLK_.2	Filtered	20.3003	58.5695
O43290	SART1	U4/U6.U5 tri-snRNP-associated protein 1	693	_GFTQDFK_.2	Filtered	50.1711	13.6674
O43290	SART1	U4/U6.U5 tri-snRNP-associated protein 1	759	_MSSSDTPLGTVALLQEK_.2	8.05793	5.16771	16.4225
O43290	SART1	U4/U6.U5 tri-snRNP-associated protein 1	759	_MSSSDTPLGTVALLQEK_.3	Filtered	8.18829	8.98782
O43290	SART1	U4/U6.U5 tri-snRNP-associated protein 1	549	_GAIVFNATSEFC[Carbamidomethyl (C)]R_.2	Filtered	6.04322	34.0839
O43290	SART1	U4/U6.U5 tri-snRNP-associated protein 1	280	_GVLQEEEDVLVNVNLVDK_.2	4.80575	5.00858	8.30334
O43290	SART1	U4/U6.U5 tri-snRNP-associated protein 1	280	_GVLQEEEDVLVNVNLVDK_.3	11.6367	Filtered	7.01077
O43290	SART1	U4/U6.U5 tri-snRNP-associated protein 1	710	_IEYVDETGRK_.2	Filtered	5.82143	10.5202
O43290	SART1	U4/U6.U5 tri-snRNP-associated protein 1	710	_IEYVDETGRK_.3	Filtered	Filtered	10.5147
O43290	SART1	U4/U6.U5 tri-snRNP-associated protein 1	130	_LGLKPLEVNAIKK_.3	3.01657	NaN	13.4031
O43290	SART1	U4/U6.U5 tri-snRNP-associated protein 1	130	_LGLKPLEVNAIK_.3	Filtered	1.64499	4.57823
O43293	DAPK3	Death-associated protein kinase 3	122	_QILDGVHYLHSK_.3	272.443	71.4219	18.4062
O43293	DAPK3	Death-associated protein kinase 3	401	_GALLGTSGLK_.2	Filtered	Filtered	97.1063
O43293	DAPK3	Death-associated protein kinase 3	168	_IEAGNEFK_.2	Filtered	Filtered	85.9891
O43293	DAPK3	Death-associated protein kinase 3	328	_VLEEAAAAEEGLRELQR_.3	Filtered	Filtered	57.8493
O43293	DAPK3	Death-associated protein kinase 3	433	_FVQDLVR_.2	Filtered	Filtered	47.821
O43293	DAPK3	Death-associated protein kinase 3	416	_LENRYEALAK_.3	Filtered	Filtered	29.8238
O43293	DAPK3	Death-associated protein kinase 3	416	_LENRYEALAK_.2	Filtered	Filtered	2.55492
O43293	DAPK3	Death-associated protein kinase 3	159	_LIDFGIAHK_.2	Filtered	Filtered	27.2614
O43293	DAPK3	Death-associated protein kinase 3	109	_ESLTEDEATQFLK_.2	Filtered	Filtered	25.4848
O43293	DAPK3	Death-associated protein kinase 3	264	_MTIAQSLEHSWIK_.3	Filtered	Filtered	15.7254
O43293	DAPK3	Death-associated protein kinase 3	381	_LRQELLK_.2	Filtered	Filtered	3.3618
O43314;O43314-2	PPIP5K2	Inositol hexakisphosphate and diphosphoinositol-pentakisphosphate kinase 2;Isoform 2 of Inositol hexakisphosphate and diphosphoinositol-pentakisphosphate kinase 2	754;754	_ALADIVIPQEYGITK_.2	11.2353	1.51176	14.4608
O43314;O43314-2	PPIP5K2	Inositol hexakisphosphate and diphosphoinositol-pentakisphosphate kinase 2;Isoform 2 of Inositol hexakisphosphate and diphosphoinositol-pentakisphosphate kinase 2	723;723	_IPDIYDC[Carbamidomethyl (C)]IK_.2	2.9533	4.19218	13.6028
O43314;O43314-2	PPIP5K2	Inositol hexakisphosphate and diphosphoinositol-pentakisphosphate kinase 2;Isoform 2 of Inositol hexakisphosphate and diphosphoinositol-pentakisphosphate kinase 2	1179;1158	_VSLNTYTPAK_.2	Filtered	99.993	11.5632
O43314;O43314-2	PPIP5K2	Inositol hexakisphosphate and diphosphoinositol-pentakisphosphate kinase 2;Isoform 2 of Inositol hexakisphosphate and diphosphoinositol-pentakisphosphate kinase 2	641;641	_LTPSGSISLIK_.2	NaN	5.70593	21.2773
O43314;O43314-2	PPIP5K2	Inositol hexakisphosphate and diphosphoinositol-pentakisphosphate kinase 2;Isoform 2 of Inositol hexakisphosphate and diphosphoinositol-pentakisphosphate kinase 2	1189;1168	_ILPTPPATLK_.2	NaN	Filtered	11.2227
O43314;O43314-2	PPIP5K2	Inositol hexakisphosphate and diphosphoinositol-pentakisphosphate kinase 2;Isoform 2 of Inositol hexakisphosphate and diphosphoinositol-pentakisphosphate kinase 2	407;407	_FFDLFEK_.2	Filtered	Filtered	2.1445
O43318	MAP3K7	Mitogen-activated protein kinase kinase kinase 7	73	_AFIVELR_.2	106.486	447.753	139.476
O43318	MAP3K7	Mitogen-activated protein kinase kinase kinase 7	156	_DLKPPNLLLVAGGTVLK_.3	95.2211	209.115	121.036
O43318	MAP3K7	Mitogen-activated protein kinase kinase kinase 7	45	_GAFGVVC[Carbamidomethyl (C)]K_.2	135.352	160.946	51.3794
O43318	MAP3K7	Mitogen-activated protein kinase kinase kinase 7	35	_EIEVEEVVGR_.2	50.7058	163.989	38.004
O43318	MAP3K7	Mitogen-activated protein kinase kinase kinase 7	580	_SLSTYYQQC[Carbamidomethyl (C)]K_.2	49.5983	81.5475	29.6625
O43318	MAP3K7	Mitogen-activated protein kinase kinase kinase 7	226	_RKPFDEIGGPAFR_.3	53.8084	75.5689	24.9157
O43318	MAP3K7	Mitogen-activated protein kinase kinase kinase 7	399	_IAATTAYSK_.2	38.7502	67.2907	40.3666
O43318	MAP3K7	Mitogen-activated protein kinase kinase kinase 7	84	_VNHPNIVK_.2	52.3688	51.3675	Filtered
O43318	MAP3K7	Mitogen-activated protein kinase kinase kinase 7	548	_QELVAELDQDEK_.2	8.37007	46.5597	18.6048
O43318	MAP3K7	Mitogen-activated protein kinase kinase kinase 7	366	_LSLGASR_.2	3.88172	39.4424	28.6016
O43318	MAP3K7	Mitogen-activated protein kinase kinase kinase 7	373	_GSSVESLPPTSEGK_.2	16.0826	10.3168	18.9192
O43318	MAP3K7	Mitogen-activated protein kinase kinase kinase 7	464	_MITTSGPTSEK_.2	5.00658	9.84205	5.22288
O43318	MAP3K7	Mitogen-activated protein kinase kinase kinase 7	464	_MITTSGPTSEKPTR_.3	43.7533	150.957	100.426
O43318	MAP3K7	Mitogen-activated protein kinase kinase kinase 7	464	_MITTSGPTSEKPTR_.2	2.21155	NaN	Filtered
O43318	MAP3K7	Mitogen-activated protein kinase kinase kinase 7	536	_VQTEIALLLQR_.2	35.9845	93.3294	21.3613
O43318	MAP3K7	Mitogen-activated protein kinase kinase kinase 7	536	_VQTEIALLLQR_.3	Filtered	12.4074	2.28229
O43318	MAP3K7	Mitogen-activated protein kinase kinase kinase 7	518	_ESMAVFEQHC[Carbamidomethyl (C)]K_.3	12.3877	26.4267	Filtered
O43318	MAP3K7	Mitogen-activated protein kinase kinase kinase 7	518	_ESMAVFEQHC[Carbamidomethyl (C)]K_.2	NaN	3.67491	NaN
O43318	MAP3K7	Mitogen-activated protein kinase kinase kinase 7	359	_QQSESGRLSLGASR_.3	Filtered	Filtered	15.1677
O43318	MAP3K7	Mitogen-activated protein kinase kinase kinase 7	536	_VQTEIALLLQRK_.3	Filtered	Filtered	6.86387
O43318	MAP3K7	Mitogen-activated protein kinase kinase kinase 7	64	_QIESESERK_.2	NaN	NaN	2.43347
O43318-2	MAP3K7	Isoform 1A of Mitogen-activated protein kinase kinase kinase 7	399	_IAATTGNGQPR_.2	4.31727	3.77425	1.02867
O43324;O43324-2	EEF1E1	Eukaryotic translation elongation factor 1 epsilon-1;Isoform 2 of Eukaryotic translation elongation factor 1 epsilon-1	69;69	_AIVQQWLEYR_.2	49.1552	25.9282	49.2694
O43324;O43324-2	EEF1E1	Eukaryotic translation elongation factor 1 epsilon-1;Isoform 2 of Eukaryotic translation elongation factor 1 epsilon-1	2;2	_[Acetyl (Protein N-term)]AAAAELSLLEK_.2	36.154	7.23884	34.7423
O43324;O43324-2	EEF1E1	Eukaryotic translation elongation factor 1 epsilon-1;Isoform 2 of Eukaryotic translation elongation factor 1 epsilon-1	58;58	_EYLLGSTAEEK_.2	28.8696	14.1834	23.9048
O43324;O43324-2	EEF1E1	Eukaryotic translation elongation factor 1 epsilon-1;Isoform 2 of Eukaryotic translation elongation factor 1 epsilon-1	89;89	_NDIHTLLK_.2	25.3754	12.0396	14.6178
O43324;O43324-2	EEF1E1	Eukaryotic translation elongation factor 1 epsilon-1;Isoform 2 of Eukaryotic translation elongation factor 1 epsilon-1	97;97	_DLNSYLEDK_.2	36.9405	Filtered	25.055
O43324;O43324-2	EEF1E1	Eukaryotic translation elongation factor 1 epsilon-1;Isoform 2 of Eukaryotic translation elongation factor 1 epsilon-1	22;22	_YSAQGER_.2	8.7429	Filtered	16.3892
O43390	HNRNPR	Heterogeneous nuclear ribonucleoprotein R	188	_AGPIWDLR_.2	713.375	669.827	6917.53
O43390	HNRNPR	Heterogeneous nuclear ribonucleoprotein R	248	_LFVGSIPK_.2	520.008	604.118	6169.83
O43390	HNRNPR	Heterogeneous nuclear ribonucleoprotein R	260	_ENILEEFSK_.2	182.164	159.371	1769.35
O43390	HNRNPR	Heterogeneous nuclear ribonucleoprotein R	347	_NLATTVTEEILEK_.2	137.793	97.0734	1057.27
O43390	HNRNPR	Heterogeneous nuclear ribonucleoprotein R	360	_SFSEFGK_.2	122.228	73.1884	810.982
O43390	HNRNPR	Heterogeneous nuclear ribonucleoprotein R	236	_HLGVC[Carbamidomethyl (C)]ISVANNR_.3	53.9061	49.4067	755.357
O43390	HNRNPR	Heterogeneous nuclear ribonucleoprotein R	32	_TLIEAGLPQK_.2	45.2509	65.4328	571.94
O43390	HNRNPR	Heterogeneous nuclear ribonucleoprotein R	207	_GYAFITFC[Carbamidomethyl (C)]GK_.2	58.151	66.5194	472.457
O43390	HNRNPR	Heterogeneous nuclear ribonucleoprotein R	217	_EAAQEAVK_.2	32.453	16.3155	464.623
O43390	HNRNPR	Heterogeneous nuclear ribonucleoprotein R	375	_DYAFVHFEDRGAAVK_.3	36.6154	15.2164	431.04
O43390	HNRNPR	Heterogeneous nuclear ribonucleoprotein R	134	_TGYTLDVTTGQR_.2	65.1392	64.5363	270.39
O43390	HNRNPR	Heterogeneous nuclear ribonucleoprotein R	175	_DLYEDELVPLFEK_.2	30.8164	32.4915	249.068
O43390	HNRNPR	Heterogeneous nuclear ribonucleoprotein R	290	_GFC[Carbamidomethyl (C)]FLEYEDHK_.3	22.0251	34.0183	195.541
O43390	HNRNPR	Heterogeneous nuclear ribonucleoprotein R	290	_GFC[Carbamidomethyl (C)]FLEYEDHK_.2	5.86914	4.04413	45.1119
O43390	HNRNPR	Heterogeneous nuclear ribonucleoprotein R	134	_TGYTLDVTTGQRK_.2	3.58537	1.30298	116.471
O43390	HNRNPR	Heterogeneous nuclear ribonucleoprotein R	134	_TGYTLDVTTGQRK_.3	10.7736	11.3775	89.1585
O43390	HNRNPR	Heterogeneous nuclear ribonucleoprotein R	269	_VTEGLVDVILYHQPDDKK_.4	15.5441	23.5832	97.3508
O43390	HNRNPR	Heterogeneous nuclear ribonucleoprotein R	95	_SAFLC[Carbamidomethyl (C)]GVMK_.2	14.1674	13.4672	92.0782
O43390	HNRNPR	Heterogeneous nuclear ribonucleoprotein R	375	_DYAFVHFEDR_.3	7.13583	6.5144	95.9387
O43390	HNRNPR	Heterogeneous nuclear ribonucleoprotein R	64	_AIDALREFNEEGALSVLQQFK_.3	4.00651	13.5389	10.496
O43390	HNRNPR	Heterogeneous nuclear ribonucleoprotein R	288	_NRGFC[Carbamidomethyl (C)]FLEYEDHK_.3	50.945	35.4641	1341.64
O43390	HNRNPR	Heterogeneous nuclear ribonucleoprotein R	288	_NRGFC[Carbamidomethyl (C)]FLEYEDHK_.4	Filtered	Filtered	14.1267
O43390	HNRNPR	Heterogeneous nuclear ribonucleoprotein R	428	_STAYEDYYYHPPPR_.3	52.2347	24.3079	488.21
O43390	HNRNPR	Heterogeneous nuclear ribonucleoprotein R	428	_STAYEDYYYHPPPR_.2	Filtered	Filtered	6.555
O43390	HNRNPR	Heterogeneous nuclear ribonucleoprotein R	225	_LC[Carbamidomethyl (C)]DSYEIRPGK_.3	45.0772	48.0462	330.113
O43390	HNRNPR	Heterogeneous nuclear ribonucleoprotein R	225	_LC[Carbamidomethyl (C)]DSYEIRPGK_.2	Filtered	NaN	9.07681
O43390	HNRNPR	Heterogeneous nuclear ribonucleoprotein R	269	_VTEGLVDVILYHQPDDK_.3	4.9543	13.02	235.35
O43390	HNRNPR	Heterogeneous nuclear ribonucleoprotein R	269	_VTEGLVDVILYHQPDDK_.2	NaN	NaN	6.37472
O43390	HNRNPR	Heterogeneous nuclear ribonucleoprotein R	398	_EIEGEEIEIVLAKPPDK_.3	24.1511	Filtered	154.733
O43390	HNRNPR	Heterogeneous nuclear ribonucleoprotein R	398	_EIEGEEIEIVLAKPPDK_.2	Filtered	Filtered	13.5856
O43390	HNRNPR	Heterogeneous nuclear ribonucleoprotein R	14	_EEEEPMDTSSVTHTEHYK_.4	Filtered	16.4956	27.7439
O43390	HNRNPR	Heterogeneous nuclear ribonucleoprotein R	14	_EEEEPMDTSSVTHTEHYK_.3	13.2061	Filtered	5.54878
O43390	HNRNPR	Heterogeneous nuclear ribonucleoprotein R	85	_ESDLSHVQNK_.3	Filtered	1	52.0394
O43390	HNRNPR	Heterogeneous nuclear ribonucleoprotein R	85	_ESDLSHVQNK_.2	NaN	Filtered	7.99256
O43390	HNRNPR	Heterogeneous nuclear ribonucleoprotein R	398	_EIEGEEIEIVLAKPPDKK_.3	NaN	2.63494	32.1881
O43390	HNRNPR	Heterogeneous nuclear ribonucleoprotein R	398	_EIEGEEIEIVLAKPPDKK_.4	Filtered	Filtered	10.4728
O43390	HNRNPR	Heterogeneous nuclear ribonucleoprotein R	115	_VQESTKGPDEAK_.3	2.24097	Filtered	13.6917
O43390	HNRNPR	Heterogeneous nuclear ribonucleoprotein R	575	_ADGYNQPDSK_.2	NaN	NaN	138.38
O43390	HNRNPR	Heterogeneous nuclear ribonucleoprotein R	2	_[Acetyl (Protein N-term)]ANQVNGNAVQLK_.2	Filtered	Filtered	20.2055
O43390-2	HNRNPR	Isoform 2 of Heterogeneous nuclear ribonucleoprotein R	269	_VTGLTEGLVDVILYHQPDDKK_.4	13.6885	Filtered	19.3556
O43395	PRPF3	U4/U6 small nuclear ribonucleoprotein Prp3	66	_LFEAVEEGR_.2	90.1907	30.9412	89.0695
O43395	PRPF3	U4/U6 small nuclear ribonucleoprotein Prp3	578	_DVNVVVVEGGPK_.2	37.7583	67.2952	57.5035
O43395	PRPF3	U4/U6 small nuclear ribonucleoprotein Prp3	315	_VSIAPSQR_.2	62.1157	31.7341	48.0951
O43395	PRPF3	U4/U6 small nuclear ribonucleoprotein Prp3	484	_VLGTEAVQDPTK_.2	43.2778	18.7629	20.8631
O43395	PRPF3	U4/U6 small nuclear ribonucleoprotein Prp3	93	_EVFGDDSEISK_.2	30.7298	18.7178	16.0433
O43395	PRPF3	U4/U6 small nuclear ribonucleoprotein Prp3	535	_EDISQGVHISVYR_.3	6.99501	19.3946	37.6191
O43395	PRPF3	U4/U6 small nuclear ribonucleoprotein Prp3	351	_LQAEISQAAR_.2	24.8223	24.2899	11.8422
O43395	PRPF3	U4/U6 small nuclear ribonucleoprotein Prp3	271	_EIELTHR_.2	15.4456	6.42421	37.7152
O43395	PRPF3	U4/U6 small nuclear ribonucleoprotein Prp3	560	_IEANAGQLYLTGVVVLHK_.3	6.03017	15.3395	8.1421
O43395	PRPF3	U4/U6 small nuclear ribonucleoprotein Prp3	370	_LALIAPK_.2	7.76695	5.70921	12.3818
O43395	PRPF3	U4/U6 small nuclear ribonucleoprotein Prp3	213	_IQAQLALK_.2	Filtered	Filtered	10.8561
O43396	TXNL1	Thioredoxin-like protein 1	196	_IFINLPR_.2	563.956	316.871	319.597
O43396	TXNL1	Thioredoxin-like protein 1	86	_VRIDQYQGADAVGLEEK_.3	61.3069	14.5493	67.7084
O43396	TXNL1	Thioredoxin-like protein 1	40	_IAPAFSSMSNK_.2	21.6946	Filtered	28.9532
O43396	TXNL1	Thioredoxin-like protein 1	227	_EDGIVPLR_.2	121.2	Filtered	Filtered
O43399;O43399-2;O43399-3;O43399-4;O43399-5;O43399-6;O43399-7	TPD52L2	Tumor protein D54;Isoform 2 of Tumor protein D54;Isoform 3 of Tumor protein D54;Isoform 4 of Tumor protein D54;Isoform 5 of Tumor protein D54;Isoform 6 of Tumor protein D54;Isoform 7 of Tumor protein D54	56;56;56;56;56;33;56	_VEEEIVTLR_.2	24.2614	19.5382	17.2803
O43399;O43399-2;O43399-3;O43399-4;O43399-5;O43399-6;O43399-7	TPD52L2	Tumor protein D54;Isoform 2 of Tumor protein D54;Isoform 3 of Tumor protein D54;Isoform 4 of Tumor protein D54;Isoform 5 of Tumor protein D54;Isoform 6 of Tumor protein D54;Isoform 7 of Tumor protein D54	81;81;81;81;81;58;81	_LGLSTLGELK_.2	11.3493	6.93286	19.4869
O43399;O43399-2;O43399-3;O43399-4;O43399-5;O43399-6;O43399-7	TPD52L2	Tumor protein D54;Isoform 2 of Tumor protein D54;Isoform 3 of Tumor protein D54;Isoform 4 of Tumor protein D54;Isoform 5 of Tumor protein D54;Isoform 6 of Tumor protein D54;Isoform 7 of Tumor protein D54	140;120;120;120;140;97;140	_TSAALSTVGSAISR_.2	5.98904	2.09989	2.54573
O43399;O43399-2;O43399-3;O43399-4;O43399-5;O43399-6;O43399-7	TPD52L2	Tumor protein D54;Isoform 2 of Tumor protein D54;Isoform 3 of Tumor protein D54;Isoform 4 of Tumor protein D54;Isoform 5 of Tumor protein D54;Isoform 6 of Tumor protein D54;Isoform 7 of Tumor protein D54	129;109;109;109;129;86;129	_TQETLSQAGQK_.2	2.97159	NaN	6.99222
O43399;O43399-2;O43399-3;O43399-4;O43399-5;O43399-6;O43399-7	TPD52L2	Tumor protein D54;Isoform 2 of Tumor protein D54;Isoform 3 of Tumor protein D54;Isoform 4 of Tumor protein D54;Isoform 5 of Tumor protein D54;Isoform 6 of Tumor protein D54;Isoform 7 of Tumor protein D54	140;120;120;120;140;97;140	_TSAALSTVGSAISRK_.3	Filtered	Filtered	15.8474
O43399;O43399-2;O43399-3;O43399-4;O43399-5;O43399-6;O43399-7	TPD52L2	Tumor protein D54;Isoform 2 of Tumor protein D54;Isoform 3 of Tumor protein D54;Isoform 4 of Tumor protein D54;Isoform 5 of Tumor protein D54;Isoform 6 of Tumor protein D54;Isoform 7 of Tumor protein D54	140;120;120;120;140;97;140	_TSAALSTVGSAISRK_.2	NaN	NaN	2.4265
O43414;O43414-2;O43414-3	ERI3	ERI1 exoribonuclease 3;Isoform 2 of ERI1 exoribonuclease 3;Isoform 3 of ERI1 exoribonuclease 3	231;116;22	_EGLLDPNVK_.2	52.1288	63.5654	31.068
O43414;O43414-2;O43414-3	ERI3	ERI1 exoribonuclease 3;Isoform 2 of ERI1 exoribonuclease 3;Isoform 3 of ERI1 exoribonuclease 3	240;125;31	_SIFVTC[Carbamidomethyl (C)]GDWDLK_.2	14.0589	25.4389	11.5843
O43432;O43432-3;O43432-4	EIF4G3	Eukaryotic translation initiation factor 4 gamma 3;Isoform 3 of Eukaryotic translation initiation factor 4 gamma 3;Isoform 4 of Eukaryotic translation initiation factor 4 gamma 3	861;867;581	_ELEAASAPEER_.2	12.8936	8.72726	24.8644
O43432;O43432-3;O43432-4	EIF4G3	Eukaryotic translation initiation factor 4 gamma 3;Isoform 3 of Eukaryotic translation initiation factor 4 gamma 3;Isoform 4 of Eukaryotic translation initiation factor 4 gamma 3	1473;1479;1193	_AAIIADSSTFRVDTAVIK_.3	10.2909	4.85502	12.6761
O43432;O43432-3;O43432-4	EIF4G3	Eukaryotic translation initiation factor 4 gamma 3;Isoform 3 of Eukaryotic translation initiation factor 4 gamma 3;Isoform 4 of Eukaryotic translation initiation factor 4 gamma 3	1521;1527;1241	_LDQPANLLR_.2	Filtered	16.5708	29.0661
O43432;O43432-3;O43432-4	EIF4G3	Eukaryotic translation initiation factor 4 gamma 3;Isoform 3 of Eukaryotic translation initiation factor 4 gamma 3;Isoform 4 of Eukaryotic translation initiation factor 4 gamma 3	674;680;394	_GPDFTPAFADFGR_.2	Filtered	11.8005	10.5889
O43432;O43432-3;O43432-4	EIF4G3	Eukaryotic translation initiation factor 4 gamma 3;Isoform 3 of Eukaryotic translation initiation factor 4 gamma 3;Isoform 4 of Eukaryotic translation initiation factor 4 gamma 3	1228;1234;948	_SIIDEFLHINDFK_.3	Filtered	6.47357	7.49721
O43432;O43432-3;O43432-4	EIF4G3	Eukaryotic translation initiation factor 4 gamma 3;Isoform 3 of Eukaryotic translation initiation factor 4 gamma 3;Isoform 4 of Eukaryotic translation initiation factor 4 gamma 3	1228;1234;948	_SIIDEFLHINDFK_.2	Filtered	4.67831	2.86198
O43432;O43432-3;O43432-4	EIF4G3	Eukaryotic translation initiation factor 4 gamma 3;Isoform 3 of Eukaryotic translation initiation factor 4 gamma 3;Isoform 4 of Eukaryotic translation initiation factor 4 gamma 3	790;796;510	_GVIDLVFEK_.2	Filtered	7.31512	4.06801
O43432;O43432-3;O43432-4	EIF4G3	Eukaryotic translation initiation factor 4 gamma 3;Isoform 3 of Eukaryotic translation initiation factor 4 gamma 3;Isoform 4 of Eukaryotic translation initiation factor 4 gamma 3	1030;1036;750	_VDEGGWNTVQGAK_.2	Filtered	Filtered	1.23207
O43432;O43432-3;O43432-4	EIF4G3	Eukaryotic translation initiation factor 4 gamma 3;Isoform 3 of Eukaryotic translation initiation factor 4 gamma 3;Isoform 4 of Eukaryotic translation initiation factor 4 gamma 3	1567;1573;1287	_SVTAFFTWLR_.2	Filtered	NaN	1
O43447	PPIH	Peptidyl-prolyl cis-trans isomerase H	54	_DGVPIGYK_.2	78.3154	34.9396	454.957
O43447	PPIH	Peptidyl-prolyl cis-trans isomerase H	29	_IELFADVVPK_.2	53.1037	9.37106	363.505
O43447	PPIH	Peptidyl-prolyl cis-trans isomerase H	154	_IENVPTGPNNKPK_.3	5.89705	3.03149	56.2573
O43447	PPIH	Peptidyl-prolyl cis-trans isomerase H	93	_GPFADENFK_.2	15.439	11.7957	31.1847
O43447	PPIH	Peptidyl-prolyl cis-trans isomerase H	131	_C[Carbamidomethyl (C)]DWLDGK_.2	30.374	Filtered	22.7134
O43447	PPIH	Peptidyl-prolyl cis-trans isomerase H	153	_KIENVPTGPNNKPK_.3	1.68334	Filtered	25.2624
O43447	PPIH	Peptidyl-prolyl cis-trans isomerase H	167	_LPVVISQC[Carbamidomethyl (C)]GEM_.2	Filtered	Filtered	9.26171
O43447	PPIH	Peptidyl-prolyl cis-trans isomerase H	45	_QFC[Carbamidomethyl (C)]TGEFRK_.3	Filtered	Filtered	3.38014
O43482	OIP5	Protein Mis18-beta	216	_ILSEVTPDQSKPEN_.2	4.34691	5.14911	9.46767
O43482	OIP5	Protein Mis18-beta	109	_VTNNVVLEAPFLVGIEGSLK_.2	Filtered	Filtered	3.77531
O43482	OIP5	Protein Mis18-beta	178	_AIVNASEMDIQNVPLSEK_.2	Filtered	Filtered	NaN
O43488	AKR7A2	Aflatoxin B1 aldehyde reductase member 2	113	_SLKPDSVR_.2	3.46941	1.06875	29.6825
O43488	AKR7A2	Aflatoxin B1 aldehyde reductase member 2	222	_FYAYNPLAGGLLTGK_.2	4.7878	5.46317	17.809
O43488	AKR7A2	Aflatoxin B1 aldehyde reductase member 2	279	_ALQAAYGASAPSVTSAALR_.2	5.11253	Filtered	33.156
O43488	AKR7A2	Aflatoxin B1 aldehyde reductase member 2	121	_SQLETSLK_.2	Filtered	Filtered	31.9434
O43488	AKR7A2	Aflatoxin B1 aldehyde reductase member 2	251	_FFGNSWAETYR_.2	Filtered	Filtered	20.1135
O43488	AKR7A2	Aflatoxin B1 aldehyde reductase member 2	267	_EHHFEAIALVEK_.3	Filtered	Filtered	7.03114
O43491;O43491-3;O43491-4	EPB41L2	Band 4.1-like protein 2;Isoform 3 of Band 4.1-like protein 2;Isoform 4 of Band 4.1-like protein 2	384;384;384	_GLSPAQADSQFLENAK_.2	12.441	19.2222	32.5502
O43491;O43491-3;O43491-4	EPB41L2	Band 4.1-like protein 2;Isoform 3 of Band 4.1-like protein 2;Isoform 4 of Band 4.1-like protein 2	527;527;527	_QASTLIDRPAPHFER_.4	6.33123	8.32711	10.3907
O43491;O43491-3;O43491-4	EPB41L2	Band 4.1-like protein 2;Isoform 3 of Band 4.1-like protein 2;Isoform 4 of Band 4.1-like protein 2	87;87;87	_SYTLVVAK_.2	14.6367	Filtered	16.4327
O43491;O43491-3;O43491-4	EPB41L2	Band 4.1-like protein 2;Isoform 3 of Band 4.1-like protein 2;Isoform 4 of Band 4.1-like protein 2	2;2;2	_[Acetyl (Protein N-term)]TTEVGSVSEVK_.2	2.24857	Filtered	22.6751
O43491;O43491-3;O43491-4	EPB41L2	Band 4.1-like protein 2;Isoform 3 of Band 4.1-like protein 2;Isoform 4 of Band 4.1-like protein 2	196;196;196	_EVQTNELK_.2	12.1672	Filtered	10.1076
O43491;O43491-3;O43491-4	EPB41L2	Band 4.1-like protein 2;Isoform 3 of Band 4.1-like protein 2;Isoform 4 of Band 4.1-like protein 2	893;635;740	_EVPIVQTETK_.2	4.42811	Filtered	13.7088
O43491;O43491-3;O43491-4	EPB41L2	Band 4.1-like protein 2;Isoform 3 of Band 4.1-like protein 2;Isoform 4 of Band 4.1-like protein 2	285;285;285	_NLPWLFTFNVK_.2	Filtered	3.11228	13.6052
O43491;O43491-3;O43491-4	EPB41L2	Band 4.1-like protein 2;Isoform 3 of Band 4.1-like protein 2;Isoform 4 of Band 4.1-like protein 2	487;487;487	_VC[Carbamidomethyl (C)]VEHHTFYR_.3	3.2677	Filtered	5.85022
O43491;O43491-3;O43491-4	EPB41L2	Band 4.1-like protein 2;Isoform 3 of Band 4.1-like protein 2;Isoform 4 of Band 4.1-like protein 2	508;508;508	_FLTLGSK_.2	Filtered	Filtered	22.0561
O43491;O43491-3;O43491-4	EPB41L2	Band 4.1-like protein 2;Isoform 3 of Band 4.1-like protein 2;Isoform 4 of Band 4.1-like protein 2	257;257;257	_DYFGLLFQESPEQK_.2	Filtered	Filtered	20.3104
O43491;O43491-3;O43491-4	EPB41L2	Band 4.1-like protein 2;Isoform 3 of Band 4.1-like protein 2;Isoform 4 of Band 4.1-like protein 2	222;222;222	_VTLLDGTEYSC[Carbamidomethyl (C)]DLEK_.2	Filtered	Filtered	6.19977
O43491;O43491-3;O43491-4	EPB41L2	Band 4.1-like protein 2;Isoform 3 of Band 4.1-like protein 2;Isoform 4 of Band 4.1-like protein 2	602;602;602	_APHLQLIEGK_.3	Filtered	Filtered	5.47655
O43491;O43491-3;O43491-4	EPB41L2	Band 4.1-like protein 2;Isoform 3 of Band 4.1-like protein 2;Isoform 4 of Band 4.1-like protein 2	421;421;421	_LGVC[Carbamidomethyl (C)]ANGLLIYK_.2	Filtered	Filtered	5.15723
O43491;O43491-3;O43491-4	EPB41L2	Band 4.1-like protein 2;Isoform 3 of Band 4.1-like protein 2;Isoform 4 of Band 4.1-like protein 2	14;14;14	_DSSQLGTDATK_.2	Filtered	Filtered	3.68872
O43583	DENR	Density-regulated protein	68	_LTVENSPK_.2	17.7038	24.3006	66.7314
O43583	DENR	Density-regulated protein	2	_[Acetyl (Protein N-term)]AADISESSGADC[Carbamidomethyl (C)]K_.2	11.5468	2.72049	31.3599
O43583	DENR	Density-regulated protein	23	_LDADYPLR_.2	103.817	Filtered	91.1175
O43583	DENR	Density-regulated protein	131	_VC[Carbamidomethyl (C)]GLATFEIDLK_.2	Filtered	Filtered	20.7252
O43592	XPOT	Exportin-T	860	_DGPVGFADFVYK_.2	21.7123	12.4594	14.5908
O43592	XPOT	Exportin-T	852	_LVELWGGK_.2	13.8883	Filtered	17.8714
O43592	XPOT	Exportin-T	30	_ISPDAWQVC[Carbamidomethyl (C)]AEALAQR_.2	3.32412	Filtered	4.12924
O43592	XPOT	Exportin-T	619	_NLLTPLMEK_.2	NaN	4.64127	1.32209
O43592	XPOT	Exportin-T	21	_ALAYFEQLK_.2	Filtered	Filtered	21.1494
O43615	TIMM44	Mitochondrial import inner membrane translocase subunit TIM44	223	_VFEPNEEALGVVLHK_.3	86.263	18.6808	59.416
O43615	TIMM44	Mitochondrial import inner membrane translocase subunit TIM44	283	_VTDLLGGLFSK_.2	44.3414	19.0179	26.7962
O43615	TIMM44	Mitochondrial import inner membrane translocase subunit TIM44	58	_GFLSGLLDNVK_.2	40.3825	10.1585	29.3528
O43615	TIMM44	Mitochondrial import inner membrane translocase subunit TIM44	341	_DWC[Carbamidomethyl (C)]YEATYSQLAHPIQQAK_.3	40.9462	3.42239	22.9603
O43615	TIMM44	Mitochondrial import inner membrane translocase subunit TIM44	250	_ENNVVFNR_.2	14.5412	2.40485	8.46949
O43615	TIMM44	Mitochondrial import inner membrane translocase subunit TIM44	122	_LGELTGTVK_.2	2.19633	5.35088	10.196
O43615	TIMM44	Mitochondrial import inner membrane translocase subunit TIM44	121	_KLGELTGTVK_.2	3.64948	2.1585	5.10588
O43615	TIMM44	Mitochondrial import inner membrane translocase subunit TIM44	178	_ALSQGVESVKK_.2	4.44328	1.30317	1.90193
O43617;O43617-2	TRAPPC3	Trafficking protein particle complex subunit 3;Isoform 2 of Trafficking protein particle complex subunit 3	170;124	_RIEDNLPAGEE_.2	14.0685	5.62326	35.3353
O43617;O43617-2	TRAPPC3	Trafficking protein particle complex subunit 3;Isoform 2 of Trafficking protein particle complex subunit 3	55;9	_LIEDFLAR_.2	18.6717	Filtered	41.9623
O43617;O43617-2	TRAPPC3	Trafficking protein particle complex subunit 3;Isoform 2 of Trafficking protein particle complex subunit 3	157;111	_GDGVTEIR_.2	11.7506	Filtered	37.7218
O43633	CHMP2A	Charged multivesicular body protein 2a	81	_ANIQAVSLK_.2	9.89027	Filtered	24.3192
O43633	CHMP2A	Charged multivesicular body protein 2a	43	_IIADIKK_.2	4.11765	Filtered	8.75475
O43633	CHMP2A	Charged multivesicular body protein 2a	10	_TPEELLR_.2	4.23056	Filtered	4.10507
O43633	CHMP2A	Charged multivesicular body protein 2a	10	_TPEELLRQNQR_.3	Filtered	Filtered	20.8161
O43660;O43660-2	PLRG1	Pleiotropic regulator 1;Isoform 2 of Pleiotropic regulator 1	8;8	_HSVHTLVFR_.3	123.058	139.033	55.4774
O43660;O43660-2	PLRG1	Pleiotropic regulator 1;Isoform 2 of Pleiotropic regulator 1	477;468	_LLTAEADK_.2	166.768	97.525	33.0283
O43660;O43660-2	PLRG1	Pleiotropic regulator 1;Isoform 2 of Pleiotropic regulator 1	443;434	_TGYNFQR_.2	122.545	47.765	13.1368
O43660;O43660-2	PLRG1	Pleiotropic regulator 1;Isoform 2 of Pleiotropic regulator 1	356;347	_LWDLVAGK_.2	30.0613	108.965	6.3509
O43660;O43660-2	PLRG1	Pleiotropic regulator 1;Isoform 2 of Pleiotropic regulator 1	321;312	_ASVHTLSGHTNAVATVR_.4	42.1792	58.2431	23.1427
O43660;O43660-2	PLRG1	Pleiotropic regulator 1;Isoform 2 of Pleiotropic regulator 1	377;368	_AVVLHPR_.2	61.8522	22.0423	10.3654
O43660;O43660-2	PLRG1	Pleiotropic regulator 1;Isoform 2 of Pleiotropic regulator 1	488;479	_VYREDDTATEETHPVSWKPEIIK_.4	36.6856	13.7538	6.27376
O43660;O43660-2	PLRG1	Pleiotropic regulator 1;Isoform 2 of Pleiotropic regulator 1	48;48	_LRNEYGPVLHMPTSK_.4	22.3568	23.6725	6.67145
O43660;O43660-2	PLRG1	Pleiotropic regulator 1;Isoform 2 of Pleiotropic regulator 1	240;231	_LSLTGHISTVR_.3	25.0022	20.2096	5.62112
O43660;O43660-2	PLRG1	Pleiotropic regulator 1;Isoform 2 of Pleiotropic regulator 1	117;108	_MPSESAAQSLAVALPLQTK_.3	98.9907	68.0984	11.3433
O43660;O43660-2	PLRG1	Pleiotropic regulator 1;Isoform 2 of Pleiotropic regulator 1	117;108	_MPSESAAQSLAVALPLQTK_.2	15.199	5.01117	1.5943
O43660;O43660-2	PLRG1	Pleiotropic regulator 1;Isoform 2 of Pleiotropic regulator 1	117;108	_M[Oxidation (M)]PSESAAQSLAVALPLQTK_.3	8.24646	NaN	Filtered
O43660;O43660-2	PLRG1	Pleiotropic regulator 1;Isoform 2 of Pleiotropic regulator 1	384;375	_HYTFASGSPDNIK_.3	12.3723	48.2988	Filtered
O43660;O43660-2	PLRG1	Pleiotropic regulator 1;Isoform 2 of Pleiotropic regulator 1	384;375	_HYTFASGSPDNIK_.2	7.00693	3.7578	Filtered
O43660;O43660-2	PLRG1	Pleiotropic regulator 1;Isoform 2 of Pleiotropic regulator 1	230;221	_IWDLASGK_.2	NaN	4.90097	6.1391
O43660;O43660-2	PLRG1	Pleiotropic regulator 1;Isoform 2 of Pleiotropic regulator 1	69;69	_GPQNATDSYVHK_.2	NaN	NaN	NaN
O43663;O43663-2;O43663-3;O43663-4	PRC1	Protein regulator of cytokinesis 1;Isoform 2 of Protein regulator of cytokinesis 1;Isoform 3 of Protein regulator of cytokinesis 1;Isoform 4 of Protein regulator of cytokinesis 1	274;274;233;274	_ALQLEVDRLEELK_.3	Filtered	9.80233	9.05921
O43665;O43665-1;O43665-2	RGS10	Regulator of G-protein signaling 10;Isoform 1 of Regulator of G-protein signaling 10;Isoform 2 of Regulator of G-protein signaling 10	102;94;88	_ASSQVNVEGQSR_.2	1.75932	Filtered	7.25407
O43670;O43670-2;O43670-4	ZNF207	BUB3-interacting and GLEBS motif-containing protein ZNF207;Isoform 2 of BUB3-interacting and GLEBS motif-containing protein ZNF207;Isoform 4 of BUB3-interacting and GLEBS motif-containing protein ZNF207	351;336;367	_PATLTTTSATSK_.2	3.53928	11.0874	55.0089
O43670;O43670-2;O43670-4	ZNF207	BUB3-interacting and GLEBS motif-containing protein ZNF207;Isoform 2 of BUB3-interacting and GLEBS motif-containing protein ZNF207;Isoform 4 of BUB3-interacting and GLEBS motif-containing protein ZNF207	363;348;379	_LIHPDEDISLEER_.3	32.4866	179.652	269.226
O43670;O43670-2;O43670-4	ZNF207	BUB3-interacting and GLEBS motif-containing protein ZNF207;Isoform 2 of BUB3-interacting and GLEBS motif-containing protein ZNF207;Isoform 4 of BUB3-interacting and GLEBS motif-containing protein ZNF207	363;348;379	_LIHPDEDISLEERR_.3	13.355	19.0899	51.9768
O43670;O43670-2;O43670-4	ZNF207	BUB3-interacting and GLEBS motif-containing protein ZNF207;Isoform 2 of BUB3-interacting and GLEBS motif-containing protein ZNF207;Isoform 4 of BUB3-interacting and GLEBS motif-containing protein ZNF207	363;348;379	_LIHPDEDISLEERR_.4	Filtered	2.25159	14.7899
O43670;O43670-2;O43670-4	ZNF207	BUB3-interacting and GLEBS motif-containing protein ZNF207;Isoform 2 of BUB3-interacting and GLEBS motif-containing protein ZNF207;Isoform 4 of BUB3-interacting and GLEBS motif-containing protein ZNF207	25;25;25	_ILIQHQK_.2	Filtered	6.87088	17.4632
O43670;O43670-2;O43670-4	ZNF207	BUB3-interacting and GLEBS motif-containing protein ZNF207;Isoform 2 of BUB3-interacting and GLEBS motif-containing protein ZNF207;Isoform 4 of BUB3-interacting and GLEBS motif-containing protein ZNF207	44;44;44	_LYTGPGLAIHC[Carbamidomethyl (C)]MQVHK_.4	Filtered	7.44457	1
O43678;O43678-2	NDUFA2	NADH dehydrogenase [ubiquinone] 1 alpha subcomplex subunit 2;Isoform 2 of NADH dehydrogenase [ubiquinone] 1 alpha subcomplex subunit 2	47;47	_ANPDLPILIR_.2	6.89003	11.3988	5.87765
O43681	GET3	ATPase GET3	261	_LIQELAK_.2	564.852	897.177	27.3768
O43681	GET3	ATPase GET3	331	_VNTFSALLLEPYKPPSAQ_.2	2.13817	2.49809	4.76029
O43681	GET3	ATPase GET3	176	_LLNFPTIVER_.2	3.63205	Filtered	3.8358
O43681	GET3	ATPase GET3	318	_LPLLPHEVR_.3	Filtered	Filtered	1.03587
O43684;O43684-2	BUB3	Mitotic checkpoint protein BUB3;Isoform 2 of Mitotic checkpoint protein BUB3	159;159	_VLVWDLR_.2	72.1323	191.457	227.857
O43684;O43684-2	BUB3	Mitotic checkpoint protein BUB3;Isoform 2 of Mitotic checkpoint protein BUB3	203;203	_VAVEYLDPSPEVQK_.2	29.3194	100.075	201.182
O43684;O43684-2	BUB3	Mitotic checkpoint protein BUB3;Isoform 2 of Mitotic checkpoint protein BUB3	192;192	_QGYVLSSIEGR_.2	25.876	61.9039	218.219
O43684;O43684-2	BUB3	Mitotic checkpoint protein BUB3;Isoform 2 of Mitotic checkpoint protein BUB3	9;9	_LNQPPEDGISSVK_.2	28.7247	95.3704	150.392
O43684;O43684-2	BUB3	Mitotic checkpoint protein BUB3;Isoform 2 of Mitotic checkpoint protein BUB3	140;140	_VYTLSVSGDR_.2	36.2613	91.2234	60.3788
O43684;O43684-2	BUB3	Mitotic checkpoint protein BUB3;Isoform 2 of Mitotic checkpoint protein BUB3	53;53	_YQHTGAVLDC[Carbamidomethyl (C)]AFYDPTHAWSGGLDHQLK_.5	14.8396	32.6067	70.3311
O43684;O43684-2	BUB3	Mitotic checkpoint protein BUB3;Isoform 2 of Mitotic checkpoint protein BUB3	53;53	_YQHTGAVLDC[Carbamidomethyl (C)]AFYDPTHAWSGGLDHQLK_.4	2.77863	6.78451	33.382
O43684;O43684-2	BUB3	Mitotic checkpoint protein BUB3;Isoform 2 of Mitotic checkpoint protein BUB3	41;41	_LYDVPANSMR_.2	21.1668	29.5098	28.2934
O43684;O43684-2	BUB3	Mitotic checkpoint protein BUB3;Isoform 2 of Mitotic checkpoint protein BUB3	150;150	_LIVGTAGR_.2	17.4695	29.6083	24.9565
O43684;O43684-2	BUB3	Mitotic checkpoint protein BUB3;Isoform 2 of Mitotic checkpoint protein BUB3	22;22	_FSPNTSQFLLVSSWDTSVR_.3	2.21681	8.03729	18.3994
O43684;O43684-2	BUB3	Mitotic checkpoint protein BUB3;Isoform 2 of Mitotic checkpoint protein BUB3	22;22	_FSPNTSQFLLVSSWDTSVR_.2	2.93404	3.82718	8.06796
O43684;O43684-2	BUB3	Mitotic checkpoint protein BUB3;Isoform 2 of Mitotic checkpoint protein BUB3	127;127	_TPC[Carbamidomethyl (C)]NAGTFSQPEK_.2	5.14591	9.36018	16.7668
O43684;O43684-2	BUB3	Mitotic checkpoint protein BUB3;Isoform 2 of Mitotic checkpoint protein BUB3	81;81	_MHDLNTDQENLVGTHDAPIR_.4	19.4272	57.5454	25.8912
O43684;O43684-2	BUB3	Mitotic checkpoint protein BUB3;Isoform 2 of Mitotic checkpoint protein BUB3	81;81	_MHDLNTDQENLVGTHDAPIR_.3	Filtered	Filtered	3.65458
O43684;O43684-2	BUB3	Mitotic checkpoint protein BUB3;Isoform 2 of Mitotic checkpoint protein BUB3	140;140	_VYTLSVSGDRLIVGTAGR_.3	Filtered	36.3701	63.1584
O43684;O43684-2	BUB3	Mitotic checkpoint protein BUB3;Isoform 2 of Mitotic checkpoint protein BUB3	203;203	_VAVEYLDPSPEVQKK_.3	Filtered	17.8476	28.9001
O43684;O43684-2	BUB3	Mitotic checkpoint protein BUB3;Isoform 2 of Mitotic checkpoint protein BUB3	203;203	_VAVEYLDPSPEVQKK_.2	Filtered	NaN	6.46636
O43684;O43684-2	BUB3	Mitotic checkpoint protein BUB3;Isoform 2 of Mitotic checkpoint protein BUB3	315;315	_QVTDAETKPK_.3	Filtered	2.94766	6.30674
O43684;O43684-2	BUB3	Mitotic checkpoint protein BUB3;Isoform 2 of Mitotic checkpoint protein BUB3	315;315	_QVTDAETKPK_.2	NaN	NaN	3.36019
O43684;O43684-2	BUB3	Mitotic checkpoint protein BUB3;Isoform 2 of Mitotic checkpoint protein BUB3	2;2	_TGSNEFK_.2	Filtered	Filtered	1.81988
O43707	ACTN4	Alpha-actinin-4	115	_ALDFIASK_.2	177.313	25.1659	18014.1
O43707	ACTN4	Alpha-actinin-4	312	_TIPWLEDRVPQK_.3	28.5142	6.74136	16559.7
O43707	ACTN4	Alpha-actinin-4	498	_IC[Carbamidomethyl (C)]DQWDALGSLTHSRR_.4	26.993	10.6374	11062.7
O43707	ACTN4	Alpha-actinin-4	498	_IC[Carbamidomethyl (C)]DQWDALGSLTHSRR_.3	13.918	10.5034	3157.52
O43707	ACTN4	Alpha-actinin-4	860	_NFITAEELRR_.3	89.6616	45.8992	10122.9
O43707	ACTN4	Alpha-actinin-4	860	_NFITAEELRR_.2	61.2286	23.9157	458.623
O43707	ACTN4	Alpha-actinin-4	55	_TFTAWC[Carbamidomethyl (C)]NSHLRK_.3	9.71482	11.431	4953.3
O43707	ACTN4	Alpha-actinin-4	585	_EAILAIHK_.2	20.3084	14.1574	3602.85
O43707	ACTN4	Alpha-actinin-4	301	_LASDLLEWIR_.2	27.1911	7.70549	3073.06
O43707	ACTN4	Alpha-actinin-4	772	_ASFNHFDK_.2	25.7714	4.69296	2279.28
O43707	ACTN4	Alpha-actinin-4	456	_HEAFESDLAAHQDRVEQIAAIAQELNELDYYDSHNVNTR_.6	10.6573	6.21032	1171.24
O43707	ACTN4	Alpha-actinin-4	900	_SFSTALYGESDL_.2	7.28809	8.67879	986.83
O43707	ACTN4	Alpha-actinin-4	301	_LASDLLEWIRR_.3	68.0317	7.15131	17480
O43707	ACTN4	Alpha-actinin-4	301	_LASDLLEWIRR_.2	Filtered	Filtered	287.305
O43707	ACTN4	Alpha-actinin-4	734	_VGWEQLLTTIAR_.2	69.935	27.0596	12934.2
O43707	ACTN4	Alpha-actinin-4	734	_VGWEQLLTTIAR_.3	Filtered	Filtered	54.8728
O43707	ACTN4	Alpha-actinin-4	575	_STLPDADREREAILAIHK_.4	33.2211	3.72445	10575.2
O43707	ACTN4	Alpha-actinin-4	575	_STLPDADREREAILAIHK_.3	Filtered	Filtered	329.556
O43707	ACTN4	Alpha-actinin-4	575	_STLPDADREREAILAIHK_.5	Filtered	Filtered	251.55
O43707	ACTN4	Alpha-actinin-4	194	_DGLAFNALIHR_.3	42.5737	2.76156	4875.66
O43707	ACTN4	Alpha-actinin-4	194	_DGLAFNALIHR_.2	32.3105	Filtered	3695.83
O43707	ACTN4	Alpha-actinin-4	240	_MLDAEDIVNTARPDEK_.3	37.181	13.9625	3983.36
O43707	ACTN4	Alpha-actinin-4	240	_M[Oxidation (M)]LDAEDIVNTARPDEK_.2	4.93066	1	6.93224
O43707	ACTN4	Alpha-actinin-4	240	_M[Oxidation (M)]LDAEDIVNTARPDEK_.3	Filtered	23.2468	3481.55
O43707	ACTN4	Alpha-actinin-4	240	_MLDAEDIVNTARPDEK_.2	Filtered	Filtered	101.724
O43707	ACTN4	Alpha-actinin-4	284	_VLAVNQENEHLM[Oxidation (M)]EDYEK_.3	Filtered	2.69047	4378.26
O43707	ACTN4	Alpha-actinin-4	284	_VLAVNQENEHLMEDYEK_.3	NaN	2.33407	3012.93
O43707	ACTN4	Alpha-actinin-4	284	_VLAVNQENEHLMEDYEK_.2	Filtered	Filtered	11.4565
O43707	ACTN4	Alpha-actinin-4	396	_GYEEWLLNEIR_.2	70.0106	22.0638	6420.56
O43707	ACTN4	Alpha-actinin-4	396	_GYEEWLLNEIR_.3	Filtered	Filtered	44.4193
O43707	ACTN4	Alpha-actinin-4	633	_RDHALLEEQSK_.3	17.382	Filtered	6130.27
O43707	ACTN4	Alpha-actinin-4	633	_RDHALLEEQSK_.2	Filtered	Filtered	16.3962
O43707	ACTN4	Alpha-actinin-4	626	_VQQLVPK_.2	57.6742	Filtered	5939.82
O43707	ACTN4	Alpha-actinin-4	67	_AGTQIENIDEDFRDGLK_.3	206.595	Filtered	5613.03
O43707	ACTN4	Alpha-actinin-4	67	_AGTQIENIDEDFRDGLK_.2	Filtered	2.8572	13.4836
O43707	ACTN4	Alpha-actinin-4	126	_LVSIGAEEIVDGNAK_.2	31.0672	4.89188	5413.8
O43707	ACTN4	Alpha-actinin-4	126	_LVSIGAEEIVDGNAK_.3	Filtered	Filtered	45.1617
O43707	ACTN4	Alpha-actinin-4	256	_AIMTYVSSFYHAFSGAQK_.3	17.3907	11.9782	5021.81
O43707	ACTN4	Alpha-actinin-4	256	_AIM[Oxidation (M)]TYVSSFYHAFSGAQK_.3	2.59057	Filtered	120.227
O43707	ACTN4	Alpha-actinin-4	256	_AIMTYVSSFYHAFSGAQK_.2	Filtered	Filtered	165.597
O43707	ACTN4	Alpha-actinin-4	780	_DHGGALGPEEFK_.3	6.90171	Filtered	3774.3
O43707	ACTN4	Alpha-actinin-4	780	_DHGGALGPEEFK_.2	3.76483	Filtered	1412.3
O43707	ACTN4	Alpha-actinin-4	438	_HRDYETATLSDIK_.3	15.1834	3.4921	4129.05
O43707	ACTN4	Alpha-actinin-4	438	_HR[MG-H1]DYETATLSDIK_.3	379.775	314.567	94.3242
O43707	ACTN4	Alpha-actinin-4	438	_HRDYETATLSDIK_.4	NaN	Filtered	53.2136
O43707	ACTN4	Alpha-actinin-4	438	_HRDYETATLSDIK_.2	Filtered	Filtered	9.70415
O43707	ACTN4	Alpha-actinin-4	182	_NVNVQNFHISWK_.3	3.18705	1.74545	3213.31
O43707	ACTN4	Alpha-actinin-4	182	_NVNVQNFHISWK_.2	Filtered	Filtered	1577.06
O43707	ACTN4	Alpha-actinin-4	653	_QFASQANVVGPWIQTK_.2	14.523	8.48863	2597.91
O43707	ACTN4	Alpha-actinin-4	653	_QFASQANVVGPWIQTK_.3	Filtered	Filtered	2135.03
O43707	ACTN4	Alpha-actinin-4	522	_QLEAIDQLHLEYAK_.3	14.6316	Filtered	4558.22
O43707	ACTN4	Alpha-actinin-4	522	_QLEAIDQLHLEYAK_.2	NaN	Filtered	154.625
O43707	ACTN4	Alpha-actinin-4	324	_TIQEMQQK_.2	7.53975	4.73608	1942.89
O43707	ACTN4	Alpha-actinin-4	324	_TIQEM[Oxidation (M)]QQK_.2	Filtered	Filtered	2618.87
O43707	ACTN4	Alpha-actinin-4	605	_LSGSNPYTTVTPQIINSK_.2	22.0157	2.09692	2128.04
O43707	ACTN4	Alpha-actinin-4	605	_LSGSNPYTTVTPQIINSK_.3	7.15534	Filtered	2294.64
O43707	ACTN4	Alpha-actinin-4	153	_FAIQDISVEETSAK_.2	49.0785	Filtered	4155.04
O43707	ACTN4	Alpha-actinin-4	422	_ASIHEAWTDGK_.2	2.92269	3.43609	1163.73
O43707	ACTN4	Alpha-actinin-4	422	_ASIHEAWTDGK_.3	12.9949	Filtered	2816.83
O43707	ACTN4	Alpha-actinin-4	838	_ETTDTDTADQVIASFK_.2	39.1399	11.592	3445.25
O43707	ACTN4	Alpha-actinin-4	838	_ETTDTDTADQVIASFK_.3	Filtered	Filtered	92.7785
O43707	ACTN4	Alpha-actinin-4	597	_IAESNHIK_.2	7.01548	Filtered	3349.06
O43707	ACTN4	Alpha-actinin-4	498	_IC[Carbamidomethyl (C)]DQWDALGSLTHSR_.3	21.276	Filtered	2836
O43707	ACTN4	Alpha-actinin-4	498	_IC[Carbamidomethyl (C)]DQWDALGSLTHSR_.2	Filtered	Filtered	16.224
O43707	ACTN4	Alpha-actinin-4	652	_RQFASQANVVGPWIQTK_.3	19.1842	Filtered	2216.74
O43707	ACTN4	Alpha-actinin-4	652	_R[CEL_CEA_KR]QFASQANVVGPWIQTK_.3	Filtered	8.3181	137.822
O43707	ACTN4	Alpha-actinin-4	652	_R[MG-H1]QFASQANVVGPWIQTK_.3	Filtered	Filtered	434.827
O43707	ACTN4	Alpha-actinin-4	652	_RQFASQANVVGPWIQTK_.2	NaN	Filtered	3.21434
O43707	ACTN4	Alpha-actinin-4	167	_EGLLLWC[Carbamidomethyl (C)]QRK_.3	2.22564	Filtered	2015.3
O43707	ACTN4	Alpha-actinin-4	167	_EGLLLWC[Carbamidomethyl (C)]QRK_.2	Filtered	Filtered	760.549
O43707	ACTN4	Alpha-actinin-4	218	_DDPVTNLNNAFEVAEK_.2	4.35899	2.32183	2683.04
O43707	ACTN4	Alpha-actinin-4	218	_DDPVTNLNNAFEVAEK_.3	Filtered	Filtered	57.4754
O43707	ACTN4	Alpha-actinin-4	724	_HTNYTMEHIR_.3	13.4203	2.1053	2366.33
O43707	ACTN4	Alpha-actinin-4	724	_HTNYTM[Oxidation (M)]EHIR_.3	Filtered	3.95341	112.963
O43707	ACTN4	Alpha-actinin-4	724	_HTNYTMEHIR_.2	Filtered	Filtered	17.4431
O43707	ACTN4	Alpha-actinin-4	575	_STLPDADRER_.3	4.88746	Filtered	2298.27
O43707	ACTN4	Alpha-actinin-4	575	_STLPDADRER_.2	NaN	Filtered	145.542
O43707	ACTN4	Alpha-actinin-4	860	_NFITAEELR_.2	36.1309	Filtered	2283.58
O43707	ACTN4	Alpha-actinin-4	167	_EGLLLWC[Carbamidomethyl (C)]QR_.2	49.3854	Filtered	2236.45
O43707	ACTN4	Alpha-actinin-4	761	_GISQEQMQEFR_.2	16.3949	5.24448	2087.7
O43707	ACTN4	Alpha-actinin-4	761	_GISQEQM[Oxidation (M)]QEFR_.2	Filtered	Filtered	60.9951
O43707	ACTN4	Alpha-actinin-4	84	_LMLLLEVISGERLPKPER_.4	2.47682	Filtered	561.003
O43707	ACTN4	Alpha-actinin-4	84	_LM[Oxidation (M)]LLLEVISGERLPKPER_.4	Filtered	Filtered	385.384
O43707	ACTN4	Alpha-actinin-4	351	_C[Carbamidomethyl (C)]QLEINFNTLQTK_.2	7.16408	4.04342	851.308
O43707	ACTN4	Alpha-actinin-4	351	_C[Carbamidomethyl (C)]QLEINFNTLQTK_.3	Filtered	Filtered	76.0896
O43707	ACTN4	Alpha-actinin-4	411	_LDHLAEK_.2	8.11782	Filtered	628.902
O43707	ACTN4	Alpha-actinin-4	746	_TINEVENQILTR_.2	34.3347	4.28554	447.732
O43707	ACTN4	Alpha-actinin-4	746	_TINEVENQILTR_.3	Filtered	Filtered	144.935
O43707	ACTN4	Alpha-actinin-4	593	_EAQRIAESNHIK_.3	2.58834	2.36846	419.232
O43707	ACTN4	Alpha-actinin-4	593	_EAQR[MG-H1]IAESNHIK_.3	Filtered	Filtered	65.3623
O43707	ACTN4	Alpha-actinin-4	215	_LRKDDPVTNLNNAFEVAEK_.4	4.18968	Filtered	90.512
O43707	ACTN4	Alpha-actinin-4	792	_AC[Carbamidomethyl (C)]LISLGYDVENDR_.2	Filtered	2.4111	18.8067
O43707	ACTN4	Alpha-actinin-4	205	_HRPELIEYDK_.3	Filtered	Filtered	2822.54
O43707	ACTN4	Alpha-actinin-4	205	_HRPELIEYDK_.2	Filtered	Filtered	36.6636
O43707	ACTN4	Alpha-actinin-4	332	_LEDFRDYRR_.3	Filtered	Filtered	1822.03
O43707	ACTN4	Alpha-actinin-4	675	_ISIEMNGTLEDQLSHLK_.3	NaN	Filtered	1123
O43707	ACTN4	Alpha-actinin-4	675	_ISIEM[Oxidation (M)]NGTLEDQLSHLK_.3	Filtered	Filtered	52.5998
O43707	ACTN4	Alpha-actinin-4	675	_ISIEMNGTLEDQLSHLK_.2	Filtered	Filtered	3.90522
O43707	ACTN4	Alpha-actinin-4	407	_RLERLDHLAEK_.3	Filtered	Filtered	1144.55
O43707	ACTN4	Alpha-actinin-4	396	_GYEEWLLNEIRR_.3	Filtered	Filtered	1121.2
O43707	ACTN4	Alpha-actinin-4	396	_GYEEWLLNEIRR_.2	Filtered	Filtered	5.477
O43707	ACTN4	Alpha-actinin-4	274	_AETAANRIC[Carbamidomethyl (C)]K_.2	Filtered	Filtered	582.829
O43707	ACTN4	Alpha-actinin-4	696	_SIVDYKPNLDLLEQQHQLIQEALIFDNK_.4	NaN	Filtered	502.85
O43707	ACTN4	Alpha-actinin-4	311	_RTIPWLEDRVPQK_.3	Filtered	Filtered	363.73
O43707	ACTN4	Alpha-actinin-4	311	_R[MG-H1]TIPWLEDRVPQK_.3	Filtered	Filtered	82.9083
O43707	ACTN4	Alpha-actinin-4	311	_RTIPWLEDRVPQK_.4	Filtered	Filtered	18.7131
O43707	ACTN4	Alpha-actinin-4	332	_LEDFRDYR_.2	Filtered	Filtered	349.632
O43707	ACTN4	Alpha-actinin-4	364	_LRLSNRPAFM[Oxidation (M)]PSEGK_.4	Filtered	Filtered	164.236
O43707	ACTN4	Alpha-actinin-4	55	_TFTAWC[Carbamidomethyl (C)]NSHLR_.3	Filtered	Filtered	80.0909
O43707	ACTN4	Alpha-actinin-4	55	_TFTAWC[Carbamidomethyl (C)]NSHLR_.2	Filtered	Filtered	53.3772
O43707	ACTN4	Alpha-actinin-4	366	_LSNRPAFM[Oxidation (M)]PSEGK_.3	Filtered	Filtered	116.547
O43707	ACTN4	Alpha-actinin-4	366	_LSNRPAFMPSEGK_.2	Filtered	Filtered	13.2689
O43707	ACTN4	Alpha-actinin-4	792	_AC[Carbamidomethyl (C)]LISLGYDVENDRQGEAEFNR_.4	Filtered	Filtered	106.994
O43707	ACTN4	Alpha-actinin-4	605	_LSGSNPYTTVTPQIINSKWEK_.3	NaN	Filtered	88.09
O43707	ACTN4	Alpha-actinin-4	312	_TIPWLEDR_.2	Filtered	Filtered	38.5327
O43707	ACTN4	Alpha-actinin-4	440	_DYETATLSDIK_.2	Filtered	Filtered	33.1012
O43707	ACTN4	Alpha-actinin-4	84	_LM[Oxidation (M)]LLLEVISGER_.2	Filtered	Filtered	31.7976
O43707	ACTN4	Alpha-actinin-4	869	_RELPPDQAEYC[Carbamidomethyl (C)]IAR_.3	Filtered	Filtered	19.923
O43707	ACTN4	Alpha-actinin-4	702	_PNLDLLEQQHQLIQEALIFDNK_.4	Filtered	Filtered	9.34144
O43707	ACTN4	Alpha-actinin-4	67	_AGTQIENIDEDFR_.2	Filtered	Filtered	9.11302
O43707	ACTN4	Alpha-actinin-4	96	_LPKPERGK_.2	Filtered	Filtered	7.48859
O43707	ACTN4	Alpha-actinin-4	669	_MEEIGRISIEMNGTLEDQLSHLK_.4	Filtered	Filtered	7.08034
O43707	ACTN4	Alpha-actinin-4	41	_DLLLDPAWEK_.2	Filtered	Filtered	6.73717
O43709	BUD23	18S rRNA (guanine-N(7))-methyltransferase	227	_ESVFTNERFPLR_.3	8.43892	31.758	30.4975
O43709	BUD23	18S rRNA (guanine-N(7))-methyltransferase	159	_AVLQLYPENSEQLELITTQATK_.3	3.41373	5.59126	12.0959
O43709	BUD23	18S rRNA (guanine-N(7))-methyltransferase	265	_EVRPDTQYTGRK_.3	Filtered	7.63422	7.07543
O43719	HTATSF1	17S U2 SnRNP complex component HTATSF1	191	_RESVELALK_.2	2.47444	4.24969	12.8842
O43719	HTATSF1	17S U2 SnRNP complex component HTATSF1	211	_LHVEVAK_.2	NaN	1.5124	1.36221
O43719	HTATSF1	17S U2 SnRNP complex component HTATSF1	200	_LLDEDEIRGYK_.3	NaN	Filtered	31.1085
O43736;O43736-2	ITM2A	Integral membrane protein 2A;Isoform 2 of Integral membrane protein 2A	15;15	_EEARQDVEALLSR_.3	Filtered	14.2895	3.88843
O43741;O43741-2;Q9Y478	PRKAB2;PRKAB2;PRKAB1	5'-AMP-activated protein kinase subunit beta-2;Isoform 2 of 5'-AMP-activated protein kinase subunit beta-2;5'-AMP-activated protein kinase subunit beta-1	263;181;261	_YVTTLLYKPI_.2	1.94278	5.5522	10.4421
O43747;O43747-2	AP1G1	AP-1 complex subunit gamma-1;Isoform 2 of AP-1 complex subunit gamma-1	326;329	_YVALTSLLK_.2	11.2211	5.05996	5.63946
O43747;O43747-2	AP1G1	AP-1 complex subunit gamma-1;Isoform 2 of AP-1 complex subunit gamma-1	563;566	_AVEYNALFK_.2	21.5548	Filtered	25.1166
O43747;O43747-2	AP1G1	AP-1 complex subunit gamma-1;Isoform 2 of AP-1 complex subunit gamma-1	717;720	_IEFTFER_.2	12.2132	Filtered	33.9125
O43747;O43747-2	AP1G1	AP-1 complex subunit gamma-1;Isoform 2 of AP-1 complex subunit gamma-1	335;338	_TVQTDHNAVQR_.3	5.50609	Filtered	5.22418
O43747;O43747-2	AP1G1	AP-1 complex subunit gamma-1;Isoform 2 of AP-1 complex subunit gamma-1	307;310	_VLAINILGR_.2	Filtered	Filtered	10.6686
O43765	SGTA	Small glutamine-rich tetratricopeptide repeat-containing protein alpha	138	_LGNYAGAVQDC[Carbamidomethyl (C)]ER_.2	5.69024	2.02479	4.6069
O43765	SGTA	Small glutamine-rich tetratricopeptide repeat-containing protein alpha	185	_ALELDPDNETYK_.2	27.6827	Filtered	29.9146
O43765	SGTA	Small glutamine-rich tetratricopeptide repeat-containing protein alpha	175	_HVEAVAYYK_.2	NaN	Filtered	3.51512
O43776	NARS1	Asparagine--tRNA ligase, cytoplasmic	105	_NDPSLPEPK_.2	37.2217	11.8614	38.4257
O43776	NARS1	Asparagine--tRNA ligase, cytoplasmic	535	_DVC[Carbamidomethyl (C)]LYPR_.2	40.2895	11.3155	14.3861
O43776	NARS1	Asparagine--tRNA ligase, cytoplasmic	39	_EPFPTIYVDSQK_.2	25.533	9.92699	30.4468
O43776	NARS1	Asparagine--tRNA ligase, cytoplasmic	479	_IFDSEEILAGYK_.2	18.5543	5.47839	14.346
O43776	NARS1	Asparagine--tRNA ligase, cytoplasmic	117	_IGALEGYR_.2	7.2708	5.99341	11.9628
O43776	NARS1	Asparagine--tRNA ligase, cytoplasmic	523	_FLTWILNR_.2	8.54428	7.45096	8.73987
O43790	KRT86	Keratin, type II cuticular Hb6	332	_LTAEVENAK_.2	81.9766	171.793	Filtered
O43790	KRT86	Keratin, type II cuticular Hb6	320	_EEINELNR_.2	4.81685	26.3404	Filtered
O43790	KRT86	Keratin, type II cuticular Hb6	25	_C[Carbamidomethyl (C)]C[Carbamidomethyl (C)]ITAAPYR_.2	100.891	283.439	Filtered
O43790	KRT86	Keratin, type II cuticular Hb6	368	_LAELEGALQK_.2	3.6324	276.41	Filtered
O43790	KRT86	Keratin, type II cuticular Hb6	242	_LYEEEIR_.2	9.21126	93.8553	Filtered
O43790	KRT86	Keratin, type II cuticular Hb6	409	_LLEGEEQR_.2	39.9369	48.1538	Filtered
O43790	KRT86	Keratin, type II cuticular Hb6	397	_LGLDIEIATYRR_.3	7.71053	41.0371	Filtered
O43790	KRT86	Keratin, type II cuticular Hb6	176	_LASELNHVQEVLEGYK_.3	Filtered	20.5443	24.1852
O43790	KRT86	Keratin, type II cuticular Hb6	138	_LQFYQNR_.2	11.4122	31.1992	Filtered
O43790	KRT86	Keratin, type II cuticular Hb6	202	_ATAENEFVALK_.2	18.3209	23.3402	Filtered
O43790	KRT86	Keratin, type II cuticular Hb6	318	_TKEEINELNR_.3	9.6025	16.4016	Filtered
O43790	KRT86	Keratin, type II cuticular Hb6	318	_TKEEINELNR_.2	2.0445	4.95178	Filtered
O43790	KRT86	Keratin, type II cuticular Hb6	388	_EYQEVM[Oxidation (M)]NSK_.2	2.8788	10.4182	Filtered
O43790	KRT86	Keratin, type II cuticular Hb6	388	_EYQEVMNSK_.2	NaN	8.10228	Filtered
O43790	KRT86	Keratin, type II cuticular Hb6	476	_VGVC[Carbamidomethyl (C)]GGSC[Carbamidomethyl (C)]K_.2	Filtered	12.1478	Filtered
O43790	KRT86	Keratin, type II cuticular Hb6	2	_[Acetyl (Protein N-term)]TC[Carbamidomethyl (C)]GSYC[Carbamidomethyl (C)]GGR_.2	Filtered	10.7566	Filtered
O43790	KRT86	Keratin, type II cuticular Hb6	2	_TC[Carbamidomethyl (C)]GSYC[Carbamidomethyl (C)]GGR_.2	Filtered	7.0318	Filtered
O43790	KRT86	Keratin, type II cuticular Hb6	280	_AQYDDIVTR_.2	Filtered	275.658	Filtered
O43790	KRT86	Keratin, type II cuticular Hb6	346	_LEAAVAQSEQQGEAALSDAR_.3	Filtered	67.3082	Filtered
O43790	KRT86	Keratin, type II cuticular Hb6	249	_VLQSHISDTSVVVK_.3	Filtered	33.0316	9.7885
O43790	KRT86	Keratin, type II cuticular Hb6	249	_VLQSHISDTSVVVK_.2	Filtered	NaN	Filtered
O43790	KRT86	Keratin, type II cuticular Hb6	453	_VSSVPSNSNVVVGTTNAC[Carbamidomethyl (C)]APSAR_.3	Filtered	36.9364	Filtered
O43790	KRT86	Keratin, type II cuticular Hb6	40	_GLTGGFGSHSVC[Carbamidomethyl (C)]GGFR_.3	Filtered	34.2135	Filtered
O43790	KRT86	Keratin, type II cuticular Hb6	165	_EAEC[Carbamidomethyl (C)]VEADSGR_.2	Filtered	14.3774	Filtered
O43790	KRT86	Keratin, type II cuticular Hb6	268	_DLNMDC[Carbamidomethyl (C)]IIAEIK_.2	Filtered	11.2446	Filtered
O43790	KRT86	Keratin, type II cuticular Hb6	193	_KYEEEVSLR_.2	Filtered	3.0981	Filtered
O43805	SSNA1	Microtubule nucleation factor SSNA1	2	_[Acetyl (Protein N-term)]TQQGAALQNYNNELVK_.2	2.40324	1.88518	4.24256
O43805	SSNA1	Microtubule nucleation factor SSNA1	85	_ILESSQTLLSVLK_.2	Filtered	NaN	1
O43808	SLC25A17	Peroxisomal membrane protein PMP34	131	_LQGAKFR_.2	513.84	365.999	316.277
O43809	NUDT21	Cleavage and polyadenylation specificity factor subunit 5	16	_GVTQFGNK_.2	33.6939	24.9167	214.88
O43809	NUDT21	Cleavage and polyadenylation specificity factor subunit 5	106	_LPGGELNPGEDEVEGLK_.2	8.46412	16.8942	60.7975
O43809	NUDT21	Cleavage and polyadenylation specificity factor subunit 5	79	_TVEGVLIVHEHR_.3	6.19868	16.0779	42.7574
O43809	NUDT21	Cleavage and polyadenylation specificity factor subunit 5	174	_LFLVQLQEK_.2	21.3236	6.0053	33.3331
O43809	NUDT21	Cleavage and polyadenylation specificity factor subunit 5	183	_ALFAVPK_.2	2.63207	1.93976	36.599
O43809	NUDT21	Cleavage and polyadenylation specificity factor subunit 5	67	_MREEFDK_.2	8.21397	1.91705	18.4028
O43809	NUDT21	Cleavage and polyadenylation specificity factor subunit 5	36	_TINLYPLTNYTFGTK_.2	68.5274	149.47	738.973
O43809	NUDT21	Cleavage and polyadenylation specificity factor subunit 5	36	_TINLYPLTNYTFGTK_.3	Filtered	Filtered	12.5308
O43813	LANCL1	Glutathione S-transferase LANCL1	28	_LTPEFSQR_.2	30.5444	30.7882	65.9243
O43813	LANCL1	Glutathione S-transferase LANCL1	16	_SLAEGYFDAAGR_.2	53.7551	9.58583	33.6317
O43813	LANCL1	Glutathione S-transferase LANCL1	392	_ARFPAFEL_.2	NaN	8.3981	66.3346
O43813	LANCL1	Glutathione S-transferase LANCL1	5	_AFPNPYADYNK_.2	Filtered	12.9196	48.4841
O43813	LANCL1	Glutathione S-transferase LANCL1	156	_IGYIYALLFVNK_.2	1.59571	Filtered	6.20045
O43818	RRP9	U3 small nucleolar RNA-interacting protein 2	130	_EIQAPASADIR_.2	114.797	230.482	23.8064
O43818	RRP9	U3 small nucleolar RNA-interacting protein 2	85	_LYLEQLR_.2	48.9075	196.704	14.7911
O43818	RRP9	U3 small nucleolar RNA-interacting protein 2	102	_AFEEDQVAGR_.2	81.5305	122.497	32.0426
O43818	RRP9	U3 small nucleolar RNA-interacting protein 2	114	_EDVLEQR_.2	18.5394	50.7154	17.7697
O43818	RRP9	U3 small nucleolar RNA-interacting protein 2	429	_FSSSGDFLVAGVGQEHR_.3	33.5677	43.6181	9.09575
O43818	RRP9	U3 small nucleolar RNA-interacting protein 2	2	_[Acetyl (Protein N-term)]SATAAARK_.2	9.09781	5.57636	2.98943
O43818	RRP9	U3 small nucleolar RNA-interacting protein 2	242	_DAVSGLAFR_.2	44.8698	167.195	Filtered
O43818	RRP9	U3 small nucleolar RNA-interacting protein 2	466	_RVPVPPAAGS_.2	4.36206	27.3689	Filtered
O43818	RRP9	U3 small nucleolar RNA-interacting protein 2	242	_DAVSGLAFRR_.2	Filtered	9.96638	Filtered
O43823	AKAP8	A-kinase anchor protein 8	667	_VAPAPAAADAEVEQTDAESK_.2	48.4574	44.0914	23.2997
O43823	AKAP8	A-kinase anchor protein 8	667	_VAPAPAAADAEVEQTDAESK_.3	9.03032	23.632	29.5203
O43823	AKAP8	A-kinase anchor protein 8	429	_TVEFLQEYIVNR_.2	34.3448	61.8477	46.397
O43823	AKAP8	A-kinase anchor protein 8	429	_TVEFLQEYIVNR_.3	3.97615	3.15226	4.40482
O43823	AKAP8	A-kinase anchor protein 8	388	_IQFAC[Carbamidomethyl (C)]SVC[Carbamidomethyl (C)]K_.2	30.5609	91.7151	13.433
O43823	AKAP8	A-kinase anchor protein 8	510	_LAAEQFK_.2	5.78811	64.6773	53.1353
O43823	AKAP8	A-kinase anchor protein 8	397	_FRSFDDEEIQK_.3	38.6605	26.5053	48.0882
O43823	AKAP8	A-kinase anchor protein 8	466	_GIGQEHFFK_.2	24.5929	33.6809	30.1019
O43823	AKAP8	A-kinase anchor protein 8	307	_QFQLYEEPDTK_.2	15.1239	52.9495	10.7511
O43823	AKAP8	A-kinase anchor protein 8	384	_AADRIQFAC[Carbamidomethyl (C)]SVC[Carbamidomethyl (C)]K_.3	13.9031	29.6068	23.7497
O43823	AKAP8	A-kinase anchor protein 8	296	_FGPDGTGRK_.2	6.43104	17.6708	19.9219
O43823	AKAP8	A-kinase anchor protein 8	518	_TSLHVAK_.2	6.19666	11.4841	16.8826
O43823	AKAP8	A-kinase anchor protein 8	399	_SFDDEEIQK_.2	5.98725	6.75443	18.3629
O43823	AKAP8	A-kinase anchor protein 8	455	_ETAKPKPDPFK_.3	12.237	1.4856	4.94993
O43823	AKAP8	A-kinase anchor protein 8	510	_LAAEQFKK_.2	Filtered	11.0968	8.31815
O43837	IDH3B	Isocitrate dehydrogenase [NAD] subunit beta, mitochondrial	200	_FAFDYATK_.2	26.5557	7.39529	20.6738
O43837	IDH3B	Isocitrate dehydrogenase [NAD] subunit beta, mitochondrial	375	_SVIGHLQTK_.2	6.19184	3.60473	30.4593
O43837	IDH3B	Isocitrate dehydrogenase [NAD] subunit beta, mitochondrial	309	_HPFAQAVGR_.2	3.69362	4.97351	3.61717
O43837	IDH3B	Isocitrate dehydrogenase [NAD] subunit beta, mitochondrial	136	_LDLFANVVHVK_.3	2.75196	7.24136	2.63005
O43837	IDH3B	Isocitrate dehydrogenase [NAD] subunit beta, mitochondrial	136	_LDLFANVVHVK_.2	NaN	1.69151	3.71402
O43847;O43847-2	NRDC	Nardilysin;Isoform 2 of Nardilysin	662;730	_YIATDFTLK_.2	37.4268	26.8755	58.0853
O43847;O43847-2	NRDC	Nardilysin;Isoform 2 of Nardilysin	343;411	_FFWGNAETLK_.2	17.6723	24.1143	76.0496
O43847;O43847-2	NRDC	Nardilysin;Isoform 2 of Nardilysin	1066;1134	_SDLVNWFK_.2	14.3881	11.1582	33.5311
O43847;O43847-2	NRDC	Nardilysin;Isoform 2 of Nardilysin	683;751	_IVNTPQGC[Carbamidomethyl (C)]LWYK_.2	16.269	5.54124	20.2051
O43847;O43847-2	NRDC	Nardilysin;Isoform 2 of Nardilysin	818;886	_LLILEYAR_.2	57.8118	Filtered	73.9362
O43847;O43847-2	NRDC	Nardilysin;Isoform 2 of Nardilysin	1136;1204	_AFTTTLNLLPYHK_.3	5.26068	5.72864	11.2386
O43847;O43847-2	NRDC	Nardilysin;Isoform 2 of Nardilysin	1136;1204	_AFTTTLNLLPYHK_.2	5.68385	Filtered	97.4082
O43847;O43847-2	NRDC	Nardilysin;Isoform 2 of Nardilysin	607;675	_ANLVLLSGANEGK_.2	43.6512	Filtered	50.4067
O43847;O43847-2	NRDC	Nardilysin;Isoform 2 of Nardilysin	801;869	_TYFNILIKPETLAK_.3	14.5723	21.9312	35.5587
O43847;O43847-2	NRDC	Nardilysin;Isoform 2 of Nardilysin	801;869	_TYFNILIKPETLAK_.2	Filtered	Filtered	1.14648
O43847;O43847-2	NRDC	Nardilysin;Isoform 2 of Nardilysin	387;455	_ETLDTLEK_.2	16.5299	Filtered	43.8633
[truncated: 31,112 more rows]
